# Supplementary material for: Regulation of Long Non-coding RNA KCNQ1OT1 Network in Colorectal Cancer Immunity
Source: Front Genet. 2021 Sep 22;12:684002. doi: 10.3389/fgene.2021.684002 (PMC8493092; doi:10.3389/fgene.2021.684002)
Supplement: Supplementary file 7 [file DataSheet1.XLSX]

## Sheet: Supplementary table 1
	Primary Tumor	Solid Tissue Normal	P
Sex
female	226 (47.1%)	21 (51.2%)	0.8447
male	252 (52.5%)	20 (48.8%)
Age at diagnosis (day)
Mean (SD)	24700 (4750)	25900 (4820)	0.1186
Median [Min, Max]	25300 [11400, 32900]	27300 [14800, 32900]

## Sheet: Supplementary table 2
Ensembl gene ID	Gene name	Gene type	median CPM (normal)	median CPM (tumour)	fold change	p-value	FDR-adjusted p-value
ENSG00000145416	MARCHF1	protein_coding	12.0505	4.67353	-0.728982	1.20451e-07	2.79949e-07
ENSG00000186205	MTARC1	protein_coding	42.5006	25.4301	-0.349165	0.00336993	0.00508859
ENSG00000117791	MTARC2	protein_coding	26.7209	10.0811	-1.08543	2.20922e-22	1.48584e-21
ENSG00000099785	MARCHF2	protein_coding	38.7786	18.1285	-0.898498	5.98673e-22	3.91652e-21
ENSG00000173926	MARCHF3	protein_coding	35.1646	14.5325	-0.700987	3.89567e-08	9.47692e-08
ENSG00000198060	MARCHF5	protein_coding	49.5198	39.9826	0.0467857	0.48198	0.525364
ENSG00000145495	MARCHF6	protein_coding	155.085	114.036	-0.0688375	0.272894	0.314116
ENSG00000136536	MARCHF7	protein_coding	76.9874	56.6182	-0.180008	0.0294183	0.0394465
ENSG00000165406	MARCHF8	protein_coding	114.846	30.0907	-1.45731	8.9591e-89	1.10481e-86
ENSG00000139266	MARCHF9	protein_coding	15.4187	22.6162	1.00263	3.42616e-28	3.24586e-27
ENSG00000180096	SEPTIN1	protein_coding	14.1963	5.8223	-0.965697	9.92768e-14	3.73626e-13
ENSG00000168385	SEPTIN2	protein_coding	405.892	394.495	0.152729	0.0063462	0.00927975
ENSG00000100167	SEPTIN3	protein_coding	1.69068	1.31603	0.971614	0.000183333	0.000319737
ENSG00000108387	SEPTIN4	protein_coding	5.09398	3.68148	-0.145484	0.260108	0.300968
ENSG00000184702	SEPTIN5	protein_coding	8.7175	4.39706	-0.34179	0.0297384	0.0398578
ENSG00000125354	SEPTIN6	protein_coding	49.7082	22.2612	-1.15628	5.70425e-27	5.03649e-26
ENSG00000122545	SEPTIN7	protein_coding	152.629	128.181	-0.152704	0.0948264	0.11789
ENSG00000164402	SEPTIN8	protein_coding	103.07	76.1775	0.0885461	0.108464	0.133499
ENSG00000184640	SEPTIN9	protein_coding	479.923	325.491	0.0153319	0.840702	0.862182
ENSG00000186522	SEPTIN10	protein_coding	95.4962	55.828	-0.378298	1.01016e-05	2.00031e-05
ENSG00000138758	SEPTIN11	protein_coding	157.151	107.598	-0.353629	3.35023e-06	6.95521e-06
ENSG00000202198	7SK	ncRNA	1.64297	2.18094	7.09594	2.22603e-14	8.82895e-14
ENSG00000148584	A1CF	protein_coding	70.3185	18.1684	-1.39847	3.5738e-20	2.06987e-19
ENSG00000175899	A2M	protein_coding	712.011	193.3	-1.36796	1.35547e-25	1.10697e-24
ENSG00000128274	A4GALT	protein_coding	15.0147	6.84634	-0.446277	0.00987277	0.0140885
ENSG00000094914	AAAS	protein_coding	36.8681	47.5858	0.55589	5.63703e-16	2.47308e-15
ENSG00000081760	AACS	protein_coding	59.3036	53.3192	0.209363	0.0210826	0.0288124
ENSG00000240602	AADACP1	pseudogene	2.15364	1.12924	-0.232292	0.309619	0.352496
ENSG00000109576	AADAT	protein_coding	4.13515	7.28584	1.17486	3.17667e-13	1.15727e-12
ENSG00000158122	AAED1	protein_coding	9.42573	7.40004	0.223131	0.0374871	0.0495343
ENSG00000103591	AAGAB	protein_coding	83.3128	57.4162	-0.0739219	0.332165	0.375535
ENSG00000115977	AAK1	protein_coding	49.6547	24.6012	-0.632924	1.80018e-08	4.49378e-08
ENSG00000087884	AAMDC	protein_coding	19.7308	10.151	-0.460947	1.65939e-07	3.81477e-07
ENSG00000127837	AAMP	protein_coding	180.306	157.942	0.085598	0.186383	0.220824
ENSG00000131043	AAR2	protein_coding	50.7256	60.9402	0.514178	3.72136e-09	9.77783e-09
ENSG00000090861	AARS	protein_coding	142.143	165.196	0.791607	8.52815e-25	6.62118e-24
ENSG00000124608	AARS2	protein_coding	29.8036	22.9055	0.293615	0.00142549	0.00225282
ENSG00000266967	AARSD1	protein_coding	3.59936	4.11199	0.690351	2.59606e-09	6.89457e-09
ENSG00000157426	AASDH	protein_coding	11.7905	9.52431	0.0467208	0.547573	0.588666
ENSG00000149313	AASDHPPT	protein_coding	26.8387	31.4162	0.547315	7.45896e-11	2.25583e-10
ENSG00000008311	AASS	protein_coding	5.16889	2.00069	-0.215161	0.22478	0.262741
ENSG00000215458	AATBC	long_non_coding	0.997607	1.39795	0.762802	0.000357366	0.000603894
ENSG00000275700	AATF	protein_coding	57.4596	78.7602	0.713598	1.04153e-17	5.14439e-17
ENSG00000181409	AATK	protein_coding	10.0523	6.66051	0.18653	0.433435	0.478333
ENSG00000281376	ABALON	long_non_coding	0.41621	1.06108	1.83187	5.57571e-30	5.8393e-29
ENSG00000183044	ABAT	protein_coding	46.7275	18.3234	-0.540893	0.00336871	0.00508727
ENSG00000165029	ABCA1	protein_coding	58.95	18.2493	-0.971457	2.60048e-11	8.134e-11
ENSG00000251595	ABCA11P	pseudogene	1.01651	1.05245	0.4103	0.00572785	0.00841632
ENSG00000107331	ABCA2	protein_coding	87.9569	75.7365	0.444756	0.00205899	0.0031985
ENSG00000167972	ABCA3	protein_coding	16.1039	5.11933	0.0520619	0.843702	0.864919
ENSG00000154265	ABCA5	protein_coding	45.4422	13.95	-1.35296	2.07083e-28	1.98215e-27
ENSG00000064687	ABCA7	protein_coding	24.0491	19.9902	0.422429	0.00430656	0.00642165
ENSG00000085563	ABCB1	protein_coding	136.885	22.6046	-1.80664	2.34041e-18	1.20927e-17
ENSG00000135776	ABCB10	protein_coding	44.2799	27.8553	-0.0950067	0.233253	0.272064
ENSG00000005471	ABCB4	protein_coding	2.64713	1.04514	-0.420657	0.0129886	0.018267
ENSG00000115657	ABCB6	protein_coding	2.79227	4.35105	1.13172	1.18945e-15	5.10928e-15
ENSG00000131269	ABCB7	protein_coding	29.7831	26.2922	0.200922	0.00844115	0.0121652
ENSG00000197150	ABCB8	protein_coding	40.0534	43.7616	0.351668	0.000127837	0.000226718
ENSG00000150967	ABCB9	protein_coding	8.53958	6.16845	0.0934773	0.441373	0.486151
ENSG00000103222	ABCC1	protein_coding	64.6261	83.1842	1.01491	1.17125e-23	8.43413e-23
ENSG00000124574	ABCC10	protein_coding	35.3984	38.5745	0.659195	3.48089e-12	1.16989e-11
ENSG00000023839	ABCC2	protein_coding	0.746103	2.68991	1.85304	3.3685e-07	7.56404e-07
ENSG00000108846	ABCC3	protein_coding	344.614	144.032	-0.832111	3.70817e-13	1.3456e-12
ENSG00000125257	ABCC4	protein_coding	29.5193	23.2513	-0.0996728	0.475963	0.519379
ENSG00000114770	ABCC5	protein_coding	38.4292	28.2158	-0.030236	0.761232	0.789564
ENSG00000091262	ABCC6	protein_coding	20.0242	8.27993	-0.784206	6.53337e-07	1.43544e-06
ENSG00000256340	ABCC6P1	pseudogene	3.30181	1.30761	-0.716309	4.70994e-05	8.7516e-05
ENSG00000069431	ABCC9	protein_coding	5.33435	1.88786	-1.25657	3.0926e-10	8.8536e-10
ENSG00000101986	ABCD1	protein_coding	29.7949	20.4164	-0.13032	0.305852	0.348684
ENSG00000117528	ABCD3	protein_coding	194.687	66.0559	-1.08912	4.17819e-44	9.01295e-43
ENSG00000119688	ABCD4	protein_coding	50.5924	31.708	-0.48076	5.40281e-12	1.78941e-11
ENSG00000164163	ABCE1	protein_coding	58.5589	94.9573	0.969646	1.89503e-19	1.05068e-18
ENSG00000204574	ABCF1	protein_coding	110.001	95.2478	0.178016	0.00434586	0.00647764
ENSG00000033050	ABCF2	protein_coding	65.3795	79.1139	0.584917	1.53985e-18	8.04901e-18
ENSG00000161204	ABCF3	protein_coding	64.0711	53.4737	0.0943777	0.114899	0.140751
ENSG00000160179	ABCG1	protein_coding	99.4921	31.1688	-0.778617	4.10717e-10	1.165e-09
ENSG00000118777	ABCG2	protein_coding	72.2533	1.66449	-4.83108	1.84759e-183	3.41759e-180
ENSG00000144827	ABHD10	protein_coding	30.1095	30.5417	0.360148	6.90332e-06	1.389e-05
ENSG00000106077	ABHD11	protein_coding	90.7035	87.8419	0.512723	1.84827e-06	3.91395e-06
ENSG00000225969	ABHD11-AS1	pseudogene	21.7365	4.96734	-1.2899	2.39966e-12	8.17831e-12
ENSG00000100997	ABHD12	protein_coding	89.215	99.282	0.392893	0.00104539	0.00167602
ENSG00000139826	ABHD13	protein_coding	26.7722	26.2969	0.182763	0.0536897	0.069413
ENSG00000248487	ABHD14A	protein_coding	10.0115	8.66899	0.26798	0.0315293	0.0421244
ENSG00000114779	ABHD14B	protein_coding	174.991	94.8072	-0.192983	0.0365598	0.0484084
ENSG00000168792	ABHD15	protein_coding	39.3318	19.7679	-0.54282	2.73131e-12	9.27228e-12
ENSG00000204427	ABHD16A	protein_coding	9.64631	8.24793	0.0542487	0.440584	0.485354
ENSG00000129968	ABHD17A	protein_coding	38.767	30.1611	0.0556362	0.607273	0.645206
ENSG00000107362	ABHD17B	protein_coding	33.544	19.9852	-0.383014	1.33939e-06	2.86586e-06
ENSG00000136379	ABHD17C	protein_coding	220.439	99.6554	-0.580821	5.84915e-13	2.08669e-12
ENSG00000164074	ABHD18	protein_coding	20.0823	13.6004	-0.272494	0.000492412	0.000818917
ENSG00000140526	ABHD2	protein_coding	195.692	192.206	0.713116	2.64721e-07	5.99532e-07
ENSG00000158201	ABHD3	protein_coding	154.23	29.6161	-1.9332	1.00398e-81	9.90463e-80
ENSG00000100439	ABHD4	protein_coding	51.9039	23.0298	-0.643671	1.23763e-10	3.66289e-10
ENSG00000011198	ABHD5	protein_coding	40.0889	11.5983	-1.24552	4.83935e-65	2.5485e-63
ENSG00000163686	ABHD6	protein_coding	38.7144	14.0221	-0.985828	4.75801e-33	5.9068e-32
ENSG00000127220	ABHD8	protein_coding	9.95291	4.43846	-0.733871	3.98486e-10	1.13182e-09
ENSG00000136754	ABI1	protein_coding	131.173	80.3252	-0.1933	0.000756747	0.00123126
ENSG00000138443	ABI2	protein_coding	33.08	32.4881	0.226211	0.00698754	0.0101573
ENSG00000108798	ABI3	protein_coding	18.0028	7.17104	-0.877824	1.19064e-11	3.83774e-11
ENSG00000154175	ABI3BP	protein_coding	72.4566	3.19757	-3.16549	1.20523e-82	1.2472e-80
ENSG00000097007	ABL1	protein_coding	226.338	104.736	-0.65273	2.44002e-25	1.96449e-24
ENSG00000143322	ABL2	protein_coding	25.875	23.2504	0.422321	5.14954e-06	1.04992e-05
ENSG00000099204	ABLIM1	protein_coding	235.734	159.528	-0.0748764	0.433562	0.478438
ENSG00000163995	ABLIM2	protein_coding	14.6575	21.1457	1.04574	3.00403e-10	8.61338e-10
ENSG00000173210	ABLIM3	protein_coding	14.4479	5.25176	-0.547722	0.00577923	0.00849012
ENSG00000175164	ABO	protein_coding	195.291	53.2088	-1.05512	7.15716e-13	2.53924e-12
ENSG00000159842	ABR	protein_coding	275.823	171.81	-0.488365	1.28888e-08	3.25032e-08
ENSG00000146386	ABRACL	protein_coding	101.74	54.1715	-0.30735	0.0018549	0.00289605
ENSG00000163322	ABRAXAS1	protein_coding	9.71661	7.54506	-0.155453	0.127879	0.155366
ENSG00000165660	ABRAXAS2	protein_coding	30.9384	20.7459	-0.0851279	0.135651	0.164067
ENSG00000146109	ABT1	protein_coding	53.8262	44.8192	0.449005	3.95207e-09	1.03527e-08
ENSG00000114626	ABTB1	protein_coding	34.1462	27.6878	0.160757	0.210035	0.246788
ENSG00000166016	ABTB2	protein_coding	23.3272	14.0785	-0.272784	0.0303742	0.0406582
ENSG00000235776	AC000089.1	pseudogene	1.14352	1.11513	-0.105597	0.517982	0.560478
ENSG00000280347	AC000123.3	TEC	3.41768	2.80582	0.0715479	0.501265	0.54414
ENSG00000235560	AC002310.1	long_non_coding	1.2971	1.08399	0.198226	0.131715	0.159606
ENSG00000278922	AC002310.6	TEC	4.30271	1.65649	-0.797887	1.42464e-13	5.31429e-13
ENSG00000278993	AC002350.2	TEC	1.1515	1.14196	0.435461	0.000381269	0.000642379
ENSG00000241764	AC002467.1	long_non_coding	2.54328	1.78815	-0.00986559	0.921517	0.933439
ENSG00000267194	AC002546.1	long_non_coding	26.2477	7.88065	-1.16152	1.1434e-18	6.0171e-18
ENSG00000256060	AC003002.1	protein_coding	4.79673	2.7667	-0.0475166	0.772477	0.799616
ENSG00000267344	AC003070.1	long_non_coding	1.24627	1.14916	0.305714	0.0536669	0.0693895
ENSG00000250318	AC003072.1	pseudogene	2.67223	2.56194	0.967558	3.46747e-11	1.07391e-10
ENSG00000260793	AC003102.1	long_non_coding	3.7837	1.49754	-0.628715	1.42338e-06	3.03853e-06
ENSG00000279159	AC003681.1	long_non_coding	3.38412	1.88989	-0.177476	0.225852	0.263911
ENSG00000253508	AC004080.2	long_non_coding	2.97523	1.17034	-0.463982	0.0207625	0.0283933
ENSG00000271133	AC004130.1	long_non_coding	2.24254	2.23001	0.753588	1.02514e-05	2.02808e-05
ENSG00000263272	AC004148.2	long_non_coding	2.25573	2.5134	0.586044	2.54927e-05	4.85321e-05
ENSG00000272079	AC004233.3	long_non_coding	6.56253	3.08383	-0.478235	0.00666911	0.00972406
ENSG00000189343	AC004448.1	pseudogene	5.52449	9.44852	1.16261	2.89763e-07	6.54043e-07
ENSG00000146677	AC004453.1	pseudogene	1.58044	3.22708	1.86939	8.56692e-13	3.02129e-12
ENSG00000260822	AC004656.1	long_non_coding	45.2865	32.3137	-0.0126133	0.90881	0.922525
ENSG00000250132	AC004803.1	long_non_coding	2.42921	1.30043	-0.587103	3.42843e-08	8.38438e-08
ENSG00000277283	AC004812.2	long_non_coding	2.61911	2.38258	0.268662	0.00769241	0.0111229
ENSG00000259153	AC004816.1	long_non_coding	0.872543	1.23962	0.903434	2.56659e-10	7.39351e-10
ENSG00000244560	AC004890.2	pseudogene	0.800715	1.33341	1.08605	1.03557e-09	2.84047e-09
ENSG00000242687	AC004893.2	long_non_coding	3.61156	2.37094	-0.359412	0.000308826	0.000525651
ENSG00000244701	AC004918.1	long_non_coding	1.01745	1.18455	0.633381	1.1209e-06	2.41725e-06
ENSG00000270157	AC004918.3	long_non_coding	1.35516	1.31934	0.382556	0.00161574	0.00253968
ENSG00000259768	AC004943.2	long_non_coding	4.26124	5.05017	0.513998	9.69472e-08	2.27321e-07
ENSG00000243554	AC004967.1	pseudogene	1.65631	3.02242	1.39464	6.43709e-22	4.20185e-21
ENSG00000205485	AC004980.1	pseudogene	2.00196	1.84247	0.607143	2.4691e-07	5.59878e-07
ENSG00000272894	AC004982.2	long_non_coding	1.4172	1.95932	0.988328	1.2069e-11	3.88846e-11
ENSG00000270696	AC005034.3	long_non_coding	7.83841	6.76295	0.145682	0.10313	0.127442
ENSG00000159239	AC005041.1	protein_coding	3.36339	4.17137	0.676019	2.23629e-07	5.08726e-07
ENSG00000230882	AC005077.4	pseudogene	3.577	1.88211	0.382977	0.109592	0.134752
ENSG00000233834	AC005083.1	long_non_coding	1.90905	2.18748	0.724744	1.98259e-06	4.187e-06
ENSG00000196295	AC005154.1	long_non_coding	15.1153	12.6776	0.299531	0.00690839	0.0100482
ENSG00000273314	AC005229.4	long_non_coding	1.98084	2.20339	0.442028	2.1192e-05	4.06321e-05
ENSG00000268030	AC005253.1	long_non_coding	1.02107	1.12692	0.471252	0.0001597	0.000280304
ENSG00000268205	AC005261.2	long_non_coding	15.3311	21.4159	0.73532	2.35276e-12	8.02586e-12
ENSG00000268713	AC005261.4	long_non_coding	2.7652	2.53265	0.487937	2.49638e-06	5.23324e-06
ENSG00000266469	AC005288.1	long_non_coding	9.59802	9.20211	0.351407	0.00166192	0.00260852
ENSG00000277476	AC005332.8	long_non_coding	3.8204	2.16538	-0.169921	0.200876	0.236877
ENSG00000278730	AC005332.9	long_non_coding	33.031	17.9619	-0.488743	6.70759e-10	1.87246e-09
ENSG00000237070	AC005550.3	long_non_coding	7.56596	0.991908	-1.328	6.89267e-08	1.63642e-07
ENSG00000214719	AC005562.1	long_non_coding	2.38862	1.25858	-0.226857	0.0866	0.108373
ENSG00000240449	AC005586.1	long_non_coding	1.6719	1.25242	0.253339	0.0858149	0.107436
ENSG00000261490	AC005674.2	long_non_coding	3.02538	1.41635	-0.604478	1.27074e-05	2.49429e-05
ENSG00000258472	AC005726.2	protein_coding	1.13198	1.11071	0.600731	9.08566e-05	0.000163703
ENSG00000280202	AC005831.1	TEC	14.6931	5.71539	-0.600183	0.000402098	0.000675857
ENSG00000255474	AC005833.2	long_non_coding	16.1268	6.68868	-0.124815	0.580255	0.619436
ENSG00000279089	AC005839.1	TEC	1.13518	1.19758	0.672472	3.0445e-08	7.47512e-08
ENSG00000227081	AC005912.1	pseudogene	5.6495	4.76892	0.302147	0.0838432	0.105136
ENSG00000229180	AC006001.3	pseudogene	7.41002	6.20027	0.121779	0.336927	0.380541
ENSG00000275400	AC006001.4	pseudogene	4.25808	3.34445	0.0705626	0.471591	0.515444
ENSG00000227719	AC006042.1	long_non_coding	1.21698	1.33557	0.92455	5.92926e-07	1.30664e-06
ENSG00000279716	AC006128.1	TEC	0.970917	1.03646	1.06062	1.4461e-08	3.6344e-08
ENSG00000232445	AC006329.1	long_non_coding	0.830813	4.29534	2.8822	6.18291e-28	5.73995e-27
ENSG00000272686	AC006333.2	long_non_coding	14.0758	4.47875	-1.3022	5.91733e-46	1.3988e-44
ENSG00000277969	AC006449.6	long_non_coding	4.23161	3.1	0.141237	0.208256	0.244857
ENSG00000267575	AC006504.5	long_non_coding	4.92622	4.07472	-0.0589749	0.586016	0.625125
ENSG00000236540	AC006547.1	long_non_coding	2.29953	1.38479	-0.176723	0.0444245	0.0581095
ENSG00000235859	AC006978.1	pseudogene	11.2755	5.97331	-0.378259	6.5772e-05	0.000120279
ENSG00000261094	AC007066.2	long_non_coding	2.11275	1.24576	0.0294977	0.799239	0.823962
ENSG00000263004	AC007114.1	long_non_coding	2.65982	1.27986	-0.552363	2.09025e-05	4.00973e-05
ENSG00000279407	AC007191.1	TEC	1.14877	1.89522	1.15845	1.43362e-10	4.22015e-10
ENSG00000268568	AC007228.2	long_non_coding	1.60082	1.20259	0.0848472	0.579113	0.618351
ENSG00000223813	AC007255.1	long_non_coding	3.2083	2.50924	0.292226	0.0361672	0.0479228
ENSG00000172974	AC007318.1	pseudogene	4.64865	2.72459	-0.60611	3.68623e-05	6.92069e-05
ENSG00000261804	AC007342.4	long_non_coding	0.823152	1.26646	1.21194	1.68535e-08	4.2121e-08
ENSG00000262714	AC007342.5	long_non_coding	1.51931	1.89206	1.02164	3.68166e-06	7.60607e-06
ENSG00000280027	AC007342.9	TEC	1.00671	1.4168	1.09717	1.92311e-06	4.06779e-06
ENSG00000279519	AC007382.1	TEC	2.55805	1.80754	0.0501044	0.706756	0.739854
ENSG00000227946	AC007383.2	long_non_coding	2.14234	1.30874	0.0272209	0.855533	0.875107
ENSG00000231312	AC007388.1	long_non_coding	8.66727	5.67935	-0.31686	0.000468211	0.000780685
ENSG00000239467	AC007405.3	long_non_coding	0.548341	1.65872	1.97252	1.06199e-19	5.96636e-19
ENSG00000261799	AC007406.5	long_non_coding	7.50381	4.87747	-0.167221	0.10572	0.130457
ENSG00000279059	AC007485.2	TEC	4.09494	3.27913	0.00783243	0.936057	0.946109
ENSG00000279427	AC007490.1	TEC	1.08123	1.25799	0.512241	0.00174468	0.0027329
ENSG00000198134	AC007537.1	pseudogene	0.867081	1.3275	1.26188	4.29338e-12	1.43514e-11
ENSG00000277639	AC007906.2	protein_coding	6.07085	2.09807	-0.189629	0.453223	0.497574
ENSG00000233762	AC007969.1	pseudogene	4.98331	7.44103	1.2502	6.48144e-13	2.3078e-12
ENSG00000277534	AC007996.1	long_non_coding	2.16875	1.46816	0.287139	0.1106	0.135868
ENSG00000257261	AC008014.1	long_non_coding	1.79727	0.99418	-0.491356	9.71637e-05	0.000174421
ENSG00000273015	AC008124.1	long_non_coding	19.145	10.9723	-0.475249	5.56431e-09	1.44154e-08
ENSG00000266066	AC008158.1	pseudogene	3.07366	1.49826	-0.598213	0.000664654	0.00108836
ENSG00000233937	AC008443.1	long_non_coding	1.80481	1.883	0.629535	9.74103e-07	2.10866e-06
ENSG00000280106	AC008555.8	TEC	1.35894	1.83393	0.87173	1.78785e-09	4.81381e-09
ENSG00000253251	AC008560.1	protein_coding	3.10343	2.27529	-0.0743498	0.507021	0.549904
ENSG00000260686	AC008669.1	long_non_coding	2.60185	0.995688	-0.768091	4.10733e-08	9.96562e-08
ENSG00000267523	AC008735.2	long_non_coding	0.765057	1.49846	1.33193	2.19531e-11	6.90314e-11
ENSG00000274925	AC008741.2	long_non_coding	1.92007	2.29145	0.951995	9.97712e-09	2.53767e-08
ENSG00000269399	AC008764.6	long_non_coding	0.604815	1.03993	1.2538	2.47991e-19	1.36575e-18
ENSG00000219665	AC008770.1	long_non_coding	2.67943	3.53678	0.808182	1.02264e-11	3.31137e-11
ENSG00000249042	AC008771.1	long_non_coding	2.16205	3.30128	0.784905	3.77587e-12	1.26644e-11
ENSG00000260136	AC008915.2	long_non_coding	2.60529	1.13886	-0.517975	8.10936e-08	1.91483e-07
ENSG00000247796	AC008966.1	long_non_coding	3.64432	2.80633	0.202832	0.062098	0.0794713
ENSG00000267751	AC009005.1	long_non_coding	2.41017	2.13763	0.66109	0.000414096	0.000694446
ENSG00000271824	AC009014.1	protein_coding	18.7673	2.0917	-1.62433	6.79577e-11	2.06116e-10
ENSG00000260807	AC009041.2	long_non_coding	1.59658	1.04393	1.49208	1.99408e-05	3.83425e-05
ENSG00000214331	AC009053.1	pseudogene	2.16407	1.8009	0.141934	0.204601	0.240866
ENSG00000259933	AC009065.2	long_non_coding	7.91525	10.1327	1.06287	2.91928e-14	1.14456e-13
ENSG00000261123	AC009065.5	long_non_coding	6.12918	8.37652	1.07213	2.54059e-17	1.22342e-16
ENSG00000259877	AC009113.1	long_non_coding	4.37239	2.13347	-0.399091	0.00120354	0.00191567
ENSG00000259972	AC009120.2	long_non_coding	3.02332	3.10081	0.385425	0.00437364	0.00651773
ENSG00000238045	AC009133.1	long_non_coding	19.9468	7.71344	-0.80822	2.92502e-17	1.40352e-16
ENSG00000272913	AC009237.14	long_non_coding	3.23881	1.87328	0.0567885	0.83039	0.852749
ENSG00000273576	AC009283.1	long_non_coding	1.8447	1.54702	0.715058	4.16637e-05	7.78164e-05
ENSG00000216895	AC009403.1	long_non_coding	3.87112	3.62717	0.540189	7.50118e-06	1.5041e-05
ENSG00000236255	AC009404.1	long_non_coding	0.822393	1.72714	1.37631	1.0334e-21	6.64016e-21
ENSG00000224152	AC009506.1	long_non_coding	4.22321	1.77107	-0.742791	3.00827e-17	1.44206e-16
ENSG00000111788	AC009533.1	pseudogene	2.17379	3.3134	1.04652	2.94273e-11	9.16382e-11
ENSG00000258056	AC009779.2	long_non_coding	6.63675	4.62146	-0.13449	0.123849	0.150817
ENSG00000258311	AC009779.3	protein_coding	4.18039	1.31216	-1.08916	6.49316e-27	5.70581e-26
ENSG00000223960	AC009948.1	long_non_coding	3.58771	2.01392	-0.16506	0.307345	0.350177
ENSG00000261324	AC010168.2	long_non_coding	2.83894	1.96513	0.228172	0.151927	0.1825
ENSG00000256594	AC010186.2	pseudogene	3.16096	1.95312	-0.350411	0.00314873	0.00477163
ENSG00000257027	AC010186.3	long_non_coding	2.16192	1.26496	-0.123113	0.327075	0.37029
ENSG00000269867	AC010326.3	long_non_coding	3.61	4.21655	0.710088	9.6108e-08	2.25389e-07
ENSG00000270804	AC010326.4	pseudogene	3.92949	3.78508	0.881981	1.25176e-10	3.70174e-10
ENSG00000240376	AC010343.1	pseudogene	3.2751	3.54474	1.60928	7.16374e-08	1.69832e-07
ENSG00000268225	AC010487.1	pseudogene	1.14212	1.23544	0.467324	0.00516248	0.00762418
ENSG00000275234	AC010503.4	long_non_coding	37.6688	13.5882	-0.92408	1.92623e-21	1.21761e-20
ENSG00000270933	AC010719.1	long_non_coding	0.706122	1.6191	2.1451	3.26063e-20	1.89814e-19
ENSG00000264577	AC010761.1	long_non_coding	0.967019	1.59131	1.15836	2.80152e-18	1.44148e-17
ENSG00000269973	AC010969.2	long_non_coding	2.41851	3.04458	0.698922	8.8631e-13	3.11905e-12
ENSG00000267265	AC011476.3	long_non_coding	1.5289	1.01396	-0.111636	0.29822	0.340803
ENSG00000267481	AC011477.2	long_non_coding	2.68893	1.66365	-0.183803	0.131805	0.159703
ENSG00000268573	AC011815.1	long_non_coding	2.97872	1.28846	-0.781783	3.60011e-14	1.40085e-13
ENSG00000233038	AC011899.2	long_non_coding	2.63403	1.00634	-0.724617	2.94485e-06	6.13514e-06
ENSG00000271936	AC012073.1	long_non_coding	1.09635	1.07442	0.76345	1.09274e-11	3.5314e-11
ENSG00000259772	AC012236.1	long_non_coding	2.30771	0.959329	-0.445731	0.0100666	0.0143388
ENSG00000272667	AC012306.2	long_non_coding	1.8234	0.95442	-0.347994	0.00134629	0.00213257
ENSG00000232098	AC012313.1	long_non_coding	6.45698	5.72968	0.19256	0.0656329	0.0836911
ENSG00000272994	AC012360.3	long_non_coding	1.30531	1.57505	0.888575	1.91095e-10	5.55564e-10
ENSG00000271976	AC012467.2	long_non_coding	3.79652	4.03555	0.335564	7.35891e-05	0.000133895
ENSG00000279348	AC012513.3	TEC	1.96808	1.24844	-0.190548	0.144467	0.174075
ENSG00000261526	AC012615.1	long_non_coding	1.68362	2.00408	0.901318	7.16905e-13	2.54285e-12
ENSG00000267244	AC012615.6	long_non_coding	1.51538	1.21814	0.186164	0.249853	0.289918
ENSG00000258461	AC012651.1	protein_coding	1.55317	0.9867	0.198452	0.330712	0.374006
ENSG00000280063	AC012676.5	TEC	1.34264	1.6043	0.710072	1.06054e-05	2.09559e-05
ENSG00000230897	AC013248.2	pseudogene	1.0462	1.15519	1.83811	8.09541e-09	2.07044e-08
ENSG00000259583	AC015712.2	long_non_coding	4.3088	2.92756	-0.250535	0.0064775	0.00946707
ENSG00000264112	AC015813.1	long_non_coding	6.57381	10.4727	1.16225	2.02215e-10	5.86742e-10
ENSG00000279207	AC015813.6	TEC	7.47092	6.50346	0.316806	0.00681264	0.00991673
ENSG00000278600	AC015871.3	long_non_coding	3.10414	2.10452	-0.208451	0.0688393	0.0875083
ENSG00000276855	AC015922.4	long_non_coding	5.01307	0.921586	-1.70042	6.11931e-24	4.48063e-23
ENSG00000225335	AC016027.1	long_non_coding	11.3513	1.20768	-2.49146	3.59407e-152	3.54567e-149
ENSG00000246089	AC016065.1	long_non_coding	3.91583	3.67451	0.396577	0.000415643	0.000696725
ENSG00000272599	AC016394.1	long_non_coding	0.527008	1.0531	1.47185	4.36834e-20	2.51822e-19
ENSG00000270820	AC016727.1	long_non_coding	2.97091	1.04488	-1.05954	4.38023e-38	7.17021e-37
ENSG00000224739	AC016735.1	long_non_coding	0.552102	1.17552	1.62807	2.7025e-13	9.87692e-13
ENSG00000218175	AC016739.1	pseudogene	2.86301	4.96508	1.82201	1.51427e-08	3.798e-08
ENSG00000226380	AC016831.1	long_non_coding	0.731198	2.00445	2.17592	1.93659e-26	1.65747e-25
ENSG00000233223	AC016876.1	long_non_coding	3.88507	2.65979	0.0238236	0.861073	0.880044
ENSG00000264772	AC016876.2	long_non_coding	0.989054	1.25155	0.789836	2.5381e-13	9.29674e-13
ENSG00000266036	AC016888.1	long_non_coding	7.14847	1.12761	-2.1662	9.10626e-57	3.33551e-55
ENSG00000227359	AC017074.1	long_non_coding	1.67738	1.23736	0.192864	0.304587	0.347409
ENSG00000259985	AC017100.1	long_non_coding	2.00959	1.36652	-0.0753656	0.496764	0.539848
ENSG00000264920	AC018521.5	long_non_coding	3.97138	1.5141	-0.671668	7.94285e-09	2.03178e-08
ENSG00000279133	AC018628.1	TEC	0.909278	1.16924	0.668036	2.56248e-06	5.36725e-06
ENSG00000279806	AC018629.1	TEC	1.03013	4.44599	3.30272	1.55854e-23	1.11794e-22
ENSG00000230715	AC018638.2	pseudogene	4.92772	3.30579	-0.0261248	0.868484	0.886699
ENSG00000243302	AC018638.4	pseudogene	5.60691	4.74222	-0.00202252	0.988582	0.99059
ENSG00000243679	AC018638.5	pseudogene	6.07074	5.56055	0.304621	0.0307103	0.0410933
ENSG00000273014	AC018645.2	long_non_coding	2.06791	2.17011	0.46905	0.00161495	0.00253883
ENSG00000281332	AC018645.3	long_non_coding	3.63053	3.36789	0.309586	0.0179999	0.0248195
ENSG00000271122	AC018647.2	long_non_coding	12.3494	6.27175	-0.559549	4.46842e-08	1.08081e-07
ENSG00000279382	AC018665.1	TEC	2.42574	2.19861	0.331399	0.0474289	0.0618372
ENSG00000237039	AC018738.1	pseudogene	7.2117	3.21222	-0.413836	0.137995	0.166752
ENSG00000269982	AC018809.2	long_non_coding	3.71504	2.03505	-0.0879014	0.315692	0.358858
ENSG00000272711	AC019069.1	long_non_coding	1.54804	1.58683	0.567609	3.72774e-05	6.99594e-05
ENSG00000213963	AC019080.1	long_non_coding	1.4921	1.35224	0.20782	0.0700844	0.0890223
ENSG00000235174	AC019205.3	pseudogene	5.27145	4.99739	0.768314	0.000322076	0.000546946
ENSG00000213757	AC020898.1	pseudogene	2.37231	2.16995	0.236115	0.202047	0.238144
ENSG00000279329	AC020910.5	TEC	1.30342	1.07651	-0.0425914	0.689261	0.723639
ENSG00000142396	AC020915.1	protein_coding	11.4968	10.6909	0.0688036	0.358325	0.402405
ENSG00000268516	AC020915.4	long_non_coding	3.25522	2.95375	0.271615	0.0129671	0.0182402
ENSG00000267519	AC020916.1	long_non_coding	12.8632	19.2769	1.20956	5.87612e-11	1.78993e-10
ENSG00000280332	AC020917.4	TEC	1.39521	0.995618	0.308826	0.0323876	0.0431893
ENSG00000261338	AC021016.2	long_non_coding	3.16444	1.5538	-0.694365	2.04181e-16	9.22305e-16
ENSG00000177406	AC021054.1	long_non_coding	13.0513	7.55046	-0.176058	0.116104	0.142096
ENSG00000230551	AC021078.1	long_non_coding	10.5397	9.22008	0.232679	0.0593016	0.0762088
ENSG00000204876	AC021218.1	long_non_coding	3.67359	16.8084	2.35499	2.53193e-24	1.9116e-23
ENSG00000206567	AC022007.1	long_non_coding	1.84803	1.48326	0.206201	0.0612063	0.0784658
ENSG00000245648	AC022075.1	long_non_coding	1.39462	2.11281	2.12389	4.00525e-11	1.23401e-10
ENSG00000267169	AC022098.1	long_non_coding	1.89105	1.2538	-0.260436	0.00953986	0.013641
ENSG00000280187	AC022107.1	TEC	1.88149	1.48611	-0.0690964	0.566698	0.606758
ENSG00000260276	AC022167.2	long_non_coding	1.83713	1.96712	0.416772	0.000315575	0.000536522
ENSG00000263843	AC022211.2	long_non_coding	1.13392	1.03122	0.441425	0.000205817	0.000357223
ENSG00000279088	AC022400.7	TEC	3.43954	3.59942	0.525628	2.654e-06	5.54951e-06
ENSG00000226221	AC022431.1	pseudogene	1.88341	1.50263	0.49047	0.011756	0.0166108
ENSG00000276900	AC023157.3	long_non_coding	3.73162	1.31937	-0.806216	8.94309e-11	2.68492e-10
ENSG00000225302	AC023283.1	long_non_coding	5.70006	4.56292	0.186148	0.0955008	0.118644
ENSG00000280123	AC023632.6	TEC	0.907519	1.78564	1.28986	1.82106e-13	6.73701e-13
ENSG00000271870	AC024060.1	long_non_coding	1.06021	1.34634	0.786136	2.04885e-09	5.48361e-09
ENSG00000269044	AC024075.2	long_non_coding	5.72363	3.71413	-0.119239	0.212549	0.249509
ENSG00000244313	AC024293.1	pseudogene	7.95	10.584	1.03191	2.66859e-07	6.04106e-07
ENSG00000267709	AC024592.2	long_non_coding	2.48817	1.32537	-0.216919	0.260466	0.301335
ENSG00000247903	AC024896.1	long_non_coding	9.23096	8.05394	0.380623	0.00407717	0.00609742
ENSG00000177738	AC025171.1	long_non_coding	2.53835	2.28422	0.114659	0.363672	0.407946
ENSG00000272086	AC025181.2	long_non_coding	4.8679	2.86206	-0.205941	0.0910556	0.113555
ENSG00000259342	AC025580.1	long_non_coding	20.7545	2.7754	-1.65837	5.10515e-16	2.24773e-15
ENSG00000259354	AC025580.2	long_non_coding	4.54044	1.26417	-0.991587	6.9755e-11	2.11437e-10
ENSG00000272899	AC025594.2	protein_coding	1.14476	3.3731	2.17325	9.03863e-25	7.01015e-24
ENSG00000174977	AC026271.1	pseudogene	2.38163	1.71321	0.0547852	0.749526	0.778623
ENSG00000240342	AC026366.1	pseudogene	62.8773	73.2358	0.962965	7.66884e-10	2.13195e-09
ENSG00000280206	AC026401.3	long_non_coding	4.87843	7.73635	1.24572	7.98621e-30	8.2817e-29
ENSG00000229119	AC026403.1	pseudogene	3.74382	2.75644	0.785929	0.00338667	0.00511282
ENSG00000188002	AC026412.1	pseudogene	5.28759	4.28367	0.482496	0.00291998	0.00444637
ENSG00000260267	AC026471.1	long_non_coding	5.88402	3.68484	-0.166006	0.0702084	0.0891568
ENSG00000240809	AC026877.1	pseudogene	1.82163	0.95905	-0.48599	4.93121e-06	1.00748e-05
ENSG00000270127	AC027020.2	long_non_coding	2.5461	0.94301	-0.443088	0.0181045	0.0249521
ENSG00000267040	AC027097.1	long_non_coding	1.7587	1.11262	-0.282174	0.0050846	0.00751968
ENSG00000261762	AC027228.2	long_non_coding	1.21229	1.44589	0.890669	9.00952e-09	2.29788e-08
ENSG00000280138	AC027290.2	TEC	5.90498	3.70663	0.00685479	0.967654	0.973376
ENSG00000267317	AC027307.2	long_non_coding	6.97233	4.00984	-0.476871	2.4679e-06	5.1772e-06
ENSG00000260005	AC027601.1	long_non_coding	0.832711	1.16828	1.01334	5.48308e-08	1.31356e-07
ENSG00000185641	AC034236.1	pseudogene	5.90607	4.86255	0.126084	0.473702	0.517255
ENSG00000253200	AC037459.3	long_non_coding	3.05004	1.8101	-0.0390269	0.759221	0.787589
ENSG00000261884	AC040162.1	protein_coding	2.06559	2.31205	0.753666	5.92764e-10	1.66226e-09
ENSG00000263126	AC040162.3	long_non_coding	0.834949	0.969803	0.513096	0.000342392	0.000579583
ENSG00000229334	AC046143.1	long_non_coding	2.34714	1.19767	-0.479191	1.65088e-06	3.51052e-06
ENSG00000257354	AC048341.2	long_non_coding	1.71351	1.76615	0.201581	0.125568	0.152734
ENSG00000247373	AC055713.1	long_non_coding	2.27846	2.4806	0.735459	1.42109e-09	3.86072e-09
ENSG00000278864	AC055811.4	TEC	1.56385	1.29391	-0.113755	0.478754	0.522155
ENSG00000267002	AC060780.1	long_non_coding	1.75902	1.95102	0.666824	4.26979e-08	1.03475e-07
ENSG00000234028	AC062029.1	long_non_coding	1.64822	1.29602	-0.0563984	0.625676	0.662949
ENSG00000228801	AC064807.1	long_non_coding	2.65786	2.76263	0.455384	0.000103737	0.000185623
ENSG00000272631	AC067750.1	long_non_coding	2.19168	1.42528	-0.4451	2.07128e-05	3.97702e-05
ENSG00000266962	AC067852.2	long_non_coding	5.95512	4.5138	-0.221937	0.00678479	0.0098791
ENSG00000279605	AC067930.6	TEC	0.779947	1.21501	1.30993	6.85914e-13	2.43701e-12
ENSG00000262879	AC068152.1	long_non_coding	3.6576	2.60146	-0.0803507	0.392829	0.437535
ENSG00000260274	AC068338.2	long_non_coding	2.30826	0.972644	-0.864709	4.34182e-16	1.92251e-15
ENSG00000274828	AC068473.5	long_non_coding	3.95659	1.85143	-0.454879	2.9283e-05	5.54626e-05
ENSG00000235027	AC068580.3	long_non_coding	2.11124	1.41505	0.0337922	0.795628	0.820639
ENSG00000205871	AC068724.1	pseudogene	1.10133	1.17356	0.923162	8.6381e-06	1.7218e-05
ENSG00000257337	AC068888.1	long_non_coding	6.05266	4.50384	0.20604	0.052654	0.0681513
ENSG00000274272	AC069281.2	long_non_coding	4.36452	4.00864	0.308413	0.021887	0.0298621
ENSG00000225507	AC069282.1	pseudogene	2.53027	2.10807	0.14881	0.187235	0.22178
ENSG00000272604	AC073073.2	long_non_coding	1.19597	1.1143	0.396388	9.4527e-05	0.000169944
ENSG00000273142	AC073335.2	long_non_coding	3.69823	6.09302	1.3716	7.28334e-14	2.77067e-13
ENSG00000278834	AC073508.3	long_non_coding	3.94036	2.06995	-0.416044	8.57945e-05	0.000154979
ENSG00000215030	AC073621.1	pseudogene	12.8176	25.7931	2.22033	8.29171e-14	3.13732e-13
ENSG00000280120	AC073857.1	TEC	1.85418	2.02619	0.377811	0.000417201	0.000699179
ENSG00000242299	AC073861.1	pseudogene	8.53853	9.58744	1.67222	1.90764e-10	5.5471e-10
ENSG00000152117	AC073869.1	pseudogene	9.82408	16.0508	0.947904	7.86497e-16	3.40908e-15
ENSG00000258199	AC073896.4	long_non_coding	2.18884	2.17264	0.320817	0.00399481	0.00598271
ENSG00000273151	AC073957.3	long_non_coding	6.74925	6.23001	0.77331	1.32191e-05	2.59164e-05
ENSG00000213178	AC074033.1	pseudogene	1.33141	1.17022	0.379993	0.014393	0.0201065
ENSG00000234072	AC074117.1	long_non_coding	4.56416	5.99265	0.875953	3.94013e-14	1.52793e-13
ENSG00000139239	AC078814.1	pseudogene	5.70058	5.26741	0.547543	0.000169107	0.000295937
ENSG00000273329	AC078846.1	long_non_coding	2.01389	2.06119	0.509518	1.07184e-05	2.11706e-05
ENSG00000225205	AC078883.1	long_non_coding	2.75916	2.12586	0.0974806	0.453124	0.497539
ENSG00000259498	AC079328.2	long_non_coding	3.10081	0.997398	-0.629837	0.000735006	0.00119721
ENSG00000237753	AC079922.2	long_non_coding	2.054	1.36567	-0.066887	0.546471	0.587694
ENSG00000278266	AC079949.2	long_non_coding	5.98571	2.80911	-0.0466617	0.867122	0.885371
ENSG00000266208	AC080112.2	long_non_coding	13.058	5.79469	-0.757778	1.30291e-10	3.8484e-10
ENSG00000203644	AC083799.1	long_non_coding	7.30869	5.64266	-0.110594	0.266073	0.307078
ENSG00000259820	AC083843.2	long_non_coding	4.14941	3.47319	0.431964	0.0124796	0.0175796
ENSG00000204745	AC083899.1	pseudogene	1.89289	2.13789	0.65346	6.82742e-08	1.6217e-07
ENSG00000272849	AC084018.1	long_non_coding	1.28502	0.986454	0.113427	0.448337	0.492868
ENSG00000255182	AC084125.2	long_non_coding	1.18479	1.45979	1.05749	1.70883e-08	4.26932e-08
ENSG00000257511	AC084824.1	pseudogene	1.3568	1.20636	0.698191	4.96165e-11	1.5195e-10
ENSG00000262251	AC087388.1	long_non_coding	0.546376	1.24053	1.44171	9.20385e-22	5.93976e-21
ENSG00000270015	AC087481.3	long_non_coding	3.87716	3.81573	0.383371	0.00119865	0.0019083
ENSG00000214546	AC087491.1	long_non_coding	1.40111	0.847493	0.0696766	0.684188	0.718772
ENSG00000262580	AC087741.1	long_non_coding	2.19753	3.02337	1.18459	6.83977e-11	2.07365e-10
ENSG00000273270	AC090114.2	long_non_coding	12.6842	5.29157	-0.707588	3.54607e-11	1.09757e-10
ENSG00000167912	AC090152.1	long_non_coding	4.16436	0.977915	-1.3379	3.26108e-13	1.18715e-12
ENSG00000253106	AC090198.1	long_non_coding	3.34965	2.16924	-0.114924	0.221712	0.259421
ENSG00000279483	AC090498.1	pseudogene	13.1766	8.55203	-0.111416	0.605364	0.643437
ENSG00000264350	AC090897.1	pseudogene	1.51448	2.85768	1.29656	1.03069e-16	4.75739e-16
ENSG00000254343	AC091563.1	long_non_coding	3.37352	2.43415	-0.267497	0.0486936	0.0633299
ENSG00000229043	AC091729.3	long_non_coding	2.21734	3.34688	0.892379	2.7488e-10	7.89686e-10
ENSG00000275765	AC091982.4	long_non_coding	1.71201	1.32568	-0.053445	0.687619	0.722119
ENSG00000274460	AC092119.2	long_non_coding	0.835213	0.954869	0.947941	8.9963e-08	2.11447e-07
ENSG00000274627	AC092123.2	long_non_coding	3.5591	3.44436	0.556048	0.000322963	0.000548263
ENSG00000230733	AC092171.2	long_non_coding	13.3986	10.1612	0.255836	0.0413317	0.0542895
ENSG00000234432	AC092171.3	long_non_coding	1.33895	2.14043	1.27804	4.32929e-18	2.19701e-17
ENSG00000273084	AC092171.5	long_non_coding	1.15583	1.17641	0.733066	9.29046e-07	2.01436e-06
ENSG00000268362	AC092279.1	long_non_coding	1.72943	1.25014	0.0114117	0.944507	0.953268
ENSG00000261512	AC092368.3	long_non_coding	3.74334	1.45827	-0.502659	3.01131e-05	5.69547e-05
ENSG00000278978	AC092611.3	TEC	5.46094	2.83141	-0.643085	6.29622e-10	1.76194e-09
ENSG00000261061	AC092718.4	long_non_coding	2.8355	4.87134	1.34463	4.37983e-29	4.36449e-28
ENSG00000275764	AC092747.4	long_non_coding	5.06203	3.94327	-0.103894	0.356452	0.400545
ENSG00000260805	AC092803.2	long_non_coding	1.83457	1.09006	-0.307039	0.014484	0.0202316
ENSG00000259674	AC092868.1	pseudogene	8.74984	1.51966	-1.43737	2.94641e-16	1.32004e-15
ENSG00000241288	AC092902.2	long_non_coding	4.26921	1.79709	-0.436749	0.00230492	0.00355813
ENSG00000259976	AC093010.3	long_non_coding	9.09149	5.64174	-0.533274	7.78458e-05	0.000141293
ENSG00000233184	AC093157.1	long_non_coding	3.88557	3.54464	0.698136	1.38816e-07	3.2122e-07
ENSG00000246575	AC093162.2	pseudogene	2.3	2.26335	0.364072	0.024689	0.0334261
ENSG00000267152	AC093227.1	long_non_coding	1.46885	1.41818	0.398376	0.00166408	0.00261108
ENSG00000261269	AC093278.2	long_non_coding	3.85179	1.25751	-0.955098	1.59787e-14	6.39233e-14
ENSG00000272335	AC093297.3	long_non_coding	7.47883	6.92579	0.50841	2.5152e-05	4.79145e-05
ENSG00000170846	AC093323.1	long_non_coding	14.6292	13.8354	0.364908	1.3144e-05	2.57724e-05
ENSG00000232533	AC093673.1	long_non_coding	3.47671	4.63077	0.778071	2.51596e-09	6.68784e-09
ENSG00000213222	AC093724.1	pseudogene	0.431192	1.10606	1.75524	9.27836e-23	6.36243e-22
ENSG00000272760	AC093726.1	long_non_coding	2.44507	1.18357	-0.512155	6.00634e-07	1.32245e-06
ENSG00000245958	AC093752.1	pseudogene	4.88657	4.22808	0.118272	0.16175	0.193436
ENSG00000183199	AC093768.1	pseudogene	0.775885	1.82452	2.10992	2.07859e-17	1.00783e-16
ENSG00000278974	AC093909.6	TEC	2.68045	1.09695	-0.604287	0.00087198	0.00140915
ENSG00000226360	AC096919.1	pseudogene	2.86164	3.01582	0.901953	7.39184e-08	1.75015e-07
ENSG00000248932	AC097103.2	long_non_coding	1.07636	1.05091	0.21114	0.0483906	0.0629968
ENSG00000270194	AC097359.2	long_non_coding	1.20418	0.93611	-0.15564	0.110044	0.135251
ENSG00000273247	AC097376.2	long_non_coding	4.34102	3.11756	-0.103669	0.309182	0.352053
ENSG00000261428	AC097461.1	long_non_coding	1.10293	1.0406	0.450381	0.00122179	0.00194389
ENSG00000272644	AC097468.3	long_non_coding	3.82341	1.44587	-1.06377	4.22681e-24	3.14155e-23
ENSG00000261572	AC097639.1	long_non_coding	2.1716	3.08493	0.754085	6.99522e-11	2.11991e-10
ENSG00000214796	AC098934.1	pseudogene	4.3764	6.43687	1.47142	2.05529e-16	9.27828e-16
ENSG00000236439	AC099336.2	pseudogene	2.76198	1.55315	-0.285664	0.317878	0.361038
ENSG00000271646	AC099343.3	long_non_coding	3.36348	1.88938	-0.486748	4.78811e-06	9.78924e-06
ENSG00000273478	AC099676.1	long_non_coding	2.15335	1.78464	0.210171	0.0787211	0.0990658
ENSG00000265415	AC099850.3	long_non_coding	1.32422	2.64403	1.30853	2.32663e-27	2.0968e-26
ENSG00000253982	AC100810.1	long_non_coding	6.09551	4.18435	-0.142307	0.158367	0.189681
ENSG00000246582	AC100861.1	long_non_coding	2.76679	4.12254	0.883712	5.91691e-13	2.10933e-12
ENSG00000273230	AC102953.2	long_non_coding	3.14051	1.97825	0.155312	0.333348	0.376815
ENSG00000272763	AC103702.2	long_non_coding	41.2527	27.2988	0.039304	0.815106	0.838392
ENSG00000260244	AC104083.1	long_non_coding	12.0128	3.52638	-1.15778	4.48971e-10	1.26985e-09
ENSG00000280173	AC104447.1	TEC	1.39073	1.58097	0.4205	7.30265e-06	1.46588e-05
ENSG00000179859	AC104581.1	protein_coding	3.57783	3.95076	0.59522	1.0068e-07	2.35738e-07
ENSG00000281501	AC104662.3	long_non_coding	2.5944	1.37774	-0.401283	0.0013853	0.00219225
ENSG00000260077	AC104794.2	long_non_coding	2.84661	1.19518	-0.517432	0.000245197	0.00042191
ENSG00000251615	AC104825.2	long_non_coding	3.785	0.906225	-1.48067	1.21736e-28	1.18594e-27
ENSG00000272502	AC104958.2	long_non_coding	0.785899	3.32756	2.78223	6.84402e-30	7.13224e-29
ENSG00000235501	AC105942.1	long_non_coding	6.66867	2.28247	-1.21902	6.28433e-23	4.35576e-22
ENSG00000260219	AC106782.2	long_non_coding	3.18555	2.2313	-0.219957	0.0598861	0.0768999
ENSG00000170089	AC106795.1	pseudogene	6.80176	9.40996	1.00101	7.01002e-10	1.95467e-09
ENSG00000222001	AC106876.1	long_non_coding	6.83235	4.60454	0.253138	0.145027	0.174722
ENSG00000261167	AC107027.3	long_non_coding	2.71613	2.58398	0.226482	0.0285041	0.0382936
ENSG00000259959	AC107068.1	long_non_coding	2.34771	2.53496	0.52995	2.89669e-07	6.53932e-07
ENSG00000259891	AC107375.1	long_non_coding	1.99864	1.84041	0.309922	0.0301076	0.0403233
ENSG00000197149	AC107956.1	pseudogene	5.50694	3.8905	0.00416107	0.986195	0.988467
ENSG00000242588	AC108010.1	long_non_coding	1.78374	1.00183	0.0115088	0.948228	0.956632
ENSG00000205890	AC108134.1	long_non_coding	4.21442	2.86988	0.140398	0.410219	0.454985
ENSG00000262370	AC108134.3	long_non_coding	0.548568	1.36625	2.36587	8.99118e-13	3.16112e-12
ENSG00000242282	AC108488.1	long_non_coding	1.1144	1.0855	0.169293	0.224747	0.262723
ENSG00000261437	AC108860.2	long_non_coding	4.16686	2.4548	0.0525489	0.697365	0.73112
ENSG00000255224	AC109322.1	long_non_coding	0.888823	1.3138	0.936261	8.18372e-12	2.67158e-11
ENSG00000260404	AC110079.1	pseudogene	4.13809	3.10736	0.174292	0.200916	0.236886
ENSG00000262877	AC110285.2	long_non_coding	1.18917	0.938718	0.702378	0.00571706	0.0084013
ENSG00000271643	AC112220.4	long_non_coding	3.66443	1.64701	-0.553654	1.71562e-08	4.28484e-08
ENSG00000279413	AC112497.1	pseudogene	1.1339	1.25402	0.72444	4.73435e-08	1.14177e-07
ENSG00000254198	AC113191.1	pseudogene	1.25717	1.06828	0.496842	0.000864331	0.0013974
ENSG00000226084	AC113935.1	pseudogene	17.8852	11.5566	-0.533415	0.0662314	0.0844033
ENSG00000229167	AC114488.1	long_non_coding	2.15929	2.29799	0.656157	0.000994316	0.00159812
ENSG00000241014	AC114490.1	long_non_coding	2.07256	1.6123	-0.0385274	0.731159	0.761896
ENSG00000243199	AC115223.1	pseudogene	4.81071	4.65422	0.380307	0.0145002	0.0202505
ENSG00000228343	AC115618.2	long_non_coding	4.19042	3.49186	0.105457	0.300038	0.342616
ENSG00000279528	AC115618.3	TEC	3.42598	2.90203	0.364278	0.000629255	0.00103314
ENSG00000253341	AC115837.1	pseudogene	4.80533	4.81256	0.575485	2.61965e-05	4.98145e-05
ENSG00000143429	AC116050.1	pseudogene	3.07963	2.78304	0.278559	0.0909882	0.11348
ENSG00000238000	AC116347.1	pseudogene	1.00955	1.11942	0.754623	1.86531e-05	3.5988e-05
ENSG00000234290	AC116366.1	long_non_coding	3.21068	1.34678	-0.525272	0.000109058	0.000194813
ENSG00000244398	AC116533.1	pseudogene	7.85076	11.6071	1.01786	1.2561e-10	3.71309e-10
ENSG00000279759	AC118344.2	TEC	1.53626	0.998342	-0.106044	0.497349	0.540325
ENSG00000271971	AC120053.1	long_non_coding	1.05481	1.13938	0.67951	3.42551e-06	7.10452e-06
ENSG00000260114	AC120114.2	long_non_coding	2.12496	2.97548	0.705176	9.65253e-11	2.88912e-10
ENSG00000279789	AC120114.4	TEC	2.05638	1.70928	0.491799	0.00047313	0.000788444
ENSG00000278385	AC121338.2	long_non_coding	2.98573	1.61652	-0.44508	2.45844e-05	4.68633e-05
ENSG00000279233	AC122688.3	TEC	1.28646	1.65155	0.926132	5.3721e-09	1.39492e-08
ENSG00000253414	AC124067.2	long_non_coding	0.322363	2.04184	3.51394	7.42295e-33	9.1309e-32
ENSG00000254290	AC124067.4	long_non_coding	10.0376	16.5982	1.42112	9.30839e-12	3.02472e-11
ENSG00000260196	AC124798.1	long_non_coding	7.05645	11.2457	1.28097	3.01298e-17	1.44338e-16
ENSG00000260261	AC124944.3	pseudogene	1.19102	1.4879	1.0781	5.08423e-09	1.32249e-08
ENSG00000257512	AC124947.2	pseudogene	3.74986	1.76613	-0.508889	0.00175839	0.00275205
ENSG00000231259	AC125232.1	pseudogene	1.53877	1.20097	0.149409	0.139727	0.168708
ENSG00000259623	AC125257.1	long_non_coding	7.86355	11.096	0.651116	3.84599e-10	1.0928e-09
ENSG00000250899	AC125807.2	long_non_coding	2.79757	4.5896	1.1541	2.6216e-14	1.03177e-13
ENSG00000280088	AC126474.2	TEC	7.92521	3.78936	-0.574428	1.86453e-11	5.89182e-11
ENSG00000205746	AC126755.1	pseudogene	1.50268	1.34772	0.170443	0.327719	0.37099
ENSG00000232888	AC127070.1	pseudogene	1.31037	2.40267	2.53887	1.74643e-13	6.47062e-13
ENSG00000270055	AC127502.2	long_non_coding	1.33026	1.12818	0.319851	0.0402447	0.0529605
ENSG00000262823	AC127521.1	long_non_coding	3.01834	0.909204	-0.548672	0.000408159	0.000685345
ENSG00000261488	AC128688.2	long_non_coding	2.23416	1.41293	0.253035	0.14045	0.169525
ENSG00000224272	AC131097.3	long_non_coding	16.4532	5.27783	-1.05479	7.91216e-10	2.19464e-09
ENSG00000280287	AC131212.3	TEC	3.4176	1.69238	-0.0635751	0.703495	0.736753
ENSG00000228205	AC131235.1	pseudogene	1.34777	2.30929	1.89599	1.45542e-10	4.28176e-10
ENSG00000214135	AC132008.2	pseudogene	15.0772	10.3851	-0.0445947	0.677229	0.712269
ENSG00000265298	AC132812.1	pseudogene	4.07173	5.64593	1.21584	1.62183e-12	5.60221e-12
ENSG00000260563	AC132872.1	long_non_coding	3.13585	2.37171	0.440782	0.00197192	0.00306775
ENSG00000263013	AC133065.4	long_non_coding	0.971843	1.26431	0.70027	5.10281e-06	1.04082e-05
ENSG00000280153	AC133065.6	TEC	2.47202	1.58828	-0.0388964	0.818759	0.841798
ENSG00000279196	AC135048.4	TEC	0.911445	1.17651	1.12299	3.01142e-12	1.01834e-11
ENSG00000278133	AC135050.6	long_non_coding	9.52507	8.23509	-0.0595807	0.466675	0.510524
ENSG00000255026	AC136475.3	long_non_coding	0.410799	2.48437	3.68122	9.03453e-21	5.47249e-20
ENSG00000218227	AC136632.1	pseudogene	1.98746	2.94959	1.82601	6.01002e-12	1.98563e-11
ENSG00000256092	AC137767.1	long_non_coding	0.65143	1.02612	1.19148	6.00364e-14	2.29981e-13
ENSG00000268218	AC137932.3	long_non_coding	0.859938	1.22873	1.04695	2.66149e-11	8.31779e-11
ENSG00000260121	AC138028.4	long_non_coding	1.45555	1.67851	0.609645	2.99221e-05	5.66152e-05
ENSG00000256393	AC138123.1	pseudogene	6.68144	3.59943	-0.721452	0.000675115	0.00110464
ENSG00000185495	AC138393.1	pseudogene	2.95172	1.81788	0.0946602	0.510284	0.552998
ENSG00000183458	AC138932.1	pseudogene	2.73923	1.70929	-0.0774783	0.619348	0.656714
ENSG00000262049	AC139530.1	long_non_coding	3.38214	2.46899	-0.0688325	0.540747	0.582555
ENSG00000254872	AC139749.1	long_non_coding	1.76262	0.920458	0.168989	0.493222	0.536393
ENSG00000233836	AC139769.1	pseudogene	4.71235	1.27854	-0.864997	0.000447652	0.000747625
ENSG00000247679	AC139795.2	long_non_coding	1.83153	1.46116	0.227669	0.078303	0.09859
ENSG00000249592	AC139887.2	long_non_coding	1.32594	1.24896	0.492755	4.51453e-05	8.40327e-05
ENSG00000215154	AC141586.1	pseudogene	1.65868	2.10651	0.744523	8.93663e-13	3.14343e-12
ENSG00000234742	AC144530.1	pseudogene	2.32434	1.48697	-0.151233	0.308661	0.351568
ENSG00000273117	AC144652.1	long_non_coding	0.960997	1.38616	1.1933	3.33009e-16	1.48385e-15
ENSG00000263731	AC145207.5	long_non_coding	4.91466	4.55477	0.65614	7.72774e-08	1.82676e-07
ENSG00000256546	AC156455.1	long_non_coding	0.92676	1.40188	1.2528	6.69112e-07	1.46842e-06
ENSG00000226210	AC215219.1	pseudogene	7.83539	8.43424	0.426462	0.00433663	0.00646453
ENSG00000270012	AC232271.1	long_non_coding	1.40045	1.49155	0.662824	3.85905e-05	7.23321e-05
ENSG00000280254	AC233723.2	TEC	3.46502	1.0811	-0.750884	1.02777e-11	3.32653e-11
ENSG00000261716	AC239868.2	long_non_coding	6.1689	5.92986	0.624424	9.17508e-07	1.9908e-06
ENSG00000223612	AC241585.1	pseudogene	2.90659	1.68271	-0.631275	0.00252339	0.00387556
ENSG00000272419	AC241585.2	pseudogene	2.55265	1.72258	0.293744	0.0475989	0.0620262
ENSG00000275131	AC241952.1	pseudogene	3.48874	1.77446	-0.486285	0.00012884	0.000228332
ENSG00000274471	AC242376.2	pseudogene	1.42982	1.15229	0.467833	0.0234665	0.0318818
ENSG00000237188	AC242426.3	long_non_coding	2.68683	1.05763	-0.636606	7.1263e-12	2.3398e-11
ENSG00000279095	AC243964.3	TEC	8.55164	9.36243	0.655787	1.55144e-09	4.20096e-09
ENSG00000223804	AC244669.1	pseudogene	1.23667	1.24036	0.233535	0.136503	0.165017
ENSG00000272779	AC245060.4	pseudogene	5.54461	5.17911	0.424977	5.01564e-07	1.11093e-06
ENSG00000280649	AC245100.8	TEC	1.32545	1.20148	0.361895	0.0059259	0.00869697
ENSG00000280195	AC245140.2	long_non_coding	1.69131	1.5327	0.746355	3.39979e-10	9.70114e-10
ENSG00000280411	AC245369.3	IG	25.6808	3.16365	-1.35513	6.87286e-06	1.38336e-05
ENSG00000224086	AC245452.1	long_non_coding	3.58596	2.26114	-0.520253	2.82337e-08	6.94485e-08
ENSG00000225200	AC246787.1	pseudogene	3.22722	2.70252	0.31275	0.0223349	0.0304311
ENSG00000274993	AC254629.1	long_non_coding	28.9468	6.74951	-1.19645	7.7673e-11	2.34523e-10
ENSG00000060971	ACAA1	protein_coding	115.754	50.6704	-0.940778	1.13533e-27	1.04028e-26
ENSG00000167315	ACAA2	protein_coding	440.66	97.2861	-1.70537	3.02889e-59	1.25903e-57
ENSG00000278540	ACACA	protein_coding	65.7842	74.1798	0.755728	2.38104e-14	9.39841e-14
ENSG00000076555	ACACB	protein_coding	92.8757	15.6703	-1.86972	8.74628e-62	4.16166e-60
ENSG00000111271	ACAD10	protein_coding	63.6003	29.8406	-0.419483	8.46332e-09	2.1623e-08
ENSG00000151498	ACAD8	protein_coding	38.0965	22.1969	-0.458547	9.95815e-16	4.29123e-15
ENSG00000177646	ACAD9	protein_coding	39.5173	44.8574	0.34253	2.42226e-07	5.4968e-07
ENSG00000117054	ACADM	protein_coding	120.681	34.8768	-1.30896	3.51715e-36	5.14806e-35
ENSG00000122971	ACADS	protein_coding	311.492	45.8083	-2.13788	1.73576e-86	2.0067e-84
ENSG00000196177	ACADSB	protein_coding	63.9373	26.0507	-0.851734	9.74705e-19	5.14764e-18
ENSG00000072778	ACADVL	protein_coding	560.614	240.888	-0.682109	9.71903e-15	3.9425e-14
ENSG00000157766	ACAN	protein_coding	0.887526	6.79383	3.03815	1.29947e-37	2.06769e-36
ENSG00000072818	ACAP1	protein_coding	16.8906	5.99361	-0.757447	5.75491e-07	1.26936e-06
ENSG00000114331	ACAP2	protein_coding	87.4068	46.4162	-0.628325	3.77767e-13	1.36842e-12
ENSG00000131584	ACAP3	protein_coding	33.1528	38.7792	0.725313	2.33383e-08	5.77718e-08
ENSG00000075239	ACAT1	protein_coding	173.672	51.3977	-1.29095	1.00956e-47	2.55375e-46
ENSG00000120437	ACAT2	protein_coding	57.8543	41.2066	-0.0708182	0.526492	0.56873
ENSG00000182827	ACBD3	protein_coding	75.1856	60.3389	0.00197744	0.978432	0.982548
ENSG00000181513	ACBD4	protein_coding	19.4349	10.287	-0.64197	6.25041e-14	2.38755e-13
ENSG00000107897	ACBD5	protein_coding	74.3813	52.1427	-0.0714106	0.42858	0.47347
ENSG00000230124	ACBD6	protein_coding	28.4081	36.4165	0.952653	2.78481e-31	3.13619e-30
ENSG00000110455	ACCS	protein_coding	8.41633	7.39462	0.337246	0.0133427	0.0187169
ENSG00000102977	ACD	protein_coding	15.6539	24.9676	1.04547	1.77067e-26	1.52074e-25
ENSG00000159640	ACE	protein_coding	49.8922	30.7114	-1.70708	1.3271e-34	1.77403e-33
ENSG00000130234	ACE2	protein_coding	58.9343	25.897	-0.533197	0.0343216	0.0456122
ENSG00000177076	ACER2	protein_coding	5.17822	2.48456	-0.438799	0.00469495	0.00696918
ENSG00000078124	ACER3	protein_coding	51.1242	25.9275	-0.640461	5.87019e-15	2.41297e-14
ENSG00000087085	ACHE	protein_coding	23.703	6.084	-0.948548	9.87913e-06	1.95783e-05
ENSG00000100813	ACIN1	protein_coding	198.719	128.671	0.0105756	0.872956	0.890774
ENSG00000213088	ACKR1	protein_coding	32.1536	2.82042	-2.16372	5.08676e-22	3.33957e-21
ENSG00000144476	ACKR3	protein_coding	32.3411	14.6406	-0.610741	1.73911e-05	3.36894e-05
ENSG00000131473	ACLY	protein_coding	148.918	208.179	0.66267	1.2476e-20	7.48355e-20
ENSG00000122729	ACO1	protein_coding	107.348	69.2429	-0.258804	0.00067042	0.00109708
ENSG00000100412	ACO2	protein_coding	367.879	108.216	-1.09082	2.32008e-41	4.43572e-40
ENSG00000184227	ACOT1	protein_coding	5.44904	2.53702	-0.718811	5.54581e-07	1.22451e-06
ENSG00000162390	ACOT11	protein_coding	73.7689	26.9264	-0.92739	3.73829e-15	1.55829e-14
ENSG00000112304	ACOT13	protein_coding	60.5336	29.0798	-0.587284	4.17676e-10	1.18428e-09
ENSG00000119673	ACOT2	protein_coding	29.8609	13.032	-0.617566	9.12143e-10	2.51545e-09
ENSG00000177465	ACOT4	protein_coding	10.0668	3.11592	-0.903631	1.74885e-11	5.54639e-11
ENSG00000097021	ACOT7	protein_coding	92.7527	70.5713	0.286619	0.0152065	0.0211789
ENSG00000101473	ACOT8	protein_coding	48.2828	31.5675	-0.147288	0.209604	0.246363
ENSG00000123130	ACOT9	protein_coding	38.3928	36.0431	0.619494	1.06606e-15	4.58992e-15
ENSG00000161533	ACOX1	protein_coding	428.865	89.1387	-1.67767	6.03829e-107	1.19139e-104
ENSG00000168306	ACOX2	protein_coding	26.9426	14.988	-0.0427826	0.812835	0.836404
ENSG00000087008	ACOX3	protein_coding	37.1816	18.7204	-0.409572	1.25429e-08	3.16525e-08
ENSG00000143727	ACP1	protein_coding	84.7108	101.73	0.636387	2.54868e-23	1.80976e-22
ENSG00000134575	ACP2	protein_coding	75.5866	36.6157	-0.669976	4.34155e-18	2.20248e-17
ENSG00000102575	ACP5	protein_coding	68.2538	36.3517	-0.387345	0.0156001	0.0216944
ENSG00000162836	ACP6	protein_coding	17.4647	25.2344	0.893525	5.58977e-26	4.65751e-25
ENSG00000014257	ACPP	protein_coding	6.36973	4.66294	0.442434	0.030344	0.0406252
ENSG00000111644	ACRBP	protein_coding	3.91676	2.02574	-0.257245	0.0976275	0.121067
ENSG00000167107	ACSF2	protein_coding	122.437	25.6901	-1.51199	2.06343e-35	2.89154e-34
ENSG00000176715	ACSF3	protein_coding	54.8527	38.6567	-0.11766	0.189204	0.22397
ENSG00000151726	ACSL1	protein_coding	37.5487	38.9957	0.251626	0.0899457	0.112303
ENSG00000123983	ACSL3	protein_coding	100.262	98.2111	0.142594	0.0929338	0.115741
ENSG00000068366	ACSL4	protein_coding	38.5215	55.6166	0.901236	7.50647e-11	2.26927e-10
ENSG00000197142	ACSL5	protein_coding	493.234	318.034	-0.401465	5.24806e-05	9.70032e-05
ENSG00000164398	ACSL6	protein_coding	1.61881	10.4061	4.26664	2.17007e-21	1.36591e-20
ENSG00000005187	ACSM3	protein_coding	41.4886	12.9251	-0.691097	3.90853e-05	7.32038e-05
ENSG00000154930	ACSS1	protein_coding	82.2822	73.6611	0.518793	0.000484314	0.000805992
ENSG00000131069	ACSS2	protein_coding	358.318	138.278	-1.01584	2.51449e-26	2.13357e-25
ENSG00000111058	ACSS3	protein_coding	3.76063	1.09536	-0.618126	0.00370522	0.00557214
ENSG00000107796	ACTA2	protein_coding	443.281	119.343	-1.55333	2.51089e-20	1.47445e-19
ENSG00000180139	ACTA2-AS1	long_non_coding	3.10752	1.15605	-1.00917	3.01532e-10	8.64408e-10
ENSG00000075624	ACTB	protein_coding	8322.56	5614.01	-0.155054	0.116112	0.142096
ENSG00000184009	ACTG1	protein_coding	5170.18	4191.99	0.149987	0.122276	0.149121
ENSG00000163017	ACTG2	protein_coding	604.292	39.7761	-4.13823	1.82365e-81	1.77542e-79
ENSG00000182584	ACTL10	protein_coding	4.66485	6.76232	1.70513	1.01675e-18	5.36775e-18
ENSG00000136518	ACTL6A	protein_coding	63.144	77.9804	0.825859	1.05136e-23	7.58192e-23
ENSG00000072110	ACTN1	protein_coding	296.358	274.832	-0.279577	0.00635766	0.00929559
ENSG00000130402	ACTN4	protein_coding	1301.59	860.947	-0.189662	0.0336647	0.0447995
ENSG00000131966	ACTR10	protein_coding	66.0632	39.3663	-0.443655	2.04691e-08	5.08565e-08
ENSG00000138107	ACTR1A	protein_coding	210.684	102.062	-0.4234	1.2034e-15	5.16769e-15
ENSG00000115073	ACTR1B	protein_coding	110.855	81.7184	0.0444211	0.585064	0.624164
ENSG00000138071	ACTR2	protein_coding	441.586	293.762	-0.364627	2.34547e-06	4.92805e-06
ENSG00000115091	ACTR3	protein_coding	307.078	267.203	-0.0451115	0.449035	0.493525
ENSG00000133627	ACTR3B	protein_coding	5.67209	9.7562	1.25223	1.61015e-37	2.54562e-36
ENSG00000106526	ACTR3C	protein_coding	4.51721	3.00841	0.104587	0.369411	0.413787
ENSG00000101442	ACTR5	protein_coding	10.5162	16.3542	1.03256	1.16388e-28	1.13534e-27
ENSG00000075089	ACTR6	protein_coding	22.4954	19.0101	-0.0230211	0.791626	0.817194
ENSG00000113812	ACTR8	protein_coding	27.5885	22.2202	0.0957909	0.0783213	0.0986046
ENSG00000184378	ACTRT3	protein_coding	1.74127	1.84112	0.573998	3.44053e-08	8.41119e-08
ENSG00000115170	ACVR1	protein_coding	31.683	25.7857	0.145662	0.0264221	0.0356291
ENSG00000135503	ACVR1B	protein_coding	143.627	76.8459	-0.456547	1.43605e-07	3.31887e-07
ENSG00000123612	ACVR1C	protein_coding	18.496	4.29641	-1.38466	2.10999e-17	1.02239e-16
ENSG00000121989	ACVR2A	protein_coding	27.5904	12.4759	-0.679088	1.76591e-18	9.20136e-18
ENSG00000114739	ACVR2B	protein_coding	11.6223	11.748	0.715611	1.72585e-10	5.0393e-10
ENSG00000229589	ACVR2B-AS1	long_non_coding	1.47263	0.988055	0.246361	0.0573498	0.0739125
ENSG00000139567	ACVRL1	protein_coding	238.644	52.6709	-1.5987	2.88198e-40	5.22001e-39
ENSG00000243989	ACY1	protein_coding	12.3119	9.74163	-0.00512844	0.967465	0.973316
ENSG00000132744	ACY3	protein_coding	12.0451	8.85424	0.230296	0.218063	0.255474
ENSG00000119640	ACYP1	protein_coding	5.85867	7.43126	0.72663	1.04876e-13	3.94297e-13
ENSG00000170634	ACYP2	protein_coding	8.41294	6.638	-0.0327504	0.714532	0.746884
ENSG00000196839	ADA	protein_coding	8.02655	10.1754	1.16321	3.16581e-11	9.83575e-11
ENSG00000093072	ADA2	protein_coding	86.2131	19.2159	-1.42167	6.65819e-18	3.33428e-17
ENSG00000168803	ADAL	protein_coding	7.51737	4.71575	-0.475608	5.69344e-06	1.15587e-05
ENSG00000137845	ADAM10	protein_coding	163.781	94.3307	-0.279494	0.00077639	0.00126128
ENSG00000148848	ADAM12	protein_coding	1.44949	11.1352	4.07588	2.24633e-29	2.27147e-28
ENSG00000143537	ADAM15	protein_coding	189.096	191.836	0.523794	3.93981e-06	8.12108e-06
ENSG00000151694	ADAM17	protein_coding	18.4231	21.216	0.337897	2.21612e-06	4.66357e-06
ENSG00000135074	ADAM19	protein_coding	24.9056	31.2697	0.755168	4.78274e-06	9.78095e-06
ENSG00000008277	ADAM22	protein_coding	8.88328	4.76496	-0.470837	0.00123443	0.00196272
ENSG00000114948	ADAM23	protein_coding	4.67163	1.18485	-1.00176	5.01917e-08	1.20731e-07
ENSG00000042980	ADAM28	protein_coding	27.3345	5.08003	-1.41143	8.03486e-17	3.73429e-16
ENSG00000197140	ADAM32	protein_coding	1.84788	1.73774	0.75615	0.00165815	0.00260288
ENSG00000149451	ADAM33	protein_coding	14.992	1.7033	-2.17838	6.62348e-31	7.29273e-30
ENSG00000151651	ADAM8	protein_coding	11.0052	12.5712	1.11682	1.21108e-07	2.81431e-07
ENSG00000168615	ADAM9	protein_coding	155.938	143.546	0.4106	0.00133945	0.0021224
ENSG00000134028	ADAMDEC1	protein_coding	377.622	14.3094	-3.58966	1.07071e-120	3.86446e-118
ENSG00000154734	ADAMTS1	protein_coding	69.8683	15.1537	-1.95059	3.75719e-41	7.08267e-40
ENSG00000142303	ADAMTS10	protein_coding	5.63871	2.33833	-0.140481	0.423719	0.468449
ENSG00000151388	ADAMTS12	protein_coding	2.23161	14.9863	3.37734	7.81411e-39	1.33065e-37
ENSG00000160323	ADAMTS13	protein_coding	3.0465	3.15859	0.512653	0.00405597	0.00606817
ENSG00000138316	ADAMTS14	protein_coding	5.13651	7.39828	1.14654	4.0576e-12	1.35816e-11
ENSG00000166106	ADAMTS15	protein_coding	10.1609	3.92286	-0.0645229	0.813374	0.836668
ENSG00000140470	ADAMTS17	protein_coding	3.61606	1.89632	-0.245831	0.176566	0.209883
ENSG00000087116	ADAMTS2	protein_coding	11.8188	32.0267	2.36309	1.85112e-20	1.09967e-19
ENSG00000158859	ADAMTS4	protein_coding	5.46715	15.2417	0.999463	2.68513e-06	5.60906e-06
ENSG00000154736	ADAMTS5	protein_coding	7.40999	4.166	-0.46273	0.00297056	0.00451688
ENSG00000049192	ADAMTS6	protein_coding	0.562483	1.76722	1.97756	1.33814e-20	8.0137e-20
ENSG00000136378	ADAMTS7	protein_coding	7.36908	6.65548	0.904321	6.36269e-08	1.5157e-07
ENSG00000134917	ADAMTS8	protein_coding	4.08297	1.10754	-1.95917	1.10166e-23	7.93692e-23
ENSG00000163638	ADAMTS9	protein_coding	7.91954	11.2423	0.613379	7.65266e-05	0.000139069
ENSG00000178031	ADAMTSL1	protein_coding	19.9914	2.53161	-2.11795	2.31131e-42	4.64711e-41
ENSG00000197859	ADAMTSL2	protein_coding	4.51796	7.04424	1.45404	3.6211e-11	1.11939e-10
ENSG00000156218	ADAMTSL3	protein_coding	15.5557	0.96406	-3.19023	8.94914e-65	4.66301e-63
ENSG00000143382	ADAMTSL4	protein_coding	22.7952	5.02434	-1.425	1.3391e-21	8.54503e-21
ENSG00000185761	ADAMTSL5	protein_coding	4.1262	6.18702	1.25152	5.11008e-14	1.96668e-13
ENSG00000105963	ADAP1	protein_coding	75.0201	64.638	0.266751	0.0266245	0.0358824
ENSG00000184060	ADAP2	protein_coding	12.6892	5.5372	-0.892911	1.84465e-13	6.82259e-13
ENSG00000160710	ADAR	protein_coding	312.87	276.819	0.0217961	0.74965	0.778697
ENSG00000197381	ADARB1	protein_coding	16.6261	11.1786	-0.593615	4.29815e-07	9.57171e-07
ENSG00000065457	ADAT1	protein_coding	17.5415	18.5577	0.269085	0.000207032	0.000359205
ENSG00000189007	ADAT2	protein_coding	6.93069	14.2061	1.44921	1.49741e-34	1.99808e-33
ENSG00000213638	ADAT3	protein_coding	7.87711	5.79139	0.322765	0.0684658	0.087056
ENSG00000063761	ADCK1	protein_coding	12.725	12.5672	0.20274	0.036268	0.0480391
ENSG00000133597	ADCK2	protein_coding	44.5716	42.9729	0.225743	0.0155784	0.0216663
ENSG00000173137	ADCK5	protein_coding	17.9983	23.6669	0.803717	2.62848e-08	6.48163e-08
ENSG00000164742	ADCY1	protein_coding	2.68306	1.34611	0.369828	0.125074	0.152232
ENSG00000161912	ADCY10P1	pseudogene	3.22236	2.72315	0.536461	0.00049061	0.000816103
ENSG00000138031	ADCY3	protein_coding	29.7731	44.3203	1.04186	2.25553e-19	1.24542e-18
ENSG00000129467	ADCY4	protein_coding	12.1622	5.68599	0.0422792	0.756727	0.785387
ENSG00000173175	ADCY5	protein_coding	38.2458	2.44514	-2.89777	1.57518e-58	6.36874e-57
ENSG00000174233	ADCY6	protein_coding	167.76	63.773	-0.890773	5.73205e-27	5.05801e-26
ENSG00000121281	ADCY7	protein_coding	15.7185	7.48733	-0.164967	0.280877	0.322553
ENSG00000162104	ADCY9	protein_coding	87.8383	21.2691	-1.50526	4.3023e-61	1.91188e-59
ENSG00000087274	ADD1	protein_coding	410.605	170.674	-0.848252	8.64462e-66	4.60155e-64
ENSG00000148700	ADD3	protein_coding	217.762	149.108	-0.102778	0.310699	0.353644
ENSG00000203876	ADD3-AS1	long_non_coding	1.25615	1.58995	1.28946	5.12354e-10	1.44223e-09
ENSG00000020181	ADGRA2	protein_coding	48.9488	22.268	-0.36383	0.017988	0.0248077
ENSG00000152990	ADGRA3	protein_coding	92.7926	45.296	-0.642136	1.88837e-18	9.81182e-18
ENSG00000121753	ADGRB2	protein_coding	3.90913	2.3734	0.215666	0.274169	0.315462
ENSG00000111452	ADGRD1	protein_coding	9.35664	1.67593	-1.51426	7.18436e-15	2.93604e-14
ENSG00000127507	ADGRE2	protein_coding	4.45939	4.97734	0.553474	0.00197122	0.00306703
ENSG00000123146	ADGRE5	protein_coding	201.061	186.013	0.240789	0.00484493	0.00718029
ENSG00000153292	ADGRF1	protein_coding	3.29483	0.911109	-0.284598	0.34689	0.390779
ENSG00000153294	ADGRF4	protein_coding	4.59661	4.96078	0.574292	0.00819275	0.0118176
ENSG00000069122	ADGRF5	protein_coding	17.713	13.7171	0.099177	0.510738	0.553328
ENSG00000205336	ADGRG1	protein_coding	130.239	248.787	1.33831	3.49261e-26	2.94159e-25
ENSG00000182885	ADGRG3	protein_coding	3.11085	1.01973	-0.279862	0.220401	0.258029
ENSG00000159618	ADGRG5	protein_coding	8.5371	7.14639	0.363731	0.0174473	0.0241047
ENSG00000112414	ADGRG6	protein_coding	26.6235	18.2984	0.183351	0.389136	0.433585
ENSG00000144820	ADGRG7	protein_coding	23.8506	3.55992	-1.61286	7.75067e-11	2.3407e-10
ENSG00000072071	ADGRL1	protein_coding	52.1578	43.712	0.372668	0.00404778	0.00605775
ENSG00000117114	ADGRL2	protein_coding	25.2133	7.05385	-1.05043	2.29852e-12	7.85169e-12
ENSG00000150471	ADGRL3	protein_coding	14.7228	1.22534	-2.5454	4.41201e-53	1.41318e-51
ENSG00000162618	ADGRL4	protein_coding	13.7475	8.3835	-0.069487	0.640771	0.677537
ENSG00000196616	ADH1B	protein_coding	177.916	1.06932	-4.36567	1.98569e-61	9.12553e-60
ENSG00000248144	ADH1C	protein_coding	579.579	9.64733	-4.0784	1.95456e-78	1.67188e-76
ENSG00000197894	ADH5	protein_coding	258.761	130.121	-0.577036	6.48809e-14	2.47578e-13
ENSG00000172955	ADH6	protein_coding	29.5656	5.30251	-1.31607	1.53233e-10	4.4893e-10
ENSG00000182551	ADI1	protein_coding	152.34	102.057	-0.0497194	0.507982	0.550745
ENSG00000159346	ADIPOR1	protein_coding	129.313	120.465	0.210348	0.00051072	0.000848124
ENSG00000006831	ADIPOR2	protein_coding	194.766	108.152	-0.258736	0.00242513	0.00373473
ENSG00000272734	ADIRF-AS1	long_non_coding	2.69805	2.59658	0.669414	0.000414169	0.00069449
ENSG00000156110	ADK	protein_coding	21.6745	33.3467	0.954398	7.07811e-19	3.77993e-18
ENSG00000148926	ADM	protein_coding	34.6717	18.3574	-0.302466	0.0486425	0.0632802
ENSG00000128165	ADM2	protein_coding	8.01292	10.0395	0.762586	3.89261e-06	8.02492e-06
ENSG00000101126	ADNP	protein_coding	96.0917	134.919	0.719165	2.45803e-19	1.3542e-18
ENSG00000101544	ADNP2	protein_coding	33.8079	27.2753	0.025557	0.736588	0.766905
ENSG00000259456	ADNP-AS1	long_non_coding	1.26577	1.13191	0.444156	0.000413426	0.000693401
ENSG00000181915	ADO	protein_coding	25.0534	28.1683	0.479514	4.84063e-18	2.44811e-17
ENSG00000163485	ADORA1	protein_coding	1.75298	1.44236	0.631519	0.00296524	0.00450972
ENSG00000170425	ADORA2B	protein_coding	39.3902	16.6336	-0.527055	5.13162e-05	9.49935e-05
ENSG00000159322	ADPGK	protein_coding	64.114	48.7626	0.373918	3.30185e-09	8.71269e-09
ENSG00000144843	ADPRH	protein_coding	9.80227	6.17177	-0.277045	0.01222	0.0172351
ENSG00000153531	ADPRHL1	protein_coding	7.94186	3.67402	-0.326523	0.015643	0.0217485
ENSG00000116863	ADPRHL2	protein_coding	33.6686	30.1488	0.247844	0.00123196	0.00195921
ENSG00000170222	ADPRM	protein_coding	7.70849	4.87609	-0.25551	0.00413999	0.00618637
ENSG00000150594	ADRA2A	protein_coding	51.5103	8.13976	-1.78931	9.0307e-19	4.78127e-18
ENSG00000184160	ADRA2C	protein_coding	1.686	2.23066	1.7492	3.09575e-08	7.59591e-08
ENSG00000130706	ADRM1	protein_coding	139.386	162.824	0.986489	6.04449e-18	3.0362e-17
ENSG00000239900	ADSL	protein_coding	66.4388	62.7946	0.600348	2.03626e-09	5.4509e-09
ENSG00000035687	ADSS	protein_coding	65.8379	67.9828	0.209582	0.00351624	0.00530142
ENSG00000185100	ADSSL1	protein_coding	4.4371	1.47955	-0.477201	0.0150442	0.0209628
ENSG00000111863	ADTRP	protein_coding	160.573	5.96425	-3.1201	5.81089e-50	1.64416e-48
ENSG00000106624	AEBP1	protein_coding	216.615	119.241	0.601347	0.00883392	0.0126991
ENSG00000139154	AEBP2	protein_coding	33.0115	28.2311	0.343588	1.82351e-06	3.86372e-06
ENSG00000181026	AEN	protein_coding	25.3492	42.9985	1.39802	1.45432e-36	2.1871e-35
ENSG00000104964	AES	protein_coding	517.561	303.295	-0.385515	5.8215e-06	1.1809e-05
ENSG00000263335	AF001548.2	long_non_coding	2.24862	1.27764	-0.0586578	0.707259	0.740328
ENSG00000251136	AF117829.1	long_non_coding	2.30817	2.84136	0.930012	2.98896e-12	1.01122e-11
ENSG00000235609	AF127577.4	long_non_coding	3.31584	2.236	-0.425831	0.000610861	0.00100439
ENSG00000196526	AFAP1	protein_coding	87.4843	55.3583	-0.19616	0.0230431	0.0313268
ENSG00000157510	AFAP1L1	protein_coding	6.20754	4.15782	0.0953889	0.495838	0.538964
ENSG00000169129	AFAP1L2	protein_coding	30.1647	16.7663	-0.117856	0.428218	0.473105
ENSG00000130396	AFDN	protein_coding	187.524	140.271	-0.211268	0.00760312	0.0110067
ENSG00000198221	AFDN-AS1	long_non_coding	1.19918	1.4297	0.682595	1.24152e-05	2.43919e-05
ENSG00000172493	AFF1	protein_coding	149.516	60.9222	-0.941117	7.9862e-31	8.74758e-30
ENSG00000072364	AFF4	protein_coding	111.81	66.7025	-0.530925	1.61821e-09	4.37295e-09
ENSG00000135537	AFG1L	protein_coding	7.37374	4.54273	-0.360527	1.62418e-05	3.15332e-05
ENSG00000223959	AFG3L1P	pseudogene	9.78166	13.5949	0.817292	8.84733e-10	2.44304e-09
ENSG00000141385	AFG3L2	protein_coding	149.585	61.538	-0.833464	5.90396e-24	4.33152e-23
ENSG00000183077	AFMID	protein_coding	17.8565	28.112	0.872608	8.7524e-24	6.3334e-23
ENSG00000119844	AFTPH	protein_coding	68.1708	45.2786	-0.453848	7.49926e-08	1.77417e-07
ENSG00000038002	AGA	protein_coding	20.4112	15.6442	-0.202034	0.0310992	0.0415799
ENSG00000157985	AGAP1	protein_coding	125.907	58.69	-0.591295	1.04908e-17	5.17996e-17
ENSG00000135439	AGAP2	protein_coding	7.1062	3.45884	0.166067	0.43706	0.482082
ENSG00000255737	AGAP2-AS1	long_non_coding	4.23163	6.54169	1.13256	3.31112e-12	1.11511e-11
ENSG00000133612	AGAP3	protein_coding	75.1895	79.9545	1.0895	4.48002e-28	4.21726e-27
ENSG00000188234	AGAP4	protein_coding	1.39508	1.37324	0.420635	0.00329721	0.00498388
ENSG00000204149	AGAP6	protein_coding	3.95166	4.72506	0.795654	6.13825e-10	1.71936e-09
ENSG00000204172	AGAP9	protein_coding	2.71722	2.58881	0.411712	0.00566668	0.00833057
ENSG00000165923	AGBL2	protein_coding	1.52331	0.919929	-0.0205252	0.880082	0.896932
ENSG00000146856	AGBL3	protein_coding	1.34604	1.16185	0.275247	0.023938	0.0324717
ENSG00000084693	AGBL5	protein_coding	32.1019	30.4216	0.25324	0.00160386	0.00252248
ENSG00000204305	AGER	protein_coding	1.99013	2.46556	0.503163	0.000301058	0.000513255
ENSG00000173744	AGFG1	protein_coding	83.4308	80.1487	0.302292	3.96836e-08	9.64583e-08
ENSG00000106351	AGFG2	protein_coding	130.082	35.2096	-1.16731	1.25648e-36	1.90117e-35
ENSG00000164252	AGGF1	protein_coding	41.7451	34.0783	-0.0285679	0.659044	0.694872
ENSG00000006530	AGK	protein_coding	26.2763	28.4702	0.540615	3.69491e-11	1.14196e-10
ENSG00000162688	AGL	protein_coding	56.9394	24.6244	-0.782499	3.99621e-15	1.66346e-14
ENSG00000116771	AGMAT	protein_coding	44.0608	35.0076	0.582548	1.70757e-06	3.62951e-06
ENSG00000092847	AGO1	protein_coding	65.069	34.3174	-0.347052	7.29199e-07	1.59555e-06
ENSG00000123908	AGO2	protein_coding	56.4048	77.6892	0.820434	2.50258e-17	1.20629e-16
ENSG00000126070	AGO3	protein_coding	21.0335	16.2646	0.0706064	0.388265	0.432744
ENSG00000134698	AGO4	protein_coding	25.0371	20.7432	-0.063774	0.445328	0.490069
ENSG00000204310	AGPAT1	protein_coding	91.2198	55.3786	-0.390437	7.20721e-09	1.85e-08
ENSG00000169692	AGPAT2	protein_coding	277.935	152.452	-0.194306	0.120612	0.147299
ENSG00000160216	AGPAT3	protein_coding	186.736	104.637	-0.433138	9.48305e-12	3.07809e-11
ENSG00000026652	AGPAT4	protein_coding	7.53749	4.95907	-0.206166	0.241995	0.281307
ENSG00000155189	AGPAT5	protein_coding	51.8113	47.5692	0.268097	0.0211629	0.028914
ENSG00000018510	AGPS	protein_coding	98.4214	66.2187	-0.159447	0.0371072	0.0490673
ENSG00000106541	AGR2	protein_coding	1090.67	596.062	0.0867897	0.681762	0.716477
ENSG00000173467	AGR3	protein_coding	100.736	22.4951	-1.12222	6.74651e-07	1.48013e-06
ENSG00000188157	AGRN	protein_coding	146.685	215.446	1.11517	5.3765e-15	2.21681e-14
ENSG00000135744	AGT	protein_coding	7.59857	20.6763	1.9859	1.38073e-17	6.75439e-17
ENSG00000135049	AGTPBP1	protein_coding	14.11	16.7633	0.579768	4.98801e-11	1.52695e-10
ENSG00000177674	AGTRAP	protein_coding	21.942	37.6338	1.08424	1.10173e-21	7.05775e-21
ENSG00000153207	AHCTF1	protein_coding	42.5711	38.932	0.377101	0.000168968	0.000295728
ENSG00000101444	AHCY	protein_coding	185.775	445.156	1.67059	3.61952e-29	3.61171e-28
ENSG00000168710	AHCYL1	protein_coding	189.106	132.633	-0.272316	2.65902e-06	5.55921e-06
ENSG00000158467	AHCYL2	protein_coding	640.069	61.813	-2.71603	5.22149e-112	1.30962e-109
ENSG00000126705	AHDC1	protein_coding	40.1264	19.9333	-0.390106	0.000409841	0.00068809
ENSG00000135541	AHI1	protein_coding	15.0061	15.8679	0.443894	1.44297e-06	3.07902e-06
ENSG00000124942	AHNAK	protein_coding	1327	401.07	-1.62227	8.79265e-37	1.33724e-35
ENSG00000185567	AHNAK2	protein_coding	44.0571	17.1643	-1.00234	1.277e-05	2.50623e-05
ENSG00000106546	AHR	protein_coding	70.2981	69.4308	0.473487	0.000105343	0.00018845
ENSG00000063438	AHRR	protein_coding	5.98691	1.20769	-1.23242	1.59247e-14	6.37246e-14
ENSG00000100591	AHSA1	protein_coding	138.517	126.169	0.517095	1.84649e-10	5.37353e-10
ENSG00000173209	AHSA2	protein_coding	19.118	27.2503	0.896475	8.60076e-10	2.37807e-09
ENSG00000186063	AIDA	protein_coding	26.9536	18.8257	-0.0374497	0.680723	0.715589
ENSG00000204472	AIF1	protein_coding	26.2874	7.86831	-1.10345	4.05387e-14	1.56958e-13
ENSG00000126878	AIF1L	protein_coding	15.3364	4.52831	-0.778603	5.90514e-05	0.000108485
ENSG00000156709	AIFM1	protein_coding	88.6931	76.0248	0.145967	0.102166	0.126367
ENSG00000042286	AIFM2	protein_coding	54.0793	38.1898	-0.143896	0.0997574	0.123553
ENSG00000183773	AIFM3	protein_coding	79.7565	25.5324	-0.920585	3.3487e-06	6.95301e-06
ENSG00000146416	AIG1	protein_coding	30.519	32.3729	0.34911	8.85371e-05	0.00015968
ENSG00000163568	AIM2	protein_coding	2.35193	0.908776	0.61455	0.0533156	0.0689595
ENSG00000164022	AIMP1	protein_coding	57.3473	59.1101	0.225155	0.00213651	0.00331024
ENSG00000106305	AIMP2	protein_coding	33.7422	31.7397	0.262915	0.000306044	0.000521035
ENSG00000110711	AIP	protein_coding	69.4192	53.374	0.244631	0.0209767	0.0286702
ENSG00000129474	AJUBA	protein_coding	4.18731	22.3058	2.99464	4.1751e-108	8.58099e-106
ENSG00000106992	AK1	protein_coding	19.3911	8.70972	-0.558024	2.45653e-05	4.6833e-05
ENSG00000004455	AK2	protein_coding	184.94	122.222	-0.0626592	0.377753	0.422205
ENSG00000147853	AK3	protein_coding	164.134	90.3654	-0.582788	9.90816e-13	3.47608e-12
ENSG00000162433	AK4	protein_coding	45.8147	30.2189	0.115449	0.544044	0.585297
ENSG00000085231	AK6	protein_coding	16.1664	15.828	0.0779879	0.376097	0.420732
ENSG00000140057	AK7	protein_coding	5.4919	2.11862	-0.497769	0.00163372	0.00256616
ENSG00000155085	AK9	protein_coding	6.22422	5.39574	0.193172	0.08668	0.108445
ENSG00000121057	AKAP1	protein_coding	280.924	199.477	0.0256354	0.73964	0.769559
ENSG00000108599	AKAP10	protein_coding	28.4381	19.6817	-0.372224	5.47705e-08	1.31233e-07
ENSG00000023516	AKAP11	protein_coding	64.4437	64.693	0.386188	0.00102067	0.00163782
ENSG00000131016	AKAP12	protein_coding	69.7396	12.2927	-1.62878	1.15234e-14	4.6515e-14
ENSG00000170776	AKAP13	protein_coding	190.573	86.3529	-0.839264	5.15641e-18	2.60159e-17
ENSG00000197976	AKAP17A	protein_coding	47.4453	48.2789	0.605579	1.13059e-10	3.35885e-10
ENSG00000179841	AKAP5	protein_coding	20.2573	3.56854	-1.50063	6.16079e-22	4.02505e-21
ENSG00000151320	AKAP6	protein_coding	9.54711	1.89918	-2.27192	3.74075e-58	1.4801e-56
ENSG00000118507	AKAP7	protein_coding	26.7979	7.53346	-0.985141	5.65688e-09	1.4645e-08
ENSG00000105127	AKAP8	protein_coding	48.4838	39.3947	0.251387	8.16246e-07	1.77865e-06
ENSG00000011243	AKAP8L	protein_coding	25.7462	31.3756	0.61887	1.86163e-16	8.45041e-16
ENSG00000127914	AKAP9	protein_coding	148.718	51.3253	-1.2815	3.06537e-36	4.51356e-35
ENSG00000166452	AKIP1	protein_coding	17.6997	17.2502	0.506854	8.64751e-15	3.52038e-14
ENSG00000174574	AKIRIN1	protein_coding	85.4062	54.2749	-0.335017	7.18748e-07	1.57338e-06
ENSG00000135334	AKIRIN2	protein_coding	43.554	44.4232	0.502695	1.63465e-10	4.77773e-10
ENSG00000106948	AKNA	protein_coding	101.599	43.1166	-0.611679	7.97982e-13	2.81894e-12
ENSG00000117448	AKR1A1	protein_coding	156.636	135.714	0.143763	0.125489	0.152662
ENSG00000085662	AKR1B1	protein_coding	47.0789	19.0604	-0.611633	8.22014e-05	0.000148797
ENSG00000198074	AKR1B10	protein_coding	162.805	7.87792	-3.05092	8.92147e-46	2.06928e-44
ENSG00000187134	AKR1C1	protein_coding	7.23891	2.14692	-0.96574	8.28589e-07	1.80422e-06
ENSG00000151632	AKR1C2	protein_coding	13.4542	1.87114	-1.62837	6.28049e-17	2.93513e-16
ENSG00000196139	AKR1C3	protein_coding	181.458	47.7782	-1.09371	2.07732e-10	6.02041e-10
ENSG00000165568	AKR1E2	protein_coding	1.18045	2.18336	1.43073	1.14784e-09	3.13737e-09
ENSG00000053371	AKR7A2	protein_coding	86.5045	46.3015	-0.357833	0.000121391	0.000215776
ENSG00000162482	AKR7A3	protein_coding	63.5997	26.0772	-0.714124	1.26952e-06	2.72227e-06
ENSG00000211454	AKR7L	pseudogene	3.12235	2.73156	0.185763	0.217955	0.255368
ENSG00000142208	AKT1	protein_coding	167.096	129.728	-0.00951488	0.902217	0.916902
ENSG00000204673	AKT1S1	protein_coding	76.6399	60.7721	0.238824	0.00465893	0.00691988
ENSG00000105221	AKT2	protein_coding	120.311	105.417	0.274202	0.00117257	0.00186879
ENSG00000117020	AKT3	protein_coding	19.2274	7.71891	-1.10629	1.86142e-12	6.4059e-12
ENSG00000166971	AKTIP	protein_coding	30.4738	17.4879	-0.381044	2.04049e-10	5.91715e-10
ENSG00000184068	AL021453.1	long_non_coding	3.40721	3.81017	0.525689	1.03258e-07	2.41469e-07
ENSG00000272669	AL021707.6	long_non_coding	0.956848	1.10638	0.852899	1.37592e-06	2.94062e-06
ENSG00000279738	AL022311.1	long_non_coding	1.67591	2.303	0.856039	4.12617e-14	1.59715e-13
ENSG00000272720	AL022322.1	long_non_coding	1.11503	1.51012	0.833372	1.17333e-06	2.52433e-06
ENSG00000260418	AL023284.4	long_non_coding	2.60367	2.21338	0.311012	0.0244336	0.0330865
ENSG00000272189	AL024508.2	long_non_coding	3.64343	4.08307	0.81679	9.30229e-12	3.0234e-11
ENSG00000261211	AL031123.2	long_non_coding	2.79184	1.86038	-0.0258829	0.854786	0.874578
ENSG00000227775	AL031282.1	pseudogene	4.52631	3.23949	-0.236284	0.0846621	0.106109
ENSG00000268575	AL031282.2	long_non_coding	2.21378	1.28314	-0.0317549	0.809413	0.833289
ENSG00000278948	AL031587.5	TEC	2.55737	1.22328	-0.867432	7.25259e-19	3.86753e-18
ENSG00000279010	AL031587.6	long_non_coding	3.48653	2.6053	-0.453897	3.32502e-06	6.9048e-06
ENSG00000261505	AL031714.1	long_non_coding	2.64712	3.5526	0.825767	1.63964e-07	3.77112e-07
ENSG00000226396	AL031727.1	pseudogene	0.802653	1.66655	2.00473	1.1792e-18	6.20105e-18
ENSG00000260920	AL031985.3	long_non_coding	1.58754	2.51034	1.17751	1.09379e-21	7.01298e-21
ENSG00000276073	AL034549.2	long_non_coding	3.21105	1.69181	-0.324924	0.0146387	0.0204266
ENSG00000260257	AL035071.1	long_non_coding	4.88253	5.88287	0.764007	2.43415e-07	5.52209e-07
ENSG00000277938	AL035252.3	long_non_coding	2.63742	1.78512	0.112476	0.481841	0.525251
ENSG00000231113	AL035587.1	long_non_coding	1.05481	1.53588	0.8042	4.48139e-13	1.61234e-12
ENSG00000274173	AL035661.1	long_non_coding	11.0991	10.482	0.363849	0.0414633	0.0544528
ENSG00000261116	AL049555.1	long_non_coding	23.5663	12.0036	-0.518507	1.10332e-05	2.17634e-05
ENSG00000246451	AL049840.1	long_non_coding	1.46138	1.37001	0.278304	0.0493137	0.0640857
ENSG00000269958	AL049840.4	long_non_coding	5.90492	5.81664	0.347215	0.000247719	0.000425952
ENSG00000259943	AL050341.2	long_non_coding	7.28721	4.44012	-0.0963586	0.372596	0.417071
ENSG00000237214	AL080243.2	pseudogene	1.21415	1.65717	1.33179	2.63541e-08	6.49763e-08
ENSG00000230177	AL080317.1	long_non_coding	0.93214	1.15141	0.5327	8.05634e-05	0.000145975
ENSG00000272356	AL080317.3	long_non_coding	1.48945	1.29964	0.184441	0.154131	0.184982
ENSG00000224093	AL109613.1	long_non_coding	9.3258	6.24029	-0.15721	0.157178	0.188379
ENSG00000237686	AL109615.3	long_non_coding	0.0710958	1.3085	4.57048	4.39275e-55	1.51172e-53
ENSG00000271895	AL109811.3	long_non_coding	2.13819	1.24995	-0.119732	0.377244	0.421731
ENSG00000216775	AL109918.1	pseudogene	5.96842	7.38106	0.923867	8.65575e-09	2.20917e-08
ENSG00000226812	AL117382.1	long_non_coding	3.32993	5.48965	1.83548	1.51486e-12	5.24617e-12
ENSG00000278192	AL118505.1	long_non_coding	3.08598	3.71299	0.835695	6.01793e-06	1.21891e-05
ENSG00000268858	AL118506.1	long_non_coding	3.85568	3.96599	0.576184	5.00389e-07	1.1085e-06
ENSG00000260708	AL118516.1	long_non_coding	1.88299	2.4201	0.872462	2.08311e-10	6.03429e-10
ENSG00000271780	AL118558.3	long_non_coding	1.55243	1.11086	-0.252659	0.0449917	0.0588255
ENSG00000258738	AL121603.2	long_non_coding	3.50372	1.94975	-0.470796	2.60919e-06	5.462e-06
ENSG00000279253	AL121753.2	TEC	2.5661	1.9114	0.386144	0.0118297	0.0167086
ENSG00000273619	AL121832.2	long_non_coding	0.921023	1.58787	1.44578	1.48854e-15	6.34796e-15
ENSG00000275437	AL121832.3	long_non_coding	1.04358	1.98851	1.61031	7.46324e-17	3.47517e-16
ENSG00000260711	AL121839.2	long_non_coding	4.28532	2.80136	0.113344	0.498116	0.54104
ENSG00000272009	AL121944.1	long_non_coding	1.32914	1.11937	0.0249301	0.810466	0.834315
ENSG00000230163	AL122010.1	long_non_coding	3.26119	1.26391	-0.454853	8.86432e-08	2.08478e-07
ENSG00000260461	AL133355.1	long_non_coding	5.36318	2.12477	-0.886939	9.86164e-22	6.35041e-21
ENSG00000260285	AL133367.1	long_non_coding	2.18745	1.7838	0.225028	0.145097	0.174791
ENSG00000258837	AL133370.1	long_non_coding	11.6248	1.49658	-1.27067	4.95073e-06	1.01133e-05
ENSG00000266680	AL135905.2	long_non_coding	5.3115	0.893296	-1.68567	1.59651e-43	3.37021e-42
ENSG00000258727	AL135999.1	long_non_coding	0.974419	1.27309	0.604049	8.97903e-05	0.000161881
ENSG00000278784	AL136295.7	long_non_coding	3.03785	1.67728	-0.299157	0.00207667	0.00322427
ENSG00000272579	AL136370.1	long_non_coding	5.58722	5.1787	0.083371	0.49567	0.538857
ENSG00000231767	AL136454.1	pseudogene	1.00358	1.02442	0.789567	4.75981e-06	9.73675e-06
ENSG00000272341	AL137003.2	long_non_coding	2.03687	2.10464	0.609794	3.81903e-05	7.16184e-05
ENSG00000232807	AL137186.2	long_non_coding	1.28068	1.30682	0.340855	0.00404876	0.0060586
ENSG00000261553	AL137782.1	long_non_coding	1.32439	1.7213	1.06892	2.11265e-11	6.65028e-11
ENSG00000259953	AL138756.1	long_non_coding	8.47937	6.6657	0.110652	0.30747	0.350292
ENSG00000228037	AL139246.3	long_non_coding	3.23298	1.42676	-0.808906	1.17663e-07	2.73728e-07
ENSG00000272449	AL139246.5	long_non_coding	2.58619	1.2854	-0.310879	0.0327427	0.0436392
ENSG00000240731	AL139287.1	long_non_coding	1.58754	1.47567	0.421079	0.000641211	0.00105172
ENSG00000274922	AL139384.1	long_non_coding	0.941626	1.2342	1.4017	8.5176e-11	2.56238e-10
ENSG00000239665	AL157392.3	long_non_coding	8.4313	6.93168	-0.0545254	0.641437	0.677951
ENSG00000232934	AL157786.1	long_non_coding	1.62837	1.30317	0.242724	0.171272	0.203983
ENSG00000260912	AL158206.1	long_non_coding	8.65954	4.7806	-0.235328	0.154967	0.18591
ENSG00000260917	AL158212.3	long_non_coding	7.68087	4.07368	-0.503682	4.10707e-06	8.45408e-06
ENSG00000258634	AL160006.1	long_non_coding	7.93948	5.3498	-0.0636628	0.539003	0.580887
ENSG00000275202	AL161421.1	long_non_coding	2.41925	1.66943	-0.0585373	0.601884	0.640215
ENSG00000275216	AL161431.1	long_non_coding	0.104351	3.291	5.75269	7.75232e-28	7.14759e-27
ENSG00000278291	AL161772.1	long_non_coding	2.04294	3.23129	1.25814	8.06648e-13	2.84887e-12
ENSG00000276672	AL161891.1	long_non_coding	0.78263	1.69606	1.59769	1.03947e-20	6.27587e-20
ENSG00000214654	AL161911.1	protein_coding	2.63585	2.40224	0.283783	0.0234819	0.031897
ENSG00000231856	AL162377.1	long_non_coding	2.80854	1.59545	-0.196806	0.0809753	0.101756
ENSG00000225032	AL162586.1	long_non_coding	1.23987	1.04611	0.606666	0.000687399	0.00112355
ENSG00000270605	AL353622.1	long_non_coding	1.40861	1.28232	0.503635	0.00303952	0.00461415
ENSG00000213073	AL353625.1	pseudogene	1.9579	1.70307	0.300018	0.0216371	0.0295402
ENSG00000165121	AL353743.1	pseudogene	1.96907	1.66478	0.0801294	0.502173	0.545046
ENSG00000280077	AL353763.2	TEC	1.49841	1.35776	0.663226	1.32941e-05	2.60495e-05
ENSG00000259994	AL353796.1	long_non_coding	1.33183	1.83604	1.12968	1.34954e-15	5.77515e-15
ENSG00000225489	AL354707.1	long_non_coding	2.93528	3.96319	1.14747	9.71143e-08	2.27677e-07
ENSG00000226332	AL354836.1	long_non_coding	0.754788	1.46044	1.48911	9.91803e-18	4.91024e-17
ENSG00000232640	AL354892.2	long_non_coding	0.868323	1.06358	0.74964	8.60419e-09	2.19639e-08
ENSG00000254473	AL354920.1	long_non_coding	2.1406	0.987551	-0.505386	2.0757e-06	4.37615e-06
ENSG00000275964	AL355001.2	long_non_coding	4.00698	2.53863	-0.0250937	0.858828	0.878114
ENSG00000274605	AL355338.1	long_non_coding	10.4252	6.58903	0.158547	0.225521	0.263566
ENSG00000273373	AL355488.2	long_non_coding	2.55495	2.91609	0.695183	2.12646e-05	4.07661e-05
ENSG00000273066	AL355987.4	long_non_coding	1.64523	3.04664	1.68363	2.41711e-12	8.23586e-12
ENSG00000277496	AL357033.4	long_non_coding	7.78246	3.66611	-0.35127	0.0186793	0.0256916
ENSG00000242193	AL359075.1	pseudogene	33.1501	40.5863	1.05176	2.06655e-09	5.52899e-09
ENSG00000254154	AL359075.2	long_non_coding	0.794074	1.11695	0.98625	1.53675e-06	3.2749e-06
ENSG00000236199	AL359076.1	long_non_coding	1.0827	1.00275	0.211759	0.108825	0.133881
ENSG00000231365	AL359915.2	long_non_coding	6.02137	4.64183	0.311209	0.00207999	0.00322875
ENSG00000272068	AL365181.2	long_non_coding	4.1325	2.95288	0.389457	0.076482	0.0965107
ENSG00000272405	AL365181.3	long_non_coding	17.55	31.3915	1.16077	1.79363e-12	6.18122e-12
ENSG00000273038	AL365203.3	long_non_coding	1.9667	1.62742	0.0568416	0.681684	0.716446
ENSG00000124593	AL365205.1	protein_coding	5.65296	4.5233	0.235566	0.0440862	0.0577282
ENSG00000237643	AL365226.2	long_non_coding	0.546419	1.78914	3.62461	8.27322e-11	2.49038e-10
ENSG00000182109	AL365277.1	long_non_coding	2.94398	2.22117	0.194457	0.129111	0.156785
ENSG00000213058	AL365357.1	pseudogene	2.27637	0.924788	2.34232	5.74478e-05	0.000105683
ENSG00000217801	AL390719.1	pseudogene	1.11384	1.61905	1.43127	7.31442e-13	2.5913e-12
ENSG00000272141	AL390719.2	long_non_coding	5.26624	10.2916	1.29894	1.14414e-10	3.39774e-10
ENSG00000273036	AL390726.5	pseudogene	0.666388	1.01183	0.957007	0.000158552	0.000278389
ENSG00000227671	AL390728.4	pseudogene	13.1834	13.3188	0.448579	0.000871936	0.00140915
ENSG00000259865	AL390728.6	long_non_coding	4.62916	4.58082	0.552576	0.00308657	0.00468175
ENSG00000234062	AL390879.2	pseudogene	1.02789	1.93351	1.44974	4.48669e-23	3.14068e-22
ENSG00000227619	AL391056.1	long_non_coding	0.324892	1.54474	3.18537	1.6796e-24	1.27985e-23
ENSG00000272933	AL391121.1	long_non_coding	1.39925	1.28948	0.573883	0.000862122	0.00139398
ENSG00000224870	AL391244.1	long_non_coding	19.1102	15.2624	0.147578	0.0890621	0.111294
ENSG00000272455	AL391244.3	long_non_coding	1.31226	2.31628	1.25123	7.6042e-24	5.52958e-23
ENSG00000270504	AL391422.3	long_non_coding	1.22282	1.22811	0.486881	0.00292239	0.00444912
ENSG00000273226	AL391834.2	long_non_coding	1.90878	1.41815	0.117143	0.329052	0.372357
ENSG00000277879	AL391988.1	long_non_coding	2.80812	1.28043	-0.289752	0.0606113	0.0777637
ENSG00000228106	AL392172.1	long_non_coding	2.55292	2.32975	0.0689688	0.550342	0.591256
ENSG00000223478	AL441992.1	long_non_coding	2.05115	1.36215	0.0879428	0.50724	0.550061
ENSG00000233461	AL445524.1	long_non_coding	5.27145	4.06927	0.348415	0.0124913	0.0175944
ENSG00000230202	AL450405.1	pseudogene	5.67221	6.56096	1.21457	2.61842e-06	5.47949e-06
ENSG00000178715	AL450998.1	pseudogene	1.52353	1.40363	1.24343	3.36393e-05	6.33809e-05
ENSG00000272288	AL451165.2	long_non_coding	2.95168	1.5632	-0.317274	0.00233625	0.00360273
ENSG00000261068	AL512274.1	long_non_coding	1.50338	1.65057	0.998846	2.10609e-06	4.43832e-06
ENSG00000234160	AL513165.1	long_non_coding	1.46925	1.60838	0.633664	6.53345e-08	1.55412e-07
ENSG00000260766	AL513302.2	long_non_coding	4.80584	4.31223	0.259853	0.014062	0.0196775
ENSG00000225313	AL513327.1	long_non_coding	1.18406	1.19755	0.368067	0.00755403	0.0109432
ENSG00000228506	AL513550.1	long_non_coding	1.42063	1.32628	0.35433	0.00374424	0.00562624
ENSG00000225177	AL590617.2	long_non_coding	0.901023	1.31356	1.06436	2.11053e-14	8.37984e-14
ENSG00000255585	AL590627.1	pseudogene	4.0504	1.31499	-0.868139	1.00888e-07	2.36151e-07
ENSG00000229953	AL590666.2	long_non_coding	4.80095	4.8186	0.731188	5.51181e-07	1.21719e-06
ENSG00000218426	AL590867.2	pseudogene	7.23143	9.6246	1.07717	3.36347e-07	7.5539e-07
ENSG00000116883	AL591845.1	long_non_coding	1.3092	2.07691	1.53946	2.62744e-10	7.55995e-10
ENSG00000242861	AL591895.1	long_non_coding	4.1003	4.50739	0.872565	2.09953e-07	4.78646e-07
ENSG00000272750	AL592148.3	long_non_coding	1.18375	0.961303	0.159798	0.163278	0.195074
ENSG00000235381	AL596202.1	long_non_coding	1.74868	1.51403	0.198744	0.0732015	0.0926952
ENSG00000261534	AL596244.1	long_non_coding	5.4864	1.70475	-1.08784	1.39363e-15	5.9552e-15
ENSG00000280099	AL603750.1	TEC	2.39895	1.8939	0.0441001	0.737961	0.768119
ENSG00000230896	AL604028.1	long_non_coding	1.87507	1.37223	-0.0710023	0.380997	0.425573
ENSG00000230521	AL645929.1	pseudogene	4.07815	2.91531	-0.026048	0.907106	0.921048
ENSG00000272221	AL645933.2	long_non_coding	4.74001	1.24298	-1.10748	5.73954e-17	2.69118e-16
ENSG00000280128	AL662795.2	TEC	8.96531	6.49939	0.000153843	0.998947	0.998947
ENSG00000272501	AL662844.4	long_non_coding	3.1245	1.02597	-1.13165	1.00693e-22	6.89203e-22
ENSG00000250641	AL662899.2	protein_coding	0.0511268	2.76784	5.719	4.32572e-18	2.19595e-17
ENSG00000227766	AL671277.1	pseudogene	15.3103	4.81583	-1.23088	6.16958e-08	1.47301e-07
ENSG00000271581	AL671883.3	pseudogene	4.16274	1.95393	-0.506669	0.000273645	0.000468572
ENSG00000232611	AL683813.1	long_non_coding	0.929335	1.0817	0.576405	3.94137e-05	7.3791e-05
ENSG00000272106	AL691432.2	long_non_coding	9.15477	3.02321	-1.14999	5.50675e-38	8.93518e-37
ENSG00000249007	AL691482.3	long_non_coding	1.60677	3.48219	1.50444	3.14739e-12	1.06215e-11
ENSG00000273599	AL731571.1	long_non_coding	2.41311	2.40781	0.234489	0.124632	0.151707
ENSG00000279495	AL928654.5	TEC	1.90793	2.55783	1.2457	5.74962e-18	2.89398e-17
ENSG00000148218	ALAD	protein_coding	113.896	44.0657	-0.80427	1.55692e-32	1.87463e-31
ENSG00000023330	ALAS1	protein_coding	174.039	72.8477	-0.58271	2.27039e-14	8.99525e-14
ENSG00000170017	ALCAM	protein_coding	44.1196	48.0117	0.856515	1.22219e-08	3.0874e-08
ENSG00000161618	ALDH16A1	protein_coding	53.9248	39.669	0.151188	0.199569	0.235447
ENSG00000059573	ALDH18A1	protein_coding	246.511	176.77	-0.315031	4.13075e-06	8.49928e-06
ENSG00000165092	ALDH1A1	protein_coding	150.948	39.6399	-0.959491	2.30182e-05	4.39514e-05
ENSG00000184254	ALDH1A3	protein_coding	11.7223	8.58795	0.421504	0.0185168	0.0254848
ENSG00000137124	ALDH1B1	protein_coding	136.459	146.928	0.56988	7.10514e-06	1.42817e-05
ENSG00000144908	ALDH1L1	protein_coding	34.9822	5.07866	-0.505074	0.112635	0.138207
ENSG00000136010	ALDH1L2	protein_coding	9.79543	5.06345	0.072815	0.707945	0.740941
ENSG00000111275	ALDH2	protein_coding	589.151	235.517	-0.467525	2.645e-08	6.5202e-08
ENSG00000108602	ALDH3A1	protein_coding	9.65511	5.64553	0.0366928	0.875851	0.89342
ENSG00000072210	ALDH3A2	protein_coding	154.213	72.5639	-0.627145	3.38348e-11	1.04922e-10
ENSG00000006534	ALDH3B1	protein_coding	37.7625	31.1841	0.358771	0.0107195	0.015216
ENSG00000159423	ALDH4A1	protein_coding	10.2943	24.8695	1.86009	5.46602e-24	4.02419e-23
ENSG00000112294	ALDH5A1	protein_coding	37.5149	30.6927	0.163694	0.135991	0.164439
ENSG00000119711	ALDH6A1	protein_coding	57.7668	23.7494	-0.967198	2.29079e-20	1.34949e-19
ENSG00000164904	ALDH7A1	protein_coding	77.4745	57.1042	-0.0279803	0.771837	0.799107
ENSG00000143149	ALDH9A1	protein_coding	132.765	81.154	-0.388624	6.45516e-09	1.66099e-08
ENSG00000149925	ALDOA	protein_coding	2220.94	1418.56	0.0883946	0.409579	0.454383
ENSG00000136872	ALDOB	protein_coding	12.2555	16.7959	-3.51247	1.50418e-46	3.649e-45
ENSG00000109107	ALDOC	protein_coding	20.3206	31.6563	0.835355	1.78738e-06	3.78989e-06
ENSG00000033011	ALG1	protein_coding	33.947	30.8507	0.461074	3.77792e-09	9.91761e-09
ENSG00000139133	ALG10	protein_coding	3.34898	3.27034	0.438221	9.41193e-05	0.000169272
ENSG00000175548	ALG10B	protein_coding	6.96375	6.53714	0.0245083	0.884417	0.900854
ENSG00000253710	ALG11	protein_coding	11.8781	8.62298	0.154848	0.122494	0.149363
ENSG00000182858	ALG12	protein_coding	25.5249	15.6657	-0.298869	0.00609481	0.00893599
ENSG00000101901	ALG13	protein_coding	32.8384	26.3587	0.0789499	0.297111	0.339745
ENSG00000172339	ALG14	protein_coding	22.3074	14.2651	-0.217371	0.00931922	0.01335
ENSG00000189366	ALG1L	protein_coding	1.2028	2.06642	1.34868	1.23247e-11	3.96566e-11
ENSG00000119523	ALG2	protein_coding	43.2317	40.683	0.192135	0.00261258	0.004003
ENSG00000214160	ALG3	protein_coding	49.3402	79.272	1.00029	2.47433e-22	1.6598e-21
ENSG00000120697	ALG5	protein_coding	50.141	54.3209	0.683035	1.05557e-09	2.89104e-09
ENSG00000088035	ALG6	protein_coding	20.573	15.5499	0.0941485	0.30586	0.348684
ENSG00000159063	ALG8	protein_coding	33.6847	34.5687	0.634554	1.97936e-14	7.87382e-14
ENSG00000086848	ALG9	protein_coding	8.82872	7.25974	0.0840196	0.210345	0.247078
ENSG00000196711	ALKAL1	protein_coding	0.117722	0.993621	3.6198	7.05705e-26	5.83736e-25
ENSG00000100601	ALKBH1	protein_coding	12.916	9.94201	0.019282	0.775204	0.80192
ENSG00000189046	ALKBH2	protein_coding	8.32866	15.7638	1.30228	2.54285e-37	3.9735e-36
ENSG00000166199	ALKBH3	protein_coding	18.9387	16.6316	0.290065	0.004388	0.00653782
ENSG00000160993	ALKBH4	protein_coding	13.1206	10.8692	0.130866	0.0851873	0.106686
ENSG00000091542	ALKBH5	protein_coding	110.743	63.1184	-0.374158	3.15507e-08	7.73505e-08
ENSG00000239382	ALKBH6	protein_coding	1.91836	2.3156	0.820664	2.50503e-12	8.52367e-12
ENSG00000125652	ALKBH7	protein_coding	92.3811	48.4104	-0.2568	0.0446628	0.058411
ENSG00000137760	ALKBH8	protein_coding	8.75085	7.89671	0.102223	0.203562	0.239758
ENSG00000116127	ALMS1	protein_coding	22.829	20.123	0.105155	0.300212	0.342788
ENSG00000215067	ALOX12-AS1	long_non_coding	3.09429	1.57933	-0.563696	3.8615e-12	1.29428e-11
ENSG00000012779	ALOX5	protein_coding	29.2058	17.087	0.334888	0.106883	0.131728
ENSG00000132965	ALOX5AP	protein_coding	18.3543	9.27974	-0.166895	0.32881	0.372111
ENSG00000163295	ALPI	protein_coding	45.7677	1.00285	-4.44061	6.93576e-102	1.2671e-99
ENSG00000073331	ALPK1	protein_coding	26.3523	17.738	-0.147776	0.0664585	0.0846782
ENSG00000136383	ALPK3	protein_coding	6.13079	7.84764	1.70759	1.89098e-07	4.325e-07
ENSG00000162551	ALPL	protein_coding	6.11731	3.13229	-0.259103	0.153322	0.184056
ENSG00000003393	ALS2	protein_coding	19.7388	19.8776	0.53591	1.32565e-10	3.91322e-10
ENSG00000178038	ALS2CL	protein_coding	31.2952	34.6387	0.614764	2.91694e-05	5.52687e-05
ENSG00000183684	ALYREF	protein_coding	60.194	94.0662	0.941873	2.51128e-22	1.68382e-21
ENSG00000242110	AMACR	protein_coding	27.0279	15.5481	-0.36815	0.0181949	0.0250697
ENSG00000110497	AMBRA1	protein_coding	74.8306	40.6752	-0.343271	1.95595e-08	4.86865e-08
ENSG00000123505	AMD1	protein_coding	144.161	107.562	0.0663708	0.461933	0.506047
ENSG00000162066	AMDHD2	protein_coding	15.6006	11.8376	0.262769	0.0554283	0.0715731
ENSG00000184675	AMER1	protein_coding	12.0047	12.8343	0.672724	6.4849e-08	1.54307e-07
ENSG00000159461	AMFR	protein_coding	118.696	101.388	-0.0741212	0.307338	0.350177
ENSG00000104899	AMH	protein_coding	0.225968	1.25855	4.21552	2.61009e-20	1.52906e-19
ENSG00000181754	AMIGO1	protein_coding	10.7246	6.75649	-0.394477	0.0017592	0.00275303
ENSG00000139211	AMIGO2	protein_coding	20.5993	16.3788	0.2647	0.161411	0.193078
ENSG00000101935	AMMECR1	protein_coding	19.3718	25.6986	0.785493	1.75881e-17	8.57277e-17
ENSG00000144233	AMMECR1L	protein_coding	36.7815	35.85	0.309835	1.07715e-08	2.7336e-08
ENSG00000166126	AMN	protein_coding	194.764	36.2969	-1.5678	4.92466e-20	2.8323e-19
ENSG00000151743	AMN1	protein_coding	2.99384	2.61538	0.252186	0.0116493	0.0164663
ENSG00000126016	AMOT	protein_coding	35.37	34.1798	0.668351	5.05376e-05	9.36224e-05
ENSG00000166025	AMOTL1	protein_coding	46.9302	8.89361	-1.88218	3.57009e-30	3.80347e-29
ENSG00000114019	AMOTL2	protein_coding	29.7046	38.6097	0.800152	2.21886e-13	8.1597e-13
ENSG00000116337	AMPD2	protein_coding	34.8997	53.3006	1.05415	2.35717e-33	2.97116e-32
ENSG00000133805	AMPD3	protein_coding	16.8139	13.1369	0.251902	0.0132643	0.0186158
ENSG00000145020	AMT	protein_coding	30.4964	10.9636	-0.919016	3.17857e-07	7.15275e-07
ENSG00000240038	AMY2B	protein_coding	4.07649	1.9903	0.108868	0.566934	0.606923
ENSG00000196704	AMZ2	protein_coding	44.3422	45.5777	0.527223	4.55222e-09	1.18661e-08
ENSG00000214174	AMZ2P1	pseudogene	6.56843	5.64878	0.0809891	0.414198	0.459002
ENSG00000153107	ANAPC1	protein_coding	21.7193	27.4894	0.594039	1.16317e-10	3.44871e-10
ENSG00000164162	ANAPC10	protein_coding	8.08419	8.33797	0.531209	5.97492e-09	1.54224e-08
ENSG00000141552	ANAPC11	protein_coding	60.7686	78.4952	0.993587	6.10277e-09	1.57342e-08
ENSG00000129055	ANAPC13	protein_coding	42.5456	45.2844	0.41834	1.89764e-08	4.72829e-08
ENSG00000110200	ANAPC15	protein_coding	17.732	12.4358	-0.233365	0.00503922	0.00745779
ENSG00000166295	ANAPC16	protein_coding	121.307	91.3121	-0.28312	1.08866e-05	2.14886e-05
ENSG00000176248	ANAPC2	protein_coding	42.6239	35.9226	0.210577	0.0321277	0.0428736
ENSG00000053900	ANAPC4	protein_coding	25.4095	23.555	0.205676	0.00258417	0.00396193
ENSG00000089053	ANAPC5	protein_coding	140.023	139.758	0.495117	1.17261e-13	4.39409e-13
ENSG00000196510	ANAPC7	protein_coding	34.3335	52.4741	0.936443	7.7819e-45	1.71109e-43
ENSG00000214274	ANG	protein_coding	29.5091	15.4621	-0.420973	0.00454453	0.00676083
ENSG00000013523	ANGEL1	protein_coding	27.6211	34.8926	0.660995	5.70557e-15	2.34726e-14
ENSG00000174606	ANGEL2	protein_coding	26.4409	22.5573	0.188039	0.0108855	0.0154339
ENSG00000154188	ANGPT1	protein_coding	6.1351	1.63943	-1.36385	1.46381e-16	6.67328e-16
ENSG00000091879	ANGPT2	protein_coding	3.90625	6.7362	1.32497	3.76227e-20	2.17477e-19
ENSG00000136859	ANGPTL2	protein_coding	63.6595	31.9288	-0.108273	0.56097	0.601408
ENSG00000167772	ANGPTL4	protein_coding	8.18154	5.75779	-0.170415	0.417537	0.462305
ENSG00000029534	ANK1	protein_coding	1.20649	1.03051	0.840462	0.000773679	0.00125757
ENSG00000145362	ANK2	protein_coding	37.096	2.01532	-3.14286	1.12951e-77	9.49683e-76
ENSG00000151150	ANK3	protein_coding	86.9454	20.9571	-1.83977	3.02462e-96	4.81273e-94
ENSG00000151687	ANKAR	protein_coding	1.95791	1.80788	0.0652713	0.46155	0.505702
ENSG00000166839	ANKDD1A	protein_coding	4.34935	2.23186	-0.581799	1.83613e-07	4.20734e-07
ENSG00000189045	ANKDD1B	protein_coding	7.72263	2.07403	-0.724066	0.000133259	0.000235938
ENSG00000132623	ANKEF1	protein_coding	13.3922	16.7531	0.793586	2.07536e-11	6.53848e-11
ENSG00000185722	ANKFY1	protein_coding	82.6243	47.7603	-0.59747	6.34625e-15	2.60432e-14
ENSG00000154122	ANKH	protein_coding	175.89	127.536	0.101546	0.349927	0.393781
ENSG00000131503	ANKHD1	protein_coding	6.60698	4.78936	0.00180694	0.985633	0.98817
ENSG00000254996	ANKHD1-EIF4EBP3	protein_coding	4.58328	2.97077	-0.387973	0.000100523	0.000180155
ENSG00000001629	ANKIB1	protein_coding	54.4888	53.8552	0.117144	0.103181	0.127484
ENSG00000176915	ANKLE2	protein_coding	71.45	73.2619	0.535327	4.39873e-17	2.0803e-16
ENSG00000144504	ANKMY1	protein_coding	12.8208	13.2195	0.679519	4.59033e-12	1.53059e-11
ENSG00000106524	ANKMY2	protein_coding	41.058	19.3916	-0.494789	8.25118e-10	2.28354e-09
ENSG00000164331	ANKRA2	protein_coding	21.1062	14.7305	0.0490372	0.504157	0.547079
ENSG00000088448	ANKRD10	protein_coding	91.7199	90.6118	0.726772	3.14568e-13	1.14683e-12
ENSG00000229152	ANKRD10-IT1	long_non_coding	3.47644	5.12038	0.852107	8.73989e-06	1.74139e-05
ENSG00000167522	ANKRD11	protein_coding	109.843	83.9676	0.0189765	0.812429	0.836103
ENSG00000101745	ANKRD12	protein_coding	52.5619	19.4601	-1.00145	3.83172e-19	2.07927e-18
ENSG00000076513	ANKRD13A	protein_coding	93.71	38.9511	-1.0183	4.70849e-61	2.08611e-59
ENSG00000198720	ANKRD13B	protein_coding	3.39658	16.5091	2.40471	1.15649e-41	2.23708e-40
ENSG00000118454	ANKRD13C	protein_coding	33.1832	19.9593	-0.426781	1.258e-08	3.17407e-08
ENSG00000172932	ANKRD13D	protein_coding	16.7237	25.703	0.946122	1.02543e-19	5.76754e-19
ENSG00000134461	ANKRD16	protein_coding	6.18902	9.04298	0.849248	1.84094e-18	9.57547e-18
ENSG00000132466	ANKRD17	protein_coding	137.429	100.543	-0.0269426	0.701833	0.735273
ENSG00000180071	ANKRD18A	protein_coding	0.968965	1.60652	1.37661	1.93279e-11	6.10358e-11
ENSG00000217165	ANKRD18EP	pseudogene	4.04852	2.88463	0.0333139	0.771687	0.799008
ENSG00000186481	ANKRD20A5P	pseudogene	1.07981	1.12102	0.988026	4.23471e-05	7.90428e-05
ENSG00000152766	ANKRD22	protein_coding	23.2083	34.4269	0.756048	2.90935e-07	6.5649e-07
ENSG00000107890	ANKRD26	protein_coding	7.60243	6.44962	0.217704	0.0731107	0.092596
ENSG00000105186	ANKRD27	protein_coding	60.6627	56.9636	0.227347	0.00311401	0.00472143
ENSG00000206560	ANKRD28	protein_coding	64.1191	46.0702	-0.175779	0.0103705	0.0147517
ENSG00000154065	ANKRD29	protein_coding	3.18341	2.02062	0.0633643	0.765397	0.793217
ENSG00000164236	ANKRD33B	protein_coding	8.35997	0.888166	-1.88682	1.67762e-30	1.8134e-29
ENSG00000135976	ANKRD36	protein_coding	1.79113	1.80684	0.75647	7.32681e-06	1.47053e-05
ENSG00000196912	ANKRD36B	protein_coding	0.928822	1.13886	0.871344	8.84137e-07	1.92065e-06
ENSG00000174501	ANKRD36C	protein_coding	1.01718	1.32928	1.05389	4.02841e-06	8.2991e-06
ENSG00000186352	ANKRD37	protein_coding	4.30141	4.13809	0.484201	0.00517684	0.00764463
ENSG00000213337	ANKRD39	protein_coding	8.62292	10.4568	0.720774	1.65527e-13	6.14209e-13
ENSG00000154945	ANKRD40	protein_coding	56.9917	38.9163	-0.236651	1.95413e-05	3.76232e-05
ENSG00000137494	ANKRD42	protein_coding	10.904	9.0535	0.0511978	0.47127	0.515208
ENSG00000065413	ANKRD44	protein_coding	17.0563	5.42425	-0.993928	2.0014e-17	9.71357e-17
ENSG00000186106	ANKRD46	protein_coding	22.2494	18.2547	0.437089	0.000138126	0.000244116
ENSG00000168876	ANKRD49	protein_coding	14.0349	13.8235	0.254576	0.00478996	0.00710309
ENSG00000151458	ANKRD50	protein_coding	26.3311	18.8387	-0.030128	0.770028	0.797514
ENSG00000139645	ANKRD52	protein_coding	106.73	73.3757	-0.00739048	0.933957	0.94423
ENSG00000100124	ANKRD54	protein_coding	27.3333	19.609	0.0727504	0.399751	0.444341
ENSG00000135299	ANKRD6	protein_coding	3.93871	1.34232	-0.847521	2.29166e-07	5.20921e-07
ENSG00000235098	ANKRD65	protein_coding	5.21724	0.981084	-1.53508	1.31258e-17	6.44016e-17
ENSG00000156381	ANKRD9	protein_coding	119.943	36.4774	-1.12414	3.57926e-21	2.22639e-20
ENSG00000064999	ANKS1A	protein_coding	87.3651	56.8607	-0.376788	5.94288e-09	1.53451e-08
ENSG00000168096	ANKS3	protein_coding	9.34137	12.989	0.759855	1.58724e-12	5.49169e-12
ENSG00000175311	ANKS4B	protein_coding	92.2289	47.9003	-0.748824	1.26311e-12	4.39698e-12
ENSG00000165138	ANKS6	protein_coding	30.8073	44.4849	1.05264	3.42609e-31	3.83214e-30
ENSG00000163516	ANKZF1	protein_coding	33.1305	42.2902	0.948855	1.61234e-30	1.74538e-29
ENSG00000011426	ANLN	protein_coding	19.1421	55.4039	2.08636	8.25255e-50	2.31729e-48
ENSG00000131620	ANO1	protein_coding	21.5533	24.7565	1.15092	1.98827e-06	4.1984e-06
ENSG00000160746	ANO10	protein_coding	119.218	38.8469	-1.15134	2.04091e-52	6.33153e-51
ENSG00000177119	ANO6	protein_coding	46.6236	69.7976	0.517966	3.07644e-06	6.40207e-06
ENSG00000146205	ANO7	protein_coding	21.0371	4.42767	-0.833271	0.000283064	0.000483917
ENSG00000237276	ANO7L1	pseudogene	4.40782	1.77325	-0.523165	2.99172e-05	5.66131e-05
ENSG00000074855	ANO8	protein_coding	11.3888	11.0269	0.715701	4.21419e-08	1.02199e-07
ENSG00000185101	ANO9	protein_coding	87.8808	116.589	1.14008	3.90964e-09	1.02434e-08
ENSG00000011201	ANOS1	protein_coding	1.63538	5.36799	2.97115	4.80704e-26	4.0189e-25
ENSG00000140350	ANP32A	protein_coding	146.15	134.049	0.100678	0.145222	0.174914
ENSG00000136938	ANP32B	protein_coding	195.183	210.16	0.554338	1.20748e-11	3.8895e-11
ENSG00000143401	ANP32E	protein_coding	53.077	52.19	0.565622	1.15059e-05	2.26747e-05
ENSG00000166825	ANPEP	protein_coding	1738.35	29.766	-3.82265	4.95677e-57	1.86168e-55
ENSG00000169604	ANTXR1	protein_coding	89.1572	61.3932	0.644005	0.00313198	0.0047477
ENSG00000163297	ANTXR2	protein_coding	163.958	56.798	-1.12422	3.29548e-20	1.91692e-19
ENSG00000135046	ANXA1	protein_coding	91.3399	55.1614	0.293796	0.125096	0.152247
ENSG00000122359	ANXA11	protein_coding	669.274	310.545	-0.449776	1.50803e-11	4.80736e-11
ENSG00000104537	ANXA13	protein_coding	31.6814	15.2883	0.170839	0.484735	0.528172
ENSG00000182718	ANXA2	protein_coding	887.049	826.179	0.297345	0.00743488	0.0107748
ENSG00000231991	ANXA2P2	pseudogene	8.1935	7.68523	0.484611	0.00207664	0.00322427
ENSG00000177721	ANXA2R	protein_coding	1.84014	1.06687	-0.174314	0.234517	0.273323
ENSG00000138772	ANXA3	protein_coding	48.3063	90.3281	1.65942	5.76245e-26	4.79329e-25
ENSG00000196975	ANXA4	protein_coding	369.834	288.149	0.0947278	0.268261	0.309361
ENSG00000164111	ANXA5	protein_coding	230.498	173.332	0.369653	0.000441745	0.000738304
ENSG00000197043	ANXA6	protein_coding	155.336	97.0541	-0.366641	0.00454835	0.00676583
ENSG00000138279	ANXA7	protein_coding	170.617	120.051	-0.185597	0.00148918	0.0023476
ENSG00000143412	ANXA9	protein_coding	7.00557	7.51149	0.452428	0.000499867	0.000831033
ENSG00000136250	AOAH	protein_coding	28.0296	18.1562	0.127268	0.512382	0.554824
ENSG00000002726	AOC1	protein_coding	1059.79	182.575	-1.86261	8.40187e-46	1.95489e-44
ENSG00000131471	AOC3	protein_coding	112.599	11.5545	-2.70371	7.50961e-52	2.26328e-50
ENSG00000138356	AOX1	protein_coding	13.6278	1.42212	-1.99262	8.82155e-26	7.26036e-25
ENSG00000255774	AP000439.2	long_non_coding	15.5205	3.10694	-1.47752	9.50734e-21	5.75182e-20
ENSG00000280385	AP000648.3	TEC	1.64651	2.06477	0.607596	2.3401e-05	4.46592e-05
ENSG00000261098	AP000766.1	long_non_coding	2.01155	1.23822	-0.335023	0.00418432	0.00624756
ENSG00000173727	AP000769.1	pseudogene	2.3122	1.08079	-0.922427	6.05383e-09	1.5618e-08
ENSG00000247137	AP000873.2	long_non_coding	0.995364	0.994776	0.530515	5.45946e-05	0.000100647
ENSG00000280143	AP000892.3	TEC	9.69157	2.20149	-2.8311	2.84641e-53	9.17673e-52
ENSG00000254612	AP001000.1	pseudogene	4.12513	2.69008	-0.551679	0.00756537	0.0109564
ENSG00000205622	AP001043.1	long_non_coding	1.19592	1.73067	2.07326	1.32941e-10	3.92275e-10
ENSG00000184441	AP001062.1	long_non_coding	3.17436	1.64564	-0.192683	0.16177	0.193444
ENSG00000255468	AP001107.9	long_non_coding	7.05046	3.16489	-0.837119	6.10491e-16	2.66885e-15
ENSG00000258297	AP001157.1	long_non_coding	7.46683	5.35928	0.188002	0.0801751	0.100776
ENSG00000245571	AP001258.1	long_non_coding	3.00116	3.65722	0.731036	1.39012e-21	8.86299e-21
ENSG00000279696	AP001273.1	TEC	1.02531	1.17146	0.684604	3.86141e-07	8.62898e-07
ENSG00000255062	AP001318.3	long_non_coding	1.58	1.02095	-0.220104	0.0548203	0.0708251
ENSG00000227615	AP001324.1	pseudogene	9.11203	8.45175	0.517506	0.00133409	0.00211459
ENSG00000254837	AP001372.2	long_non_coding	5.40681	5.0291	0.200985	0.0441764	0.0578311
ENSG00000256940	AP001453.2	long_non_coding	0.615806	1.37343	2.04524	1.61194e-24	1.23083e-23
ENSG00000257086	AP001453.3	long_non_coding	0.841285	1.13229	1.01989	9.87253e-15	4.00147e-14
ENSG00000239415	AP001469.3	long_non_coding	1.15443	1.92525	1.3582	3.87993e-23	2.73016e-22
ENSG00000260966	AP001486.2	long_non_coding	2.92386	1.99358	-0.24912	0.0436282	0.0571691
ENSG00000276529	AP001505.2	long_non_coding	1.62595	1.86471	0.642006	6.90371e-06	1.389e-05
ENSG00000279117	AP001972.5	TEC	25.5121	7.83488	-1.32494	3.28605e-33	4.10701e-32
ENSG00000235505	AP002004.1	pseudogene	3.9666	1.41556	-0.793366	1.58655e-05	3.08485e-05
ENSG00000179240	AP002360.1	protein_coding	1.49686	1.98357	0.79843	2.11611e-08	5.25318e-08
ENSG00000255135	AP002360.2	long_non_coding	5.21441	3.40354	-0.112886	0.340082	0.383753
ENSG00000254682	AP002387.1	long_non_coding	2.89726	3.2038	1.0906	5.73544e-09	1.48431e-08
ENSG00000255517	AP002748.3	long_non_coding	2.82559	2.27086	-0.208718	0.0655738	0.0836375
ENSG00000260401	AP002761.4	long_non_coding	16.8673	3.56304	-1.45966	3.74273e-25	2.96811e-24
ENSG00000250303	AP002884.3	long_non_coding	3.20158	1.40891	-0.770816	1.95069e-09	5.23129e-09
ENSG00000255508	AP002990.1	protein_coding	3.6402	2.84577	-0.0541944	0.571189	0.610858
ENSG00000254614	AP003068.2	long_non_coding	8.54665	4.78117	-0.31972	0.0213788	0.0291982
ENSG00000261578	AP003119.3	long_non_coding	1.93212	1.51195	0.11585	0.368497	0.412857
ENSG00000245970	AP003352.1	long_non_coding	2.1131	3.67859	1.33228	9.05016e-21	5.47971e-20
ENSG00000253669	AP003356.1	long_non_coding	2.12837	2.16366	0.723782	4.2933e-06	8.81902e-06
ENSG00000261087	AP003469.4	long_non_coding	3.38492	2.89783	0.212808	0.13835	0.167154
ENSG00000255455	AP003486.1	long_non_coding	9.48447	4.37287	-0.759217	9.56202e-14	3.60048e-13
ENSG00000236935	AP003774.4	long_non_coding	4.65098	4.56732	0.934652	0.00339484	0.00512412
ENSG00000255545	AP004608.1	long_non_coding	14.0477	6.03814	-0.163057	0.492272	0.535517
ENSG00000235552	AP005202.1	pseudogene	7.18476	5.80425	0.0212217	0.910414	0.923936
ENSG00000254815	AP006284.1	long_non_coding	0.780423	1.12137	1.55213	6.70724e-10	1.87246e-09
ENSG00000255284	AP006621.3	long_non_coding	1.82704	1.81253	0.740845	3.56997e-07	7.99582e-07
ENSG00000279672	AP006621.5	TEC	1.68125	1.83115	0.90363	7.34102e-07	1.60556e-06
ENSG00000138660	AP1AR	protein_coding	48.5071	35.2467	-0.232943	0.00571142	0.00839384
ENSG00000100280	AP1B1	protein_coding	293.512	138.757	-0.509961	2.57501e-11	8.05773e-11
ENSG00000166747	AP1G1	protein_coding	147.396	97.836	-0.389698	2.38944e-10	6.89797e-10
ENSG00000213983	AP1G2	protein_coding	41.7756	46.1351	0.430065	6.54217e-05	0.000119668
ENSG00000072958	AP1M1	protein_coding	41.914	35.8741	0.10912	0.228413	0.266755
ENSG00000129354	AP1M2	protein_coding	183.488	130.928	0.0872106	0.297786	0.34036
ENSG00000106367	AP1S1	protein_coding	103.853	108.832	0.851863	1.77375e-13	6.56856e-13
ENSG00000182287	AP1S2	protein_coding	26.3062	13.3253	-0.598405	4.80582e-07	1.06622e-06
ENSG00000152056	AP1S3	protein_coding	4.35435	8.43286	1.49345	2.46032e-26	2.0912e-25
ENSG00000196961	AP2A1	protein_coding	182.594	114.623	0.000497264	0.995667	0.996273
ENSG00000183020	AP2A2	protein_coding	130.472	80.9437	-0.295481	8.33501e-05	0.000150692
ENSG00000006125	AP2B1	protein_coding	356.807	277.857	0.16122	0.0370544	0.0490063
ENSG00000161203	AP2M1	protein_coding	358.154	246.111	-0.173578	0.00918382	0.0131663
ENSG00000042753	AP2S1	protein_coding	97.422	86.3339	0.358323	0.000183488	0.000319968
ENSG00000132842	AP3B1	protein_coding	89.2997	64.8115	-0.214612	0.00293806	0.00447248
ENSG00000065000	AP3D1	protein_coding	232.987	194.999	0.175975	0.0254592	0.0344122
ENSG00000185009	AP3M1	protein_coding	72.1925	56.3935	0.0309156	0.642241	0.678655
ENSG00000070718	AP3M2	protein_coding	11.7784	19.0497	0.995859	2.2868e-22	1.5354e-21
ENSG00000177879	AP3S1	protein_coding	68.909	49.8301	-0.0168827	0.854048	0.874011
ENSG00000157823	AP3S2	protein_coding	70.6259	21.9668	-1.27357	3.0591e-95	4.52686e-93
ENSG00000134262	AP4B1	protein_coding	29.443	20.3591	0.141347	0.0810087	0.101789
ENSG00000081014	AP4E1	protein_coding	17.8583	10.6998	-0.496808	3.40622e-11	1.05583e-10
ENSG00000221838	AP4M1	protein_coding	26.3737	25.0246	0.360101	2.35742e-06	4.95245e-06
ENSG00000100478	AP4S1	protein_coding	10.8638	4.75659	-0.592849	7.9067e-09	2.02288e-08
ENSG00000254470	AP5B1	protein_coding	40.9453	21.7754	-0.498709	2.79512e-09	7.40594e-09
ENSG00000053770	AP5M1	protein_coding	105.389	42.3847	-0.821151	3.5615e-24	2.65373e-23
ENSG00000125843	AP5S1	protein_coding	22.5496	15.2499	-0.0249374	0.793437	0.818607
ENSG00000242802	AP5Z1	protein_coding	45.8026	50.1758	0.583984	1.60714e-07	3.69867e-07
ENSG00000120868	APAF1	protein_coding	47.4714	27.0632	-0.393723	3.44083e-06	7.13528e-06
ENSG00000107282	APBA1	protein_coding	18.8754	4.25484	-1.38088	7.99039e-24	5.80186e-23
ENSG00000034053	APBA2	protein_coding	2.93676	3.10668	0.681371	0.000240444	0.000414214
ENSG00000011132	APBA3	protein_coding	15	16.7023	0.444291	8.4182e-05	0.000152159
ENSG00000166313	APBB1	protein_coding	29.2636	5.57721	-1.58592	7.06876e-28	6.52549e-27
ENSG00000077420	APBB1IP	protein_coding	17.7291	4.15188	-1.2479	2.75022e-15	1.1552e-14
ENSG00000163697	APBB2	protein_coding	37.5959	32.7723	0.336038	0.00194119	0.00302312
ENSG00000113108	APBB3	protein_coding	9.15655	8.42265	0.343941	0.0050539	0.00747727
ENSG00000134982	APC	protein_coding	57.2927	20.2409	-1.01071	4.04107e-21	2.50208e-20
ENSG00000115266	APC2	protein_coding	6.41381	3.01389	-0.640107	1.45877e-06	3.1114e-06
ENSG00000154856	APCDD1	protein_coding	22.968	39.0566	2.50256	3.83883e-13	1.38824e-12
ENSG00000164062	APEH	protein_coding	179.593	163.335	0.188514	0.0375423	0.0495895
ENSG00000100823	APEX1	protein_coding	162.774	147.853	0.63998	2.51112e-14	9.88813e-14
ENSG00000169188	APEX2	protein_coding	55.1491	50.1649	0.424055	2.80583e-07	6.34097e-07
ENSG00000117362	APH1A	protein_coding	332.043	219.019	-0.169041	0.00305035	0.00462823
ENSG00000138613	APH1B	protein_coding	13.4553	8.35617	-0.101017	0.398469	0.443083
ENSG00000166181	API5	protein_coding	140.942	108.303	0.106023	0.162884	0.194658
ENSG00000149089	APIP	protein_coding	24.9056	21.427	0.29968	0.0322256	0.0429926
ENSG00000169621	APLF	protein_coding	2.69445	3.3642	0.831021	1.80775e-07	4.14359e-07
ENSG00000171388	APLN	protein_coding	1.01375	7.46801	3.1578	2.34543e-43	4.88841e-42
ENSG00000134817	APLNR	protein_coding	22.4617	14.8152	0.137691	0.420065	0.464826
ENSG00000105290	APLP1	protein_coding	5.19018	1.01047	-1.30663	3.83288e-11	1.18214e-10
ENSG00000084234	APLP2	protein_coding	1068.32	490.538	-0.730814	1.41629e-29	1.4444e-28
ENSG00000101474	APMAP	protein_coding	133.626	140.024	0.61054	2.03266e-08	5.05279e-08
ENSG00000111701	APOBEC1	protein_coding	3.39591	3.42604	0.2589	0.261535	0.302477
ENSG00000179750	APOBEC3B	protein_coding	27.6254	6.75116	-1.72314	7.59637e-35	1.02846e-33
ENSG00000244509	APOBEC3C	protein_coding	60.9708	24.3524	-0.577059	0.000446006	0.000745173
ENSG00000243811	APOBEC3D	protein_coding	7.18232	2.77309	-0.659532	1.2967e-05	2.54322e-05
ENSG00000128394	APOBEC3F	protein_coding	5.1321	3.30703	-0.290931	0.0213972	0.0292208
ENSG00000239713	APOBEC3G	protein_coding	9.41375	5.08508	-0.325256	0.0736297	0.0931736
ENSG00000184730	APOBR	protein_coding	213.116	32.2462	-1.82312	3.9491e-31	4.3972e-30
ENSG00000130208	APOC1	protein_coding	10.2724	11.223	1.00902	6.12634e-05	0.000112353
ENSG00000189058	APOD	protein_coding	29.1708	5.72403	-0.632784	0.0159632	0.0221598
ENSG00000130203	APOE	protein_coding	137.053	62.6365	0.0680627	0.780659	0.807225
ENSG00000100342	APOL1	protein_coding	95.7086	86.9045	0.596291	0.00425024	0.00634023
ENSG00000128335	APOL2	protein_coding	48.4486	30.2375	-0.0380708	0.789963	0.815706
ENSG00000128284	APOL3	protein_coding	26.5521	14.4231	-0.42392	0.0143107	0.0200085
ENSG00000100336	APOL4	protein_coding	9.70656	5.94584	0.0491206	0.799367	0.824036
ENSG00000221963	APOL6	protein_coding	154.972	75.5826	-0.638664	2.66796e-08	6.57132e-08
ENSG00000178878	APOLD1	protein_coding	19.8395	22.2765	1.20941	1.53336e-05	2.98758e-05
ENSG00000204444	APOM	protein_coding	3.14237	2.52777	0.00595912	0.969373	0.974907
ENSG00000184831	APOO	protein_coding	14.7016	13.3392	0.219146	0.0162348	0.0225093
ENSG00000155008	APOOL	protein_coding	39.375	26.3328	-0.0835773	0.362612	0.40688
ENSG00000256053	APOPT1	protein_coding	29.3971	15.4051	-0.00725361	0.927448	0.938612
ENSG00000142192	APP	protein_coding	1466.37	1021.69	-0.00038358	0.996143	0.996682
ENSG00000062725	APPBP2	protein_coding	56.0061	30.2142	-0.401045	4.04288e-08	9.81889e-08
ENSG00000157500	APPL1	protein_coding	69.1781	46.4116	-0.319869	0.000592481	0.000976113
ENSG00000136044	APPL2	protein_coding	269.356	51.7553	-1.94129	1.07236e-188	2.26696e-185
ENSG00000198931	APRT	protein_coding	129.44	124.546	0.637202	4.95807e-10	1.39752e-09
ENSG00000214293	APTR	long_non_coding	12.3794	10.9596	0.205599	0.0238746	0.0323976
ENSG00000137074	APTX	protein_coding	31.2281	29.8695	0.428148	9.47367e-11	2.83903e-10
ENSG00000240583	AQP1	protein_coding	121.798	39.8717	-1.08397	1.07664e-10	3.20659e-10
ENSG00000178301	AQP11	protein_coding	8.66968	2.99172	-1.28649	1.25169e-35	1.7793e-34
ENSG00000165272	AQP3	protein_coding	20.1785	12.8313	0.674933	0.0220314	0.0300336
ENSG00000165269	AQP7	protein_coding	13.7337	1.73709	-2.0427	1.02462e-33	1.31503e-32
ENSG00000103375	AQP8	protein_coding	1176.34	1.08436	-7.0955	2.45526e-141	1.57969e-138
ENSG00000103569	AQP9	protein_coding	0.503607	2.5751	2.14081	1.86415e-09	5.01011e-09
ENSG00000021776	AQR	protein_coding	66.1834	49.514	-0.0594624	0.410456	0.455215
ENSG00000169083	AR	protein_coding	5.64197	0.900566	-1.74084	1.1293e-16	5.1915e-16
ENSG00000078061	ARAF	protein_coding	152.926	79.8248	-0.295874	0.000842059	0.00136303
ENSG00000186635	ARAP1	protein_coding	125.947	88.9647	-0.176764	0.0398257	0.0524324
ENSG00000047365	ARAP2	protein_coding	22.6909	16.8429	-0.0930724	0.432571	0.477558
ENSG00000120318	ARAP3	protein_coding	16.3631	18.0051	0.664393	1.50255e-05	2.93102e-05
ENSG00000095139	ARCN1	protein_coding	250.923	189.175	-0.119951	0.0296412	0.0397346
ENSG00000109321	AREG	protein_coding	26.5913	62.8982	1.92878	5.48803e-13	1.96306e-12
ENSG00000119682	AREL1	protein_coding	66.6949	42.2322	-0.357183	1.98505e-08	4.93943e-08
ENSG00000143761	ARF1	protein_coding	822.598	618.764	0.11742	0.17628	0.20961
ENSG00000134287	ARF3	protein_coding	437.95	216.928	-0.717127	1.40716e-35	1.99265e-34
ENSG00000168374	ARF4	protein_coding	277.451	204.754	-0.147222	0.0709909	0.0900655
ENSG00000004059	ARF5	protein_coding	181.24	150.916	0.286148	0.00352669	0.00531608
ENSG00000165527	ARF6	protein_coding	300.712	163.005	-0.536853	2.77533e-15	1.16542e-14
ENSG00000101199	ARFGAP1	protein_coding	72.6711	117.32	1.20608	1.52568e-20	9.11101e-20
ENSG00000149182	ARFGAP2	protein_coding	143.511	90.6215	-0.166887	0.0026337	0.00403243
ENSG00000242247	ARFGAP3	protein_coding	48.4679	43.6089	0.0938334	0.362349	0.406646
ENSG00000066777	ARFGEF1	protein_coding	121.002	84.2966	-0.0110014	0.908967	0.922558
ENSG00000124198	ARFGEF2	protein_coding	110.049	104.841	0.20611	0.0345633	0.0459045
ENSG00000112379	ARFGEF3	protein_coding	44.874	50.009	0.729917	3.25533e-07	7.3177e-07
ENSG00000164144	ARFIP1	protein_coding	97.9516	52.6661	-0.448185	1.74009e-07	3.99223e-07
ENSG00000132254	ARFIP2	protein_coding	77.0996	63.5023	0.128142	0.0930927	0.115919
ENSG00000101246	ARFRP1	protein_coding	51.9321	51.0567	0.431339	0.000227237	0.000392879
ENSG00000081181	ARG2	protein_coding	1.99593	3.76404	0.474085	0.0054629	0.00804698
ENSG00000134884	ARGLU1	protein_coding	53.3382	67.9033	0.668848	2.59541e-08	6.40328e-08
ENSG00000175220	ARHGAP1	protein_coding	161.18	128.916	-0.0720806	0.319688	0.362843
ENSG00000071205	ARHGAP10	protein_coding	17.2727	6.17506	-1.15877	8.41399e-13	2.96877e-12
ENSG00000198826	ARHGAP11A	protein_coding	19.9902	33.0312	0.902632	1.00266e-11	3.24881e-11
ENSG00000187951	ARHGAP11B	protein_coding	5.90634	7.49675	0.85438	7.15336e-11	2.16739e-10
ENSG00000165322	ARHGAP12	protein_coding	81.6465	47.6179	-0.162014	0.0605313	0.0776745
ENSG00000075884	ARHGAP15	protein_coding	11.797	2.68419	-1.28457	2.94958e-22	1.96701e-21
ENSG00000140750	ARHGAP17	protein_coding	118.383	58.3948	-0.795353	1.59003e-44	3.46529e-43
ENSG00000146376	ARHGAP18	protein_coding	64.5384	52.884	0.198478	0.0728303	0.0922804
ENSG00000213390	ARHGAP19	protein_coding	16.5332	9.74057	-0.189594	0.0177726	0.024529
ENSG00000107863	ARHGAP21	protein_coding	122.033	59.6278	-0.559846	4.78436e-11	1.46642e-10
ENSG00000128805	ARHGAP22	protein_coding	3.36858	2.16002	0.16315	0.368145	0.412494
ENSG00000275832	ARHGAP23	protein_coding	19.7627	16.1321	0.0447738	0.782487	0.808889
ENSG00000138639	ARHGAP24	protein_coding	8.97382	3.75446	-0.663907	6.85951e-06	1.38142e-05
ENSG00000163219	ARHGAP25	protein_coding	15.8723	5.03043	-1.12845	7.20202e-17	3.35671e-16
ENSG00000145819	ARHGAP26	protein_coding	74.2284	57.4748	-0.129875	0.150109	0.180418
ENSG00000159314	ARHGAP27	protein_coding	174.166	99.3267	-0.254491	0.00288452	0.0043976
ENSG00000215769	ARHGAP27P1-BPTFP1-KPNA2P3	long_non_coding	2.85982	3.186	0.848765	1.14707e-06	2.47043e-06
ENSG00000088756	ARHGAP28	protein_coding	5.09834	1.26125	-1.23518	9.9862e-15	4.04533e-14
ENSG00000137962	ARHGAP29	protein_coding	15.8343	10.7609	0.0983353	0.511712	0.5542
ENSG00000186517	ARHGAP30	protein_coding	39.5179	11.0767	-1.03606	1.62599e-11	5.1645e-11
ENSG00000031081	ARHGAP31	protein_coding	31.9792	13.7115	-0.803263	1.22861e-09	3.35443e-09
ENSG00000134909	ARHGAP32	protein_coding	99.3642	79.7333	-0.0414835	0.682287	0.716901
ENSG00000004777	ARHGAP33	protein_coding	5.6904	8.09987	0.967949	1.7737e-10	5.17084e-10
ENSG00000160007	ARHGAP35	protein_coding	191.079	84.896	-0.808502	1.57565e-26	1.35561e-25
ENSG00000147799	ARHGAP39	protein_coding	13.8291	20.8213	1.12548	1.56387e-18	8.17169e-18
ENSG00000089820	ARHGAP4	protein_coding	48.4662	43.9614	0.790874	0.000550246	0.00091029
ENSG00000165895	ARHGAP42	protein_coding	26.1827	8.55352	-1.21448	1.82922e-34	2.43205e-33
ENSG00000006740	ARHGAP44	protein_coding	103.707	12.9465	-2.26495	7.71131e-64	3.82926e-62
ENSG00000180448	ARHGAP45	protein_coding	73.0544	47.2235	-0.108028	0.329242	0.372543
ENSG00000100852	ARHGAP5	protein_coding	110.028	70.5382	-0.236673	0.042484	0.0557241
ENSG00000258655	ARHGAP5-AS1	long_non_coding	4.04625	2.73682	-0.00355631	0.976674	0.980983
ENSG00000047648	ARHGAP6	protein_coding	8.45776	3.03237	-0.880538	5.76363e-05	0.000105977
ENSG00000241484	ARHGAP8	protein_coding	3.06495	3.15955	0.668639	8.41163e-07	1.83025e-06
ENSG00000123329	ARHGAP9	protein_coding	16.1997	5.32741	-0.920511	1.7572e-09	4.73644e-09
ENSG00000141522	ARHGDIA	protein_coding	467.573	266.227	-0.201453	0.0208144	0.0284563
ENSG00000111348	ARHGDIB	protein_coding	112.708	68.4816	-0.119102	0.353429	0.39751
ENSG00000076928	ARHGEF1	protein_coding	104.336	112.656	0.558758	3.32713e-09	8.77472e-09
ENSG00000104728	ARHGEF10	protein_coding	18.7091	19.0532	0.383714	0.0106257	0.0150872
ENSG00000074964	ARHGEF10L	protein_coding	184.322	98.24	-0.161597	0.10681	0.131659
ENSG00000132694	ARHGEF11	protein_coding	126.167	63.2634	-0.608837	3.61165e-19	1.9649e-18
ENSG00000196914	ARHGEF12	protein_coding	242.258	128.938	-0.488062	1.79899e-10	5.24147e-10
ENSG00000198844	ARHGEF15	protein_coding	8.65723	4.88373	-0.239412	0.0934156	0.116263
ENSG00000130762	ARHGEF16	protein_coding	116.565	64.4935	-0.318431	0.000761232	0.00123815
ENSG00000110237	ARHGEF17	protein_coding	41.3426	19.7857	-0.583199	4.3602e-05	8.13237e-05
ENSG00000104880	ARHGEF18	protein_coding	29.3594	9.41929	-1.34136	4.48933e-51	1.31032e-49
ENSG00000142632	ARHGEF19	protein_coding	8.52651	18.2659	1.37464	1.82241e-21	1.15445e-20
ENSG00000116584	ARHGEF2	protein_coding	103.868	72.3141	-0.0190567	0.821455	0.844288
ENSG00000240771	ARHGEF25	protein_coding	22.7699	4.04741	-2.33621	3.11118e-55	1.07318e-53
ENSG00000114790	ARHGEF26	protein_coding	12.9289	3.89343	-1.94157	1.46434e-48	3.89035e-47
ENSG00000214944	ARHGEF28	protein_coding	17.2979	17.5495	0.696251	2.51422e-08	6.20815e-08
ENSG00000163947	ARHGEF3	protein_coding	22.8319	21.0203	0.0329114	0.709277	0.742021
ENSG00000204959	ARHGEF34P	pseudogene	7.61585	3.44408	-0.643815	1.01884e-05	2.01669e-05
ENSG00000213214	ARHGEF35	protein_coding	12.1791	5.19077	-0.517281	0.00281532	0.00429762
ENSG00000183111	ARHGEF37	protein_coding	39.274	10.0031	-1.6497	7.86849e-54	2.58177e-52
ENSG00000236699	ARHGEF38	protein_coding	6.31578	10.2524	0.978359	1.33088e-13	4.97206e-13
ENSG00000137135	ARHGEF39	protein_coding	7.90057	15.1606	1.18547	2.5197e-26	2.13676e-25
ENSG00000136002	ARHGEF4	protein_coding	4.84915	2.10953	-0.686226	0.00475717	0.0070566
ENSG00000165801	ARHGEF40	protein_coding	85.5346	47.3317	-0.382729	0.000746128	0.00121492
ENSG00000050327	ARHGEF5	protein_coding	47.6441	22.861	-0.40312	2.49197e-06	5.22473e-06
ENSG00000129675	ARHGEF6	protein_coding	27.4881	7.02349	-1.26422	1.63259e-20	9.72979e-20
ENSG00000102606	ARHGEF7	protein_coding	77.3918	67.4362	0.21704	0.002485	0.00381978
ENSG00000131089	ARHGEF9	protein_coding	48.6713	19.953	-0.912198	6.31614e-28	5.84895e-27
ENSG00000117713	ARID1A	protein_coding	162.091	97.9794	-0.240987	0.00275743	0.00421533
ENSG00000049618	ARID1B	protein_coding	100.568	71.4341	-0.0366736	0.548617	0.589659
ENSG00000189079	ARID2	protein_coding	36.0832	26.9791	-0.0825	0.26527	0.30627
ENSG00000116017	ARID3A	protein_coding	14.4635	33.6167	2.07927	1.22633e-21	7.84237e-21
ENSG00000179361	ARID3B	protein_coding	15.4129	9.14561	-0.473776	4.12363e-07	9.20245e-07
ENSG00000032219	ARID4A	protein_coding	34.9034	17.7131	-0.467478	2.74361e-07	6.20509e-07
ENSG00000054267	ARID4B	protein_coding	37.0124	30.941	0.0245882	0.787952	0.813799
ENSG00000196843	ARID5A	protein_coding	28.5413	24.5174	0.471014	5.64623e-05	0.00010396
ENSG00000150347	ARID5B	protein_coding	58.207	47.5649	0.296663	0.00333653	0.0050397
ENSG00000166233	ARIH1	protein_coding	72.7339	58.73	-0.023816	0.712998	0.745492
ENSG00000177479	ARIH2	protein_coding	68.707	65.0448	0.182925	0.000202133	0.000351157
ENSG00000120805	ARL1	protein_coding	107.037	80.8068	-0.041395	0.586531	0.625594
ENSG00000175414	ARL10	protein_coding	6.0954	3.08859	-0.277724	0.0611491	0.0784061
ENSG00000152213	ARL11	protein_coding	4.46018	2.74367	0.242334	0.304889	0.3477
ENSG00000169379	ARL13B	protein_coding	5.6287	6.42619	0.376104	0.000481893	0.000802323
ENSG00000179674	ARL14	protein_coding	41.3271	6.48106	-2.32963	7.78363e-62	3.71555e-60
ENSG00000152219	ARL14EP	protein_coding	18.9491	18.7246	0.144312	0.0645744	0.0824409
ENSG00000185305	ARL15	protein_coding	35.7356	19.3173	-0.386799	4.76936e-05	8.85978e-05
ENSG00000214087	ARL16	protein_coding	17.9975	19.7694	0.459306	2.07391e-07	4.73168e-07
ENSG00000213465	ARL2	protein_coding	57.7786	43.3736	0.118431	0.270646	0.311796
ENSG00000102931	ARL2BP	protein_coding	7.72704	6.0011	-0.0668562	0.434151	0.479052
ENSG00000138175	ARL3	protein_coding	20.4341	18.4945	0.396493	3.54012e-06	7.32579e-06
ENSG00000122644	ARL4A	protein_coding	76.2731	30.1055	-0.656133	1.02471e-09	2.81224e-09
ENSG00000188042	ARL4C	protein_coding	25.578	25.4897	0.546772	0.00375635	0.00564215
ENSG00000175906	ARL4D	protein_coding	9.43195	1.85801	-2.25355	1.16689e-56	4.24265e-55
ENSG00000162980	ARL5A	protein_coding	49.313	51.9583	0.207016	0.0247874	0.0335501
ENSG00000165997	ARL5B	protein_coding	31.9801	44.8511	0.442233	4.6091e-05	8.5739e-05
ENSG00000113966	ARL6	protein_coding	3.43755	2.37496	0.0867712	0.377678	0.422153
ENSG00000170540	ARL6IP1	protein_coding	252.978	246.983	0.312803	0.000658582	0.00107878
ENSG00000182196	ARL6IP4	protein_coding	1.71299	1.96159	0.652321	4.31933e-08	1.04602e-07
ENSG00000144746	ARL6IP5	protein_coding	223.68	115.16	-0.562895	1.05164e-13	3.95279e-13
ENSG00000177917	ARL6IP6	protein_coding	16.5739	21.8593	0.434904	2.84089e-07	6.41726e-07
ENSG00000143862	ARL8A	protein_coding	35.0653	44.6004	0.445483	1.62148e-08	4.06069e-08
ENSG00000134108	ARL8B	protein_coding	113.988	66.5871	-0.24545	9.71703e-05	0.000174421
ENSG00000104442	ARMC1	protein_coding	50.3565	44.3135	0.320643	0.00228383	0.00352815
ENSG00000170632	ARMC10	protein_coding	28.5427	48.8279	1.02787	1.63839e-33	2.07932e-32
ENSG00000118690	ARMC2	protein_coding	1.96618	2.72327	1.28953	2.16264e-12	7.40735e-12
ENSG00000140691	ARMC5	protein_coding	13.9428	15.2984	0.367278	0.000251834	0.000432827
ENSG00000105676	ARMC6	protein_coding	43.3662	42.4904	0.742021	1.63467e-11	5.19096e-11
ENSG00000125449	ARMC7	protein_coding	31.5357	16.6741	-0.541595	5.20025e-13	1.86373e-12
ENSG00000114098	ARMC8	protein_coding	42.9219	26.8942	-0.387928	8.37641e-16	3.62545e-15
ENSG00000135931	ARMC9	protein_coding	11.8123	10.4048	0.327445	0.00189679	0.00295678
ENSG00000126947	ARMCX1	protein_coding	15.3527	2.58574	-1.85873	4.98697e-39	8.52162e-38
ENSG00000184867	ARMCX2	protein_coding	13.451	5.5435	-0.679416	5.13236e-05	9.49952e-05
ENSG00000102401	ARMCX3	protein_coding	47.3947	48.3371	0.339497	0.00603652	0.00885402
ENSG00000196440	ARMCX4	protein_coding	8.33278	4.62778	-0.414541	0.0112897	0.0159779
ENSG00000125962	ARMCX5	protein_coding	12.2072	14.946	0.45329	1.91414e-07	4.37728e-07
ENSG00000271147	ARMCX5-GPRASP2	long_non_coding	3.25491	2.92196	-0.0462537	0.602767	0.640971
ENSG00000198960	ARMCX6	protein_coding	9.17416	7.04598	0.237181	0.0377737	0.0498818
ENSG00000146476	ARMT1	protein_coding	41.8156	25.909	-0.0843843	0.313397	0.356495
ENSG00000143437	ARNT	protein_coding	79.3038	42.0638	-0.573339	1.65478e-23	1.18583e-22
ENSG00000172379	ARNT2	protein_coding	14.6037	3.40868	-0.753998	0.000478387	0.000796845
ENSG00000133794	ARNTL	protein_coding	19.7147	7.60741	-0.866013	1.52449e-27	1.38742e-26
ENSG00000029153	ARNTL2	protein_coding	5.93736	22.9854	2.35573	3.83812e-43	7.8884e-42
ENSG00000241685	ARPC1A	protein_coding	209.102	154.833	0.0661973	0.362207	0.406518
ENSG00000130429	ARPC1B	protein_coding	250.597	212.662	0.406066	3.64847e-05	6.85066e-05
ENSG00000163466	ARPC2	protein_coding	517.608	285.454	-0.291244	4.10294e-09	1.07309e-08
ENSG00000111229	ARPC3	protein_coding	290.865	215.525	-0.094274	0.262061	0.302967
ENSG00000241553	ARPC4	protein_coding	178.443	144.52	-0.223544	0.00052071	0.000863938
ENSG00000162704	ARPC5	protein_coding	372.482	211.157	-0.16228	0.031047	0.0415176
ENSG00000136950	ARPC5L	protein_coding	47.4123	54.208	0.516127	4.21429e-11	1.29626e-10
ENSG00000242498	ARPIN	protein_coding	104.678	37.6519	-0.977622	6.13081e-41	1.14118e-39
ENSG00000128989	ARPP19	protein_coding	131.114	111.103	-0.033411	0.696662	0.730528
ENSG00000137486	ARRB1	protein_coding	90.8408	31.6157	-1.12139	2.4704e-36	3.67407e-35
ENSG00000141480	ARRB2	protein_coding	53.4902	40.9176	0.124045	0.20311	0.239321
ENSG00000197070	ARRDC1	protein_coding	68.0276	89.9812	0.740289	1.68564e-11	5.34821e-11
ENSG00000203993	ARRDC1-AS1	long_non_coding	11.6107	8.34547	0.157485	0.077207	0.0973093
ENSG00000105643	ARRDC2	protein_coding	32.7747	27.5458	-0.0403119	0.604493	0.642621
ENSG00000113369	ARRDC3	protein_coding	66.5139	51.3429	0.0877744	0.454279	0.498548
ENSG00000140450	ARRDC4	protein_coding	95.0507	23.3608	-1.69945	9.90671e-57	3.61974e-55
ENSG00000100299	ARSA	protein_coding	106.386	38.9702	-0.947713	1.90313e-20	1.12785e-19
ENSG00000113273	ARSB	protein_coding	17.244	13.1401	-0.0887857	0.430129	0.475039
ENSG00000006756	ARSD	protein_coding	120.78	80.4198	-0.168422	0.174432	0.207495
ENSG00000157399	ARSE	protein_coding	56.4714	55.5239	0.888336	0.000120114	0.000213687
ENSG00000141337	ARSG	protein_coding	6.68612	3.98554	-0.257688	0.0198543	0.0272116
ENSG00000183876	ARSI	protein_coding	1.5927	1.36454	0.840774	0.000490894	0.000816483
ENSG00000180801	ARSJ	protein_coding	6.57587	6.56583	0.760023	0.000546474	0.000904352
ENSG00000164291	ARSK	protein_coding	6.78651	4.70353	-0.0168792	0.852087	0.872246
ENSG00000117407	ARTN	protein_coding	1.53118	1.58174	0.689625	3.35073e-05	6.31644e-05
ENSG00000173409	ARV1	protein_coding	30.8455	15.8744	-0.454465	2.14761e-06	4.52389e-06
ENSG00000099889	ARVCF	protein_coding	10.7338	16.5266	1.08508	2.2069e-15	9.32013e-15
ENSG00000104763	ASAH1	protein_coding	229.822	125.045	-0.379654	1.58967e-05	3.08998e-05
ENSG00000204147	ASAH2B	protein_coding	3.32791	3.87177	0.434084	9.78257e-06	1.93922e-05
ENSG00000153317	ASAP1	protein_coding	27.3815	29.5653	0.666373	7.64051e-08	1.80643e-07
ENSG00000151693	ASAP2	protein_coding	54.5867	26.6625	-0.771169	1.19674e-18	6.28883e-18
ENSG00000088280	ASAP3	protein_coding	51.1165	9.63396	-1.94505	1.24609e-67	6.98473e-66
ENSG00000065802	ASB1	protein_coding	36.4633	23.1795	-0.048484	0.487942	0.531158
ENSG00000196372	ASB13	protein_coding	88.584	43.466	-0.507405	3.81342e-09	1.00037e-08
ENSG00000161664	ASB16	protein_coding	1.13685	1.07451	0.050671	0.690115	0.724452
ENSG00000267080	ASB16-AS1	long_non_coding	8.6377	7.52634	0.224895	0.0103063	0.014666
ENSG00000100628	ASB2	protein_coding	32.2885	2.49678	-2.908	7.62311e-71	4.96946e-69
ENSG00000115239	ASB3	protein_coding	2.05599	1.91069	0.172478	0.0554221	0.0715713
ENSG00000148331	ASB6	protein_coding	31.8579	26.4738	0.300552	1.29016e-05	2.53072e-05
ENSG00000183475	ASB7	protein_coding	36.603	16.1146	-0.865427	2.93004e-46	7.05021e-45
ENSG00000177981	ASB8	protein_coding	44.0647	24.784	-0.783706	1.34901e-61	6.31729e-60
ENSG00000102048	ASB9	protein_coding	2.22344	6.79249	2.18703	7.31963e-23	5.0544e-22
ENSG00000138303	ASCC1	protein_coding	19.7605	19.8932	0.380195	5.54261e-08	1.32739e-07
ENSG00000100325	ASCC2	protein_coding	87.9654	60.4908	-0.437371	6.96035e-12	2.28711e-11
ENSG00000112249	ASCC3	protein_coding	42.5618	54.3061	0.629343	6.11296e-14	2.33867e-13
ENSG00000183734	ASCL2	protein_coding	11.3301	90.9298	3.93086	1.81817e-35	2.56134e-34
ENSG00000111875	ASF1A	protein_coding	21.0575	19.1125	0.0752656	0.431801	0.476743
ENSG00000105011	ASF1B	protein_coding	27.0157	47.498	1.10069	3.2986e-23	2.33219e-22
ENSG00000141505	ASGR1	protein_coding	0.965728	2.61211	2.56621	3.73532e-19	2.02845e-18
ENSG00000116539	ASH1L	protein_coding	91.9426	54.6505	-0.467936	3.38713e-07	7.60357e-07
ENSG00000235919	ASH1L-AS1	long_non_coding	1.60147	1.6105	0.350225	0.00172558	0.00270384
ENSG00000129691	ASH2L	protein_coding	60.7208	41.7888	-0.185823	0.0148639	0.020733
ENSG00000110881	ASIC1	protein_coding	6.45534	15.9639	1.73347	4.88629e-22	3.21223e-21
ENSG00000126522	ASL	protein_coding	136.109	74.5623	-0.372108	0.00088451	0.00142862
ENSG00000169093	ASMTL	protein_coding	47.6211	31.6257	0.0675248	0.529411	0.571508
ENSG00000236017	ASMTL-AS1	long_non_coding	1.61023	2.16481	1.34167	2.62716e-10	7.55995e-10
ENSG00000198356	ASNA1	protein_coding	93.3218	65.7269	0.288003	0.00421657	0.00629381
ENSG00000070669	ASNS	protein_coding	26.4947	55.5521	1.45654	5.64991e-24	4.15337e-23
ENSG00000138381	ASNSD1	protein_coding	35.038	39.6703	0.453462	5.64361e-10	1.58501e-09
ENSG00000198363	ASPH	protein_coding	146.888	207.518	0.776997	5.70085e-10	1.60018e-09
ENSG00000174939	ASPHD1	protein_coding	2.36782	7.07664	2.45908	2.20346e-26	1.87827e-25
ENSG00000128203	ASPHD2	protein_coding	9.96515	7.12465	0.340241	0.0514327	0.0666697
ENSG00000066279	ASPM	protein_coding	13.1975	26.3893	1.33055	6.51583e-21	3.986e-20
ENSG00000106819	ASPN	protein_coding	12.9957	7.38214	0.50994	0.0653323	0.083351
ENSG00000169696	ASPSCR1	protein_coding	30.7163	38.2804	0.877431	8.72177e-13	3.07151e-12
ENSG00000162174	ASRGL1	protein_coding	19.5704	11.7249	-0.0480572	0.801654	0.826164
ENSG00000130707	ASS1	protein_coding	536.959	354.667	-0.345643	0.0296514	0.0397447
ENSG00000034533	ASTE1	protein_coding	16.3722	8.68573	-0.506541	8.69752e-13	3.06443e-12
ENSG00000148219	ASTN2	protein_coding	8.04493	3.44413	-0.499702	9.29821e-06	1.84685e-05
ENSG00000171456	ASXL1	protein_coding	61.1284	75.5756	0.837092	1.00011e-17	4.94807e-17
ENSG00000143970	ASXL2	protein_coding	52.7036	47.7198	-0.0346686	0.663825	0.699365
ENSG00000138138	ATAD1	protein_coding	66.8023	51.0578	-0.0444558	0.628864	0.666042
ENSG00000156802	ATAD2	protein_coding	18.1626	50.001	1.60634	1.2229e-31	1.40501e-30
ENSG00000119778	ATAD2B	protein_coding	21.5485	13.8958	-0.0895492	0.337483	0.38111
ENSG00000197785	ATAD3A	protein_coding	25.0502	42.1372	1.17149	1.41448e-20	8.45717e-20
ENSG00000160072	ATAD3B	protein_coding	16.9523	29.8906	1.34232	2.20999e-22	1.48584e-21
ENSG00000215915	ATAD3C	protein_coding	1.02676	1.71867	1.96144	1.73203e-11	5.49423e-11
ENSG00000176208	ATAD5	protein_coding	5.27713	8.75788	1.1289	2.43759e-20	1.43311e-19
ENSG00000137343	ATAT1	protein_coding	10.1586	14.5389	0.977379	3.08398e-19	1.68837e-18
ENSG00000107669	ATE1	protein_coding	56.3543	41.7847	-0.365315	8.7758e-08	2.06494e-07
ENSG00000123268	ATF1	protein_coding	32.5076	23.9117	-0.0106669	0.88555	0.901821
ENSG00000115966	ATF2	protein_coding	53.3475	36.0016	-0.15924	0.0177863	0.0245455
ENSG00000162772	ATF3	protein_coding	59.9483	37.4771	-0.223833	0.215083	0.252202
ENSG00000128272	ATF4	protein_coding	280.536	291.613	0.279412	0.000108189	0.000193355
ENSG00000169136	ATF5	protein_coding	47.6029	35.6545	0.10888	0.291446	0.333733
ENSG00000118217	ATF6	protein_coding	84.7543	61.6247	0.0237141	0.705717	0.738923
ENSG00000213676	ATF6B	protein_coding	208.434	119.471	0.0212582	0.764062	0.792166
ENSG00000170653	ATF7	protein_coding	37.7788	33.8636	-0.0293192	0.641971	0.678466
ENSG00000171681	ATF7IP	protein_coding	60.7057	64.1711	0.189841	0.0165631	0.0229302
ENSG00000166669	ATF7IP2	protein_coding	6.99822	8.34255	0.607149	0.00032311	0.000548449
ENSG00000152348	ATG10	protein_coding	7.87196	6.5148	0.0382957	0.628106	0.665286
ENSG00000123395	ATG101	protein_coding	31.6493	28.0155	0.506229	2.8231e-06	5.88608e-06
ENSG00000145782	ATG12	protein_coding	37.5928	38.105	0.109231	0.21908	0.256605
ENSG00000175224	ATG13	protein_coding	101.687	64.9011	-0.269625	1.12143e-06	2.41803e-06
ENSG00000126775	ATG14	protein_coding	27.5363	18.0379	-0.174704	0.0224271	0.0305511
ENSG00000085978	ATG16L1	protein_coding	48.2281	44.4088	0.352184	5.61664e-09	1.45433e-08
ENSG00000168010	ATG16L2	protein_coding	16.5705	14.4056	0.246638	0.0702542	0.0892073
ENSG00000110046	ATG2A	protein_coding	84.9025	48.5318	-0.304112	0.00082921	0.0013434
ENSG00000066739	ATG2B	protein_coding	40.5559	23.8608	-0.511796	1.75272e-09	4.72608e-09
ENSG00000144848	ATG3	protein_coding	68.0276	56.7085	0.155798	0.0130926	0.0183923
ENSG00000101844	ATG4A	protein_coding	32.6538	13.1075	-0.886938	4.684e-28	4.40088e-27
ENSG00000168397	ATG4B	protein_coding	59.5757	64.3196	0.297164	0.000680239	0.00111253
ENSG00000125703	ATG4C	protein_coding	16.0475	9.27024	-0.275998	0.00244676	0.0037657
ENSG00000130734	ATG4D	protein_coding	54.0123	23.7212	-0.771653	9.37105e-16	4.0453e-15
ENSG00000057663	ATG5	protein_coding	70.8036	49.2477	-0.238171	0.000777012	0.00126215
ENSG00000197548	ATG7	protein_coding	31.2445	22.9143	-0.0386648	0.533541	0.575546
ENSG00000198925	ATG9A	protein_coding	150.451	78.389	-0.240572	0.00132027	0.00209382
ENSG00000181652	ATG9B	protein_coding	0.581167	4.17772	3.48973	5.56457e-38	9.01911e-37
ENSG00000138363	ATIC	protein_coding	90.9438	140.175	1.05083	3.20777e-42	6.38018e-41
ENSG00000198513	ATL1	protein_coding	16.7802	4.35009	-1.28371	6.86522e-33	8.46596e-32
ENSG00000119787	ATL2	protein_coding	61.8016	49.8913	0.0105974	0.888573	0.904526
ENSG00000184743	ATL3	protein_coding	118.857	63.4411	-0.337903	0.000293007	0.000499991
ENSG00000149311	ATM	protein_coding	35.4375	27.3348	-0.0609449	0.573899	0.613491
ENSG00000166454	ATMIN	protein_coding	84.4516	50.9544	-0.25028	2.08777e-05	4.00583e-05
ENSG00000111676	ATN1	protein_coding	209.258	144.726	-0.288843	0.0011733	0.00186976
ENSG00000172238	ATOH1	protein_coding	70.112	6.61489	-1.26993	6.02454e-06	1.22008e-05
ENSG00000168874	ATOH8	protein_coding	10.3888	2.72572	-0.63371	0.00404677	0.00605685
ENSG00000177556	ATOX1	protein_coding	32.0523	32.2285	0.360948	0.000113383	0.000202149
ENSG00000206190	ATP10A	protein_coding	6.73643	4.07318	0.0102926	0.952929	0.96085
ENSG00000118322	ATP10B	protein_coding	407.189	167.836	-0.580705	2.89922e-05	5.49541e-05
ENSG00000145246	ATP10D	protein_coding	21.4258	11.2794	-0.265169	0.0320793	0.0428245
ENSG00000068650	ATP11A	protein_coding	30.0753	84.6312	2.08858	6.48915e-40	1.15974e-38
ENSG00000058063	ATP11B	protein_coding	102.341	66.7471	-0.360176	8.73109e-06	1.74002e-05
ENSG00000101974	ATP11C	protein_coding	21.0026	20.5014	0.205573	0.0578216	0.0744556
ENSG00000105726	ATP13A1	protein_coding	111.7	101.857	0.415489	9.40996e-07	2.03938e-06
ENSG00000159363	ATP13A2	protein_coding	107.901	95.8803	0.463823	0.000126384	0.000224329
ENSG00000133657	ATP13A3	protein_coding	125.255	107.849	0.398316	7.66264e-05	0.000139234
ENSG00000163399	ATP1A1	protein_coding	2606.14	1401.66	-0.582017	6.58829e-10	1.84019e-09
ENSG00000203865	ATP1A1-AS1	long_non_coding	3.01341	2.04458	-0.0739769	0.520692	0.563204
ENSG00000105409	ATP1A3	protein_coding	6.4679	1.84458	-0.607603	0.0192102	0.0263876
ENSG00000143153	ATP1B1	protein_coding	882.163	450.406	-0.19427	0.153211	0.183938
ENSG00000069849	ATP1B3	protein_coding	376.739	168.336	-0.826137	4.60745e-28	4.33171e-27
ENSG00000166896	ATP23	protein_coding	14.7211	7.41965	-0.88783	2.39906e-31	2.71002e-30
ENSG00000196296	ATP2A1	protein_coding	0.898994	1.27828	1.27523	3.31951e-10	9.48487e-10
ENSG00000174437	ATP2A2	protein_coding	463.301	366.031	-0.119908	0.0479595	0.0624575
ENSG00000074370	ATP2A3	protein_coding	534.352	100.752	-1.58659	2.45347e-24	1.85426e-23
ENSG00000070961	ATP2B1	protein_coding	144.173	53.5981	-1.06268	2.19165e-32	2.61127e-31
ENSG00000058668	ATP2B4	protein_coding	180.729	42.3513	-2.17767	1.26322e-62	6.08897e-61
ENSG00000017260	ATP2C1	protein_coding	109.606	110.941	0.354325	1.64925e-09	4.45358e-09
ENSG00000064270	ATP2C2	protein_coding	118.01	69.1161	-0.255449	0.0311839	0.0416817
ENSG00000261286	ATP2C2-AS1	long_non_coding	1.2886	0.995056	0.0653732	0.697504	0.731203
ENSG00000152234	ATP5A1	protein_coding	981.434	391.342	-0.845325	1.75661e-22	1.1875e-21
ENSG00000110955	ATP5B	protein_coding	2065.77	870.755	-0.58253	4.06651e-13	1.46735e-12
ENSG00000165629	ATP5C1	protein_coding	320.05	215.756	-0.231875	0.00332345	0.00502148
ENSG00000099624	ATP5D	protein_coding	188.111	106.648	0.114243	0.439039	0.483941
ENSG00000124172	ATP5E	protein_coding	258.325	258.933	0.371412	0.000299343	0.000510508
ENSG00000116459	ATP5F1	protein_coding	370.731	160.621	-0.700547	3.78687e-19	2.05569e-18
ENSG00000159199	ATP5G1	protein_coding	218.583	99.9109	-0.30748	0.00239599	0.00369217
ENSG00000135390	ATP5G2	protein_coding	313.696	243.24	-0.00298896	0.969301	0.974901
ENSG00000154518	ATP5G3	protein_coding	600.536	270.526	-0.555831	3.12947e-12	1.05638e-11
ENSG00000167863	ATP5H	protein_coding	183.535	117.865	-0.343274	7.77301e-06	1.55671e-05
ENSG00000169020	ATP5I	protein_coding	143.168	74.5538	-0.470435	1.02038e-05	2.0192e-05
ENSG00000154723	ATP5J	protein_coding	186.327	75.1354	-0.66467	5.9419e-13	2.11773e-12
ENSG00000241468	ATP5J2	protein_coding	117.93	124.102	0.46087	4.45952e-05	8.30506e-05
ENSG00000167283	ATP5L	protein_coding	208.316	137.817	-0.361483	2.46558e-06	5.17307e-06
ENSG00000241837	ATP5O	protein_coding	125.444	74.9996	-0.474548	1.84887e-08	4.60987e-08
ENSG00000125375	ATP5S	protein_coding	43.1069	20.2572	-0.600995	1.29738e-17	6.37191e-17
ENSG00000071553	ATP6AP1	protein_coding	176.871	169.08	0.313566	0.000123899	0.00022005
ENSG00000205464	ATP6AP1L	protein_coding	2.18753	2.15692	0.517438	0.000227049	0.000392599
ENSG00000182220	ATP6AP2	protein_coding	129.961	134.474	0.150269	0.0628876	0.0804401
ENSG00000033627	ATP6V0A1	protein_coding	103.878	67.2149	-0.410808	5.02785e-09	1.30805e-08
ENSG00000185344	ATP6V0A2	protein_coding	28.8007	26.7702	-0.0517938	0.433011	0.477936
ENSG00000117410	ATP6V0B	protein_coding	139.874	128.63	0.344323	0.00375408	0.00563932
ENSG00000185883	ATP6V0C	protein_coding	70.3855	27.8265	-0.607422	1.12116e-08	2.83946e-08
ENSG00000159720	ATP6V0D1	protein_coding	301.334	109.589	-0.897807	1.9822e-24	1.50733e-23
ENSG00000113732	ATP6V0E1	protein_coding	201.023	135.562	0.0399942	0.587535	0.626529
ENSG00000171130	ATP6V0E2	protein_coding	24.7693	19.2944	0.16485	0.236061	0.274949
ENSG00000114573	ATP6V1A	protein_coding	87.618	63.9778	-0.253413	0.000559541	0.000924427
ENSG00000147416	ATP6V1B2	protein_coding	119.394	88.264	-0.15674	0.105338	0.130029
ENSG00000155097	ATP6V1C1	protein_coding	66.698	55.5711	0.368879	2.77015e-05	5.25682e-05
ENSG00000143882	ATP6V1C2	protein_coding	2.55074	6.09956	2.3618	8.58142e-26	7.06666e-25
ENSG00000100554	ATP6V1D	protein_coding	88.9535	40.864	-0.732072	1.62678e-24	1.24152e-23
ENSG00000131100	ATP6V1E1	protein_coding	124.49	83.7571	-0.263686	2.19505e-05	4.20104e-05
ENSG00000250565	ATP6V1E2	protein_coding	2.80568	4.92965	1.17456	2.14824e-28	2.05227e-27
ENSG00000128524	ATP6V1F	protein_coding	57.148	86.9441	0.96569	3.03686e-22	2.02339e-21
ENSG00000136888	ATP6V1G1	protein_coding	92.901	88.737	0.285154	0.00057435	0.000947201
ENSG00000047249	ATP6V1H	protein_coding	53.4009	44.7165	0.292351	0.000254868	0.000437837
ENSG00000165240	ATP7A	protein_coding	18.2111	13.2512	-0.0391677	0.69418	0.728337
ENSG00000123191	ATP7B	protein_coding	30.7549	31.945	0.691849	2.76361e-07	6.24745e-07
ENSG00000124406	ATP8A1	protein_coding	94.7637	25.3125	-1.39008	2.71527e-23	1.92528e-22
ENSG00000081923	ATP8B1	protein_coding	624.752	158.01	-1.65546	2.01278e-69	1.24624e-67
ENSG00000143515	ATP8B2	protein_coding	35.511	10.0443	-1.10304	8.42275e-14	3.18528e-13
ENSG00000104043	ATP8B4	protein_coding	5.48919	1.75254	-1.17808	2.47927e-18	1.27923e-17
ENSG00000054793	ATP9A	protein_coding	297.812	173.115	0.211897	0.131133	0.158983
ENSG00000166377	ATP9B	protein_coding	31.4862	14.9978	-0.418732	1.44015e-05	2.81424e-05
ENSG00000123472	ATPAF1	protein_coding	85.4911	51.9372	-0.369094	2.09198e-07	4.7707e-07
ENSG00000171953	ATPAF2	protein_coding	20.0879	14.4805	-0.20783	0.019266	0.0264592
ENSG00000130770	ATPIF1	protein_coding	190.764	101.763	-0.386211	5.7824e-05	0.000106296
ENSG00000175054	ATR	protein_coding	24.8312	32.7554	0.836232	1.77474e-20	1.05557e-19
ENSG00000138085	ATRAID	protein_coding	98.0447	94.6235	0.298287	0.0010367	0.00166236
ENSG00000088812	ATRN	protein_coding	82.4699	40.3627	-0.384731	0.0009571	0.00154081
ENSG00000085224	ATRX	protein_coding	56.6517	54.7608	0.28541	0.00963823	0.013775
ENSG00000124788	ATXN1	protein_coding	46.8904	27.5698	-0.462733	3.40977e-07	7.65092e-07
ENSG00000130638	ATXN10	protein_coding	86.8954	71.0929	0.19624	0.0061198	0.00897086
ENSG00000224470	ATXN1L	protein_coding	64.4531	41.5246	-0.438322	5.81356e-11	1.77233e-10
ENSG00000204842	ATXN2	protein_coding	44.6014	38.3874	0.328109	8.11606e-07	1.7688e-06
ENSG00000168488	ATXN2L	protein_coding	121.139	136.289	0.500284	5.39861e-10	1.51735e-09
ENSG00000066427	ATXN3	protein_coding	25.4651	18.3613	-0.160349	0.023639	0.0320986
ENSG00000163635	ATXN7	protein_coding	39.4961	24.3552	-0.421546	2.3222e-08	5.74936e-08
ENSG00000146776	ATXN7L1	protein_coding	12.656	9.88249	-0.0960906	0.14266	0.172053
ENSG00000162650	ATXN7L2	protein_coding	4.54044	6.14849	0.962489	6.38936e-23	4.42441e-22
ENSG00000087152	ATXN7L3	protein_coding	95.4949	73.3265	0.0152859	0.796249	0.821222
ENSG00000253719	ATXN7L3B	protein_coding	167.353	114.463	-0.0757978	0.170378	0.203048
ENSG00000148090	AUH	protein_coding	36.355	14.9726	-0.749309	5.63709e-26	4.69166e-25
ENSG00000127423	AUNIP	protein_coding	1.46551	5.31383	2.19939	1.74329e-58	6.97221e-57
ENSG00000115307	AUP1	protein_coding	162.687	159.205	0.215838	0.00263052	0.00402799
ENSG00000087586	AURKA	protein_coding	27.5593	47.4645	1.5444	1.51731e-37	2.40397e-36
ENSG00000175756	AURKAIP1	protein_coding	142.282	87.9101	0.00252574	0.979192	0.983097
ENSG00000178999	AURKB	protein_coding	17.7166	28.9482	1.25985	6.1086e-22	3.99448e-21
ENSG00000158321	AUTS2	protein_coding	57.3682	60.9906	0.49022	0.000230233	0.000397457
ENSG00000169857	AVEN	protein_coding	13.8968	16.5094	0.552143	7.41233e-11	2.24218e-10
ENSG00000135407	AVIL	protein_coding	13.8779	4.57321	-0.7967	1.91696e-07	4.38307e-07
ENSG00000105778	AVL9	protein_coding	119.372	108.032	0.291193	0.000518884	0.000861006
ENSG00000119986	AVPI1	protein_coding	58.2269	24.9873	-0.85606	8.32807e-19	4.4235e-18
ENSG00000162779	AXDND1	protein_coding	7.83003	0.978416	-1.1857	1.19122e-05	2.34411e-05
ENSG00000103126	AXIN1	protein_coding	69.9633	79.9568	0.473153	5.28295e-06	1.07534e-05
ENSG00000168646	AXIN2	protein_coding	37.8529	120.924	2.42916	9.28834e-25	7.20005e-24
ENSG00000167601	AXL	protein_coding	56.814	20.3938	-1.09668	2.63921e-14	1.03842e-13
ENSG00000160862	AZGP1	protein_coding	11.5192	58.9058	3.13465	4.93601e-31	5.45505e-30
ENSG00000163512	AZI2	protein_coding	29.4727	14.5657	-0.363033	1.54938e-08	3.88276e-08
ENSG00000155096	AZIN1	protein_coding	203.03	198.591	0.57807	4.38376e-09	1.14411e-08
ENSG00000142920	AZIN2	protein_coding	10.0096	4.32423	-0.791944	2.34462e-09	6.24361e-09
ENSG00000166710	B2M	protein_coding	6093.04	2059.96	-1.048	7.6991e-22	4.99706e-21
ENSG00000169255	B3GALNT1	protein_coding	3.82224	3.21932	0.345413	0.0780423	0.0982896
ENSG00000162885	B3GALNT2	protein_coding	9.68537	11.7263	0.546647	5.90067e-09	1.52414e-08
ENSG00000235863	B3GALT4	protein_coding	38.2451	9.15684	-1.49465	2.61493e-48	6.8367e-47
ENSG00000183778	B3GALT5	protein_coding	196.388	12.0714	-2.70046	3.26189e-36	4.78863e-35
ENSG00000176022	B3GALT6	protein_coding	19.5655	23.6742	0.905102	8.94407e-19	4.73879e-18
ENSG00000149541	B3GAT3	protein_coding	29.2129	33.214	0.385092	4.64095e-05	8.62774e-05
ENSG00000187676	B3GLCT	protein_coding	10.06	11.4391	0.377791	4.15996e-05	7.77359e-05
ENSG00000170340	B3GNT2	protein_coding	58.2178	33.7472	-0.297682	0.000239236	0.000412179
ENSG00000179913	B3GNT3	protein_coding	237.934	141.852	-0.180546	0.0674038	0.0858088
ENSG00000176597	B3GNT5	protein_coding	73.0943	29.596	-0.977514	6.11168e-22	3.99473e-21
ENSG00000198488	B3GNT6	protein_coding	79.1838	2.6107	-1.86265	2.04407e-08	5.07946e-08
ENSG00000156966	B3GNT7	protein_coding	198.227	14.6168	-3.17336	1.82091e-55	6.3253e-54
ENSG00000177191	B3GNT8	protein_coding	78.0558	18.5614	-1.5919	1.27146e-36	1.92186e-35
ENSG00000237172	B3GNT9	protein_coding	8.96767	7.27204	0.356433	0.00263601	0.00403556
ENSG00000175711	B3GNTL1	protein_coding	4.11527	6.97362	1.50998	2.53358e-40	4.60589e-39
ENSG00000135454	B4GALNT1	protein_coding	2.01931	1.06214	-0.72385	3.62268e-06	7.48826e-06
ENSG00000167080	B4GALNT2	protein_coding	208.987	1.23488	-4.21105	1.26573e-45	2.91749e-44
ENSG00000139044	B4GALNT3	protein_coding	170.558	65.281	-1.00952	2.18801e-16	9.86839e-16
ENSG00000182272	B4GALNT4	protein_coding	2.31434	3.98843	2.60494	1.09539e-10	3.26018e-10
ENSG00000086062	B4GALT1	protein_coding	292.185	139.023	-0.667943	7.54686e-19	4.01865e-18
ENSG00000117411	B4GALT2	protein_coding	52.2133	57.0899	0.553317	3.73961e-11	1.15457e-10
ENSG00000158850	B4GALT3	protein_coding	46.8419	48.5323	0.370756	6.18783e-08	1.47713e-07
ENSG00000121578	B4GALT4	protein_coding	77.1579	39.3997	-0.49512	4.14863e-12	1.38832e-11
ENSG00000158470	B4GALT5	protein_coding	202.78	127.416	-0.162158	0.0309274	0.0413688
ENSG00000118276	B4GALT6	protein_coding	6.16797	7.05005	0.512435	0.000713837	0.00116452
ENSG00000027847	B4GALT7	protein_coding	28.9741	32.5626	0.697696	7.61644e-11	2.30157e-10
ENSG00000174684	B4GAT1	protein_coding	42.5087	19.3046	-0.472696	2.10706e-09	5.6333e-09
ENSG00000108641	B9D1	protein_coding	5.8887	8.28996	1.29897	5.49686e-18	2.76864e-17
ENSG00000123810	B9D2	protein_coding	7.85188	5.54038	-0.0113721	0.923049	0.934739
ENSG00000247081	BAALC-AS1	long_non_coding	1.47574	0.973956	-0.0902918	0.474563	0.518004
ENSG00000105393	BABAM1	protein_coding	53.3873	39.648	0.131487	0.0669001	0.0852115
ENSG00000158019	BABAM2	protein_coding	46.7397	31.7511	-0.0610288	0.314328	0.357472
ENSG00000186318	BACE1	protein_coding	25.5513	21.8706	0.0691348	0.517967	0.560478
ENSG00000278768	BACE1-AS	long_non_coding	2.50642	2.67253	0.253483	0.0142105	0.019874
ENSG00000182240	BACE2	protein_coding	101.523	173.033	1.22509	2.20678e-17	1.06824e-16
ENSG00000156273	BACH1	protein_coding	50.4113	37.2492	-0.152897	0.112292	0.137832
ENSG00000002330	BAD	protein_coding	56.1582	27.2531	-0.789372	2.66477e-25	2.1373e-24
ENSG00000107262	BAG1	protein_coding	144.624	88.3496	-0.406766	8.21133e-08	1.93736e-07
ENSG00000112208	BAG2	protein_coding	16.9795	8.47371	-0.879259	4.80546e-06	9.82335e-06
ENSG00000151929	BAG3	protein_coding	71.1451	46.2547	-0.0331063	0.738209	0.768323
ENSG00000156735	BAG4	protein_coding	21.3559	20.4904	0.437854	5.20029e-05	9.61924e-05
ENSG00000166170	BAG5	protein_coding	75.5396	53.7569	-0.0384365	0.524393	0.566752
ENSG00000204463	BAG6	protein_coding	339.4	245.236	-0.126755	0.0396118	0.0521694
ENSG00000266074	BAHCC1	protein_coding	27.345	14.0781	-0.302073	0.0682053	0.0867694
ENSG00000140320	BAHD1	protein_coding	70.8333	34.4746	-0.789996	7.23589e-31	7.94337e-30
ENSG00000175866	BAIAP2	protein_coding	28.3279	33.9208	0.818084	7.16334e-09	1.83937e-08
ENSG00000226137	BAIAP2-AS1	long_non_coding	30.7344	19.0007	-0.38911	0.000305806	0.000520751
ENSG00000006453	BAIAP2L1	protein_coding	125.906	110.358	0.238329	0.0122224	0.017237
ENSG00000128298	BAIAP2L2	protein_coding	87.7778	48.0434	-0.319759	0.015865	0.0220379
ENSG00000007516	BAIAP3	protein_coding	10.1888	3.93362	-0.274407	0.164937	0.196929
ENSG00000030110	BAK1	protein_coding	101.27	43.9626	-0.805629	1.74898e-19	9.71524e-19
ENSG00000095739	BAMBI	protein_coding	8.29072	12.5457	1.77117	7.80472e-12	2.55292e-11
ENSG00000175334	BANF1	protein_coding	103.35	110.208	0.458986	4.90312e-08	1.18036e-07
ENSG00000153064	BANK1	protein_coding	5.25966	2.00018	-1.41999	2.14166e-15	9.04977e-15
ENSG00000172530	BANP	protein_coding	15.0013	14.0116	0.45767	1.7326e-06	3.67954e-06
ENSG00000163930	BAP1	protein_coding	108.194	81.7489	-0.0767121	0.230966	0.269524
ENSG00000138376	BARD1	protein_coding	11.4892	12.973	0.718033	8.41476e-12	2.74156e-11
ENSG00000043039	BARX2	protein_coding	34.8923	3.3083	-1.8302	7.78397e-17	3.61996e-16
ENSG00000176788	BASP1	protein_coding	20.3358	9.66014	-0.505414	0.00270279	0.00413479
ENSG00000156127	BATF	protein_coding	2.57817	3.34625	1.09765	1.71582e-06	3.64599e-06
ENSG00000168062	BATF2	protein_coding	46.0656	28.052	0.168044	0.27153	0.312755
ENSG00000123685	BATF3	protein_coding	1.50964	1.40542	0.489535	0.00455206	0.00677036
ENSG00000087088	BAX	protein_coding	81.7137	80.8746	0.404349	5.72045e-05	0.000105261
ENSG00000198604	BAZ1A	protein_coding	52.2012	48.0589	0.144899	0.10206	0.126267
ENSG00000009954	BAZ1B	protein_coding	120.147	110.372	0.436912	1.47698e-10	4.33745e-10
ENSG00000076108	BAZ2A	protein_coding	190.334	118.87	-0.183903	0.013865	0.0194091
ENSG00000123636	BAZ2B	protein_coding	39.8656	29.2134	-0.012519	0.906816	0.92088
ENSG00000105327	BBC3	protein_coding	16.5249	21.6534	0.910806	4.20318e-12	1.40625e-11
ENSG00000214413	BBIP1	protein_coding	11.5509	7.07834	-0.303283	0.000162014	0.000284163
ENSG00000119636	BBOF1	protein_coding	5.00582	2.14157	-0.96759	7.09491e-19	3.78754e-18
ENSG00000254560	BBOX1-AS1	long_non_coding	0.113174	2.19276	4.78103	4.91666e-37	7.5772e-36
ENSG00000174483	BBS1	protein_coding	2.42829	1.55774	-0.0185387	0.841103	0.862448
ENSG00000179941	BBS10	protein_coding	10.8341	9.11995	0.175162	0.153555	0.18432
ENSG00000181004	BBS12	protein_coding	9.59431	4.23495	-0.461633	9.13357e-06	1.81665e-05
ENSG00000125124	BBS2	protein_coding	42.6954	29.8969	0.129835	0.0943047	0.11731
ENSG00000140463	BBS4	protein_coding	12.2636	9.5336	-0.0187394	0.825123	0.84781
ENSG00000163093	BBS5	protein_coding	3.39063	3.54596	0.614854	2.1087e-05	4.04361e-05
ENSG00000138686	BBS7	protein_coding	14.5997	10.601	-0.157319	0.0245248	0.0332069
ENSG00000122507	BBS9	protein_coding	9.27678	8.84203	-0.0441515	0.61715	0.654759
ENSG00000114439	BBX	protein_coding	64.2456	36.4342	-0.159249	0.114157	0.139946
ENSG00000187244	BCAM	protein_coding	49.3024	23.6251	-0.438794	0.00857737	0.0123459
ENSG00000132692	BCAN	protein_coding	2.91667	2.7205	0.580409	3.97033e-05	7.43238e-05
ENSG00000075790	BCAP29	protein_coding	65.0522	38.3053	-0.467188	2.17841e-08	5.40239e-08
ENSG00000185825	BCAP31	protein_coding	316.877	359.443	0.779831	2.7322e-17	1.31312e-16
ENSG00000050820	BCAR1	protein_coding	193.827	101.084	-0.385663	6.01823e-05	0.000110412
ENSG00000137936	BCAR3	protein_coding	65.5817	15.7223	-1.45149	5.4735e-55	1.8706e-53
ENSG00000064787	BCAS1	protein_coding	320.025	27.1673	-2.4823	4.5835e-47	1.12482e-45
ENSG00000116752	BCAS2	protein_coding	36.8729	27.5449	-0.137877	0.0637352	0.0814468
ENSG00000141376	BCAS3	protein_coding	24.9784	17.045	-0.187588	0.0478758	0.0623595
ENSG00000124243	BCAS4	protein_coding	6.2751	7.37266	0.891142	1.89378e-06	4.00632e-06
ENSG00000060982	BCAT1	protein_coding	12.3133	7.14542	0.202792	0.354984	0.399047
ENSG00000105552	BCAT2	protein_coding	69.5547	40.4728	-0.248683	0.00984023	0.0140474
ENSG00000107949	BCCIP	protein_coding	44.0566	49.0742	0.538195	3.89233e-11	1.19997e-10
ENSG00000186666	BCDIN3D	protein_coding	5.89398	5.33381	0.154276	0.0733868	0.0929218
ENSG00000248098	BCKDHA	protein_coding	7.10789	3.70486	-0.439981	4.0887e-08	9.92367e-08
ENSG00000083123	BCKDHB	protein_coding	43.2499	27.7345	-0.240925	0.00608521	0.00892281
ENSG00000103507	BCKDK	protein_coding	66.2487	51.2677	0.0650421	0.431081	0.476055
ENSG00000142867	BCL10	protein_coding	88.9813	36.2696	-0.894643	7.36286e-22	4.78926e-21
ENSG00000119866	BCL11A	protein_coding	15.9757	17.2323	0.53603	0.000708614	0.00115676
ENSG00000127152	BCL11B	protein_coding	12.9286	12.1609	0.487027	8.00992e-06	1.60242e-05
ENSG00000171791	BCL2	protein_coding	32.4197	6.5997	-1.63159	1.49817e-31	1.70669e-30
ENSG00000140379	BCL2A1	protein_coding	3.24661	2.86842	0.808468	0.00087681	0.00141664
ENSG00000171552	BCL2L1	protein_coding	126.058	134.15	0.915685	5.31393e-16	2.33617e-15
ENSG00000153094	BCL2L11	protein_coding	62.8565	21.6375	-1.12946	1.95426e-46	4.73308e-45
ENSG00000126453	BCL2L12	protein_coding	14.2805	24.369	1.19368	2.84432e-28	2.70329e-27
ENSG00000099968	BCL2L13	protein_coding	81.3868	50.4383	-0.455757	1.11638e-16	5.13529e-16
ENSG00000121380	BCL2L14	protein_coding	38.1775	21.0397	-0.281518	0.013694	0.0191915
ENSG00000188761	BCL2L15	protein_coding	137.015	34.4722	-1.26023	2.71032e-19	1.48987e-18
ENSG00000129473	BCL2L2	protein_coding	80.0181	33.823	-0.928246	1.61485e-41	3.10345e-40
ENSG00000069399	BCL3	protein_coding	94.187	63.8614	0.0126045	0.920466	0.932566
ENSG00000113916	BCL6	protein_coding	23.5701	13.4371	-0.223767	0.0717311	0.0909655
ENSG00000161940	BCL6B	protein_coding	9.44102	5.38221	0.0187432	0.900977	0.91583
ENSG00000110987	BCL7A	protein_coding	16.5163	22.7253	0.772287	1.91033e-18	9.92247e-18
ENSG00000106635	BCL7B	protein_coding	84.2466	50.7325	-0.301059	7.60552e-06	1.5244e-05
ENSG00000099385	BCL7C	protein_coding	44.0708	43.8474	0.359223	7.57018e-05	0.000137638
ENSG00000116128	BCL9	protein_coding	36.3547	33.9139	0.279546	0.00167703	0.00263028
ENSG00000186174	BCL9L	protein_coding	72.435	43.2006	-0.039182	0.729762	0.760548
ENSG00000029363	BCLAF1	protein_coding	107.975	111.794	0.0849753	0.329636	0.372903
ENSG00000173681	BCLAF3	protein_coding	23.8471	12.4834	-0.380707	0.000100342	0.000179874
ENSG00000135697	BCO1	protein_coding	6.74601	2.93969	-0.538002	0.000770724	0.00125304
ENSG00000183337	BCOR	protein_coding	44.7375	46.7628	0.277308	0.00131175	0.00208075
ENSG00000085185	BCORL1	protein_coding	25.3572	18.8358	0.204158	0.0714727	0.0906534
ENSG00000186716	BCR	protein_coding	109.778	81.3265	0.272768	0.00250863	0.00385371
ENSG00000074582	BCS1L	protein_coding	23.7636	26.5043	0.75265	1.22363e-17	6.02573e-17
ENSG00000236824	BCYRN1	ncRNA	2.60629	2.77561	0.595535	0.000838687	0.00135801
ENSG00000161267	BDH1	protein_coding	188.78	71.4038	-0.80784	3.12158e-16	1.39472e-15
ENSG00000164039	BDH2	protein_coding	35.7316	12.9526	-0.978467	9.37241e-19	4.95863e-18
ENSG00000100739	BDKRB1	protein_coding	5.12532	1.29219	-1.63199	2.13832e-32	2.54978e-31
ENSG00000168398	BDKRB2	protein_coding	50.6638	15.0614	-1.29947	1.18069e-32	1.43094e-31
ENSG00000245573	BDNF-AS	long_non_coding	2.491	1.11161	-0.612247	3.02404e-06	6.29568e-06
ENSG00000145734	BDP1	protein_coding	35.3177	26.8306	0.212011	0.0618546	0.0792009
ENSG00000126581	BECN1	protein_coding	118.61	66.3954	-0.328547	2.27624e-08	5.63841e-08
ENSG00000178409	BEND3	protein_coding	12.3025	14.3142	0.770315	1.09359e-18	5.76318e-18
ENSG00000231345	BEND3P1	pseudogene	1.24493	1.29398	0.993622	0.000786132	0.00127655
ENSG00000165626	BEND7	protein_coding	24.2336	16.4857	-0.186978	0.124052	0.151026
ENSG00000167995	BEST1	protein_coding	3.53145	1.66416	-0.343529	0.00621943	0.00910247
ENSG00000142959	BEST4	protein_coding	134.811	0.877819	-5.88306	6.55411e-297	9.69877e-293
ENSG00000105829	BET1	protein_coding	21.7001	20.7438	0.320256	0.000687434	0.00112355
ENSG00000177951	BET1L	protein_coding	82.3611	70.4145	-0.0124708	0.844858	0.865864
ENSG00000133134	BEX2	protein_coding	8.54179	1.39868	-0.273284	0.38688	0.431501
ENSG00000166681	BEX3	protein_coding	53.5354	30.0188	-0.043709	0.801088	0.825637
ENSG00000102409	BEX4	protein_coding	25.7651	4.39081	-1.89732	7.86279e-32	9.11147e-31
ENSG00000184515	BEX5	protein_coding	3.46636	0.973041	-0.105804	0.728578	0.759474
ENSG00000103429	BFAR	protein_coding	82.4888	77.5423	0.291215	5.28967e-07	1.16953e-06
ENSG00000125864	BFSP1	protein_coding	1.0295	2.58203	1.94684	1.21172e-26	1.04982e-25
ENSG00000182492	BGN	protein_coding	43.3882	179.753	2.50629	1.30238e-22	8.84066e-22
ENSG00000198908	BHLHB9	protein_coding	5.41529	3.6742	-0.028384	0.821924	0.844641
ENSG00000134107	BHLHE40	protein_coding	112.984	156.247	1.3171	1.22893e-20	7.37757e-20
ENSG00000235831	BHLHE40-AS1	long_non_coding	1.13003	1.07864	0.430367	0.000691817	0.00113047
ENSG00000123095	BHLHE41	protein_coding	41.7373	12.3859	-1.06227	3.21266e-10	9.18487e-10
ENSG00000122870	BICC1	protein_coding	9.11896	6.43713	0.419474	0.0236728	0.0321386
ENSG00000151746	BICD1	protein_coding	4.64616	10.5376	1.31821	7.079e-25	5.53966e-24
ENSG00000185963	BICD2	protein_coding	30.2647	28.4114	0.0877897	0.273065	0.314264
ENSG00000135127	BICDL1	protein_coding	9.65104	14.1068	1.01057	4.84011e-18	2.44811e-17
ENSG00000162069	BICDL2	protein_coding	93.5611	42.6144	-0.351947	0.00457738	0.00680355
ENSG00000063169	BICRA	protein_coding	29.9363	17.2871	-0.21295	0.0365638	0.0484093
ENSG00000112624	BICRAL	protein_coding	43.5381	25.9596	-0.453433	2.8649e-10	8.2256e-10
ENSG00000015475	BID	protein_coding	44.8999	52.93	1.06355	1.9076e-19	1.05725e-18
ENSG00000100290	BIK	protein_coding	16.2225	18.3808	0.853464	3.41287e-07	7.65671e-07
ENSG00000136717	BIN1	protein_coding	70.0817	69.4678	0.487422	3.91313e-05	7.32725e-05
ENSG00000110934	BIN2	protein_coding	21.8625	6.08135	-1.19286	4.94938e-28	4.64137e-27
ENSG00000147439	BIN3	protein_coding	18.2466	14.8394	-0.1206	0.182643	0.216758
ENSG00000110330	BIRC2	protein_coding	83.6008	43.117	-0.430923	1.22927e-07	2.85435e-07
ENSG00000023445	BIRC3	protein_coding	80.1983	30.6938	-0.808835	4.59615e-06	9.41368e-06
ENSG00000089685	BIRC5	protein_coding	36.019	67.3348	1.52917	4.34803e-34	5.66891e-33
ENSG00000115760	BIRC6	protein_coding	119.75	88.9552	-0.178315	0.03738	0.0493972
ENSG00000134897	BIVM	protein_coding	15.1888	17.7894	0.478389	1.85575e-05	3.58177e-05
ENSG00000281406	BLACAT1	long_non_coding	0.185348	4.19949	5.28657	4.71687e-60	2.01154e-58
ENSG00000166619	BLCAP	protein_coding	103.696	103.423	0.330069	0.000212725	0.000368607
ENSG00000197299	BLM	protein_coding	7.36309	12.2884	1.10924	2.49793e-21	1.56629e-20
ENSG00000108578	BLMH	protein_coding	40.5382	35.0224	0.362626	0.000158306	0.000277989
ENSG00000095585	BLNK	protein_coding	27.1234	10.8112	-0.812273	4.01307e-10	1.13962e-09
ENSG00000135441	BLOC1S1	protein_coding	73.9253	32.537	-0.61163	1.1416e-10	3.3909e-10
ENSG00000196072	BLOC1S2	protein_coding	26.5135	22.4422	0.188676	0.0344704	0.0457893
ENSG00000189114	BLOC1S3	protein_coding	16.2869	18.236	0.378882	4.84285e-07	1.07411e-06
ENSG00000186222	BLOC1S4	protein_coding	18.9023	16.119	0.354511	0.000255168	0.000438302
ENSG00000188428	BLOC1S5	protein_coding	18.0139	14.0898	0.14587	0.053029	0.0686127
ENSG00000104164	BLOC1S6	protein_coding	56.7363	46.4284	0.0550201	0.54166	0.583326
ENSG00000106605	BLVRA	protein_coding	21.9139	14.0824	-0.109186	0.473304	0.517033
ENSG00000090013	BLVRB	protein_coding	101.769	50.5559	-0.114566	0.445693	0.490362
ENSG00000117475	BLZF1	protein_coding	30.1123	21.1974	-0.225683	0.0121799	0.0171819
ENSG00000104081	BMF	protein_coding	49.8856	13.0707	-1.28947	1.74277e-29	1.76883e-28
ENSG00000168283	BMI1	protein_coding	48.1536	31.2991	0.0690094	0.479083	0.522476
ENSG00000168487	BMP1	protein_coding	52.2321	37.7392	-0.159638	0.132808	0.16084
ENSG00000125845	BMP2	protein_coding	92.9134	12.8349	-1.89866	2.33672e-44	5.06277e-43
ENSG00000138756	BMP2K	protein_coding	21.2077	9.34934	-0.764981	3.96696e-21	2.45722e-20
ENSG00000125378	BMP4	protein_coding	28.9893	59.7879	1.91545	1.34178e-19	7.49553e-19
ENSG00000112175	BMP5	protein_coding	12.1673	1.04271	-2.59641	7.38868e-32	8.57551e-31
ENSG00000153162	BMP6	protein_coding	9.93139	1.1456	-1.99933	7.74479e-33	9.51888e-32
ENSG00000101144	BMP7	protein_coding	4.23237	20.7837	3.27575	6.93166e-19	3.7044e-18
ENSG00000183682	BMP8A	protein_coding	1.17852	1.14128	0.45403	0.00557416	0.00820108
ENSG00000116985	BMP8B	protein_coding	30.3673	11.1774	-0.919894	4.63563e-17	2.19093e-16
ENSG00000107779	BMPR1A	protein_coding	42.6946	25.0004	-0.588358	4.97714e-16	2.19202e-15
ENSG00000204217	BMPR2	protein_coding	83.4898	54.8825	-0.438321	6.22576e-06	1.25962e-05
ENSG00000165733	BMS1	protein_coding	45.349	63.1168	0.583999	2.26161e-15	9.54029e-15
ENSG00000204177	BMS1P1	pseudogene	1.23337	1.04075	0.131477	0.358304	0.402405
ENSG00000164603	BMT2	protein_coding	11.4329	9.54643	-0.0593266	0.568589	0.608475
ENSG00000102010	BMX	protein_coding	8.87667	0.873544	-2.38669	1.78618e-44	3.88134e-43
ENSG00000173068	BNC2	protein_coding	13.3352	2.60466	-1.72985	8.71383e-20	4.91789e-19
ENSG00000113734	BNIP1	protein_coding	11.274	9.45907	0.171145	0.0371358	0.0491008
ENSG00000140299	BNIP2	protein_coding	52.9701	35.3567	-0.389674	1.93185e-05	3.72234e-05
ENSG00000176171	BNIP3	protein_coding	13.8181	7.95336	0.587376	0.0137474	0.0192573
ENSG00000104765	BNIP3L	protein_coding	74.1362	50.167	-0.127337	0.328692	0.372006
ENSG00000144857	BOC	protein_coding	21.333	3.66524	-1.51447	1.46185e-14	5.86246e-14
ENSG00000145919	BOD1	protein_coding	28.6397	44.8636	0.851542	3.42037e-20	1.98566e-19
ENSG00000038219	BOD1L1	protein_coding	59.4382	38.6147	-0.265454	0.00511114	0.00755591
ENSG00000176720	BOK	protein_coding	26.4315	29.4674	0.588766	5.79301e-05	0.000106477
ENSG00000178096	BOLA1	protein_coding	11.6725	8.82687	-0.0614051	0.556832	0.597534
ENSG00000261740	BOLA2-SMG1P6	protein_coding	5.43011	4.73414	0.00839084	0.945439	0.954079
ENSG00000163170	BOLA3	protein_coding	20.104	17.6865	0.245706	0.0126014	0.017746
ENSG00000261236	BOP1	protein_coding	47.0156	113.767	1.9524	1.28409e-33	1.63528e-32
ENSG00000136122	BORA	protein_coding	8.12286	11.7497	0.893056	1.72511e-14	6.89577e-14
ENSG00000165714	BORCS5	protein_coding	12.1797	10.7969	0.363062	2.5797e-07	5.84511e-07
ENSG00000196544	BORCS6	protein_coding	17.0721	7.71584	-0.88613	1.73264e-25	1.40645e-24
ENSG00000166275	BORCS7	protein_coding	32.8288	15.8954	-0.546122	7.3069e-09	1.87494e-08
ENSG00000254901	BORCS8	protein_coding	14.6108	9.7346	-0.14172	0.0651288	0.0830985
ENSG00000172331	BPGM	protein_coding	16.7048	10.394	-0.190877	0.0191528	0.0263111
ENSG00000137274	BPHL	protein_coding	20.5288	16.1993	0.0147954	0.857659	0.876979
ENSG00000162813	BPNT1	protein_coding	117.152	45.7458	-0.757383	6.95324e-18	3.47732e-17
ENSG00000171634	BPTF	protein_coding	79.6348	59.8767	-0.102015	0.247023	0.286859
ENSG00000157764	BRAF	protein_coding	26.0442	18.8442	0.00939887	0.904204	0.918669
ENSG00000089234	BRAP	protein_coding	34.8747	26.061	0.0687701	0.181845	0.21583
ENSG00000106009	BRAT1	protein_coding	48.1205	72.3287	1.012	3.96697e-25	3.13753e-24
ENSG00000012048	BRCA1	protein_coding	13.6212	25.6588	1.23764	1.75519e-27	1.59443e-26
ENSG00000139618	BRCA2	protein_coding	5.59792	14.1624	1.87756	2.70374e-34	3.55961e-33
ENSG00000185515	BRCC3	protein_coding	44.3518	46.645	0.325848	0.000126148	0.000223936
ENSG00000100425	BRD1	protein_coding	55.8877	44.0984	-0.0747457	0.248486	0.288423
ENSG00000204256	BRD2	protein_coding	211.395	217.384	0.0691393	0.263642	0.304557
ENSG00000169925	BRD3	protein_coding	51.3888	35.0542	0.186207	0.0145875	0.0203608
ENSG00000141867	BRD4	protein_coding	126.532	101.382	0.25806	0.000686188	0.00112176
ENSG00000166164	BRD7	protein_coding	71.3128	64.1752	0.320936	4.16358e-05	7.77821e-05
ENSG00000112983	BRD8	protein_coding	52.0478	45.1929	0.277957	1.55461e-05	3.0262e-05
ENSG00000028310	BRD9	protein_coding	31.4818	38.4517	0.585046	3.7511e-13	1.35984e-12
ENSG00000185024	BRF1	protein_coding	33.7212	30.3745	0.245466	0.00345371	0.00520978
ENSG00000104221	BRF2	protein_coding	11.1047	7.94249	0.185744	0.0832835	0.104496
ENSG00000164713	BRI3	protein_coding	85.102	81.7103	0.259968	0.020296	0.0277835
ENSG00000184992	BRI3BP	protein_coding	93.238	81.3047	0.0741745	0.420644	0.465432
ENSG00000182685	BRICD5	protein_coding	1.59518	2.50155	0.998241	1.90138e-10	5.53001e-10
ENSG00000136492	BRIP1	protein_coding	7.91809	10.4898	1.05182	5.30123e-16	2.33128e-15
ENSG00000113460	BRIX1	protein_coding	19.9401	41.1077	1.23911	4.64849e-24	3.44458e-23
ENSG00000254999	BRK1	protein_coding	153.736	114.505	-0.0829738	0.207821	0.244385
ENSG00000174744	BRMS1	protein_coding	61.2158	52.4577	0.164075	0.0308321	0.0412451
ENSG00000100916	BRMS1L	protein_coding	5.87442	5.98937	0.125185	0.176357	0.209681
ENSG00000162819	BROX	protein_coding	74.3182	57.4389	-0.0789446	0.381532	0.426139
ENSG00000156983	BRPF1	protein_coding	30.5117	26.1353	0.189527	0.00373451	0.0056122
ENSG00000096070	BRPF3	protein_coding	130.554	53.4253	-0.997668	2.31801e-43	4.83807e-42
ENSG00000160469	BRSK1	protein_coding	5.11637	3.06793	-0.323561	0.0299766	0.0401624
ENSG00000174672	BRSK2	protein_coding	0.999711	2.51576	2.71529	7.52773e-14	2.85849e-13
ENSG00000185658	BRWD1	protein_coding	49.8019	40.3376	-0.104839	0.249465	0.28949
ENSG00000165288	BRWD3	protein_coding	25.7358	25.7951	0.217906	0.0614576	0.0787395
ENSG00000168000	BSCL2	protein_coding	8.42965	5.48917	-0.13879	0.150963	0.181415
ENSG00000160058	BSDC1	protein_coding	138.904	75.2786	-0.420154	8.22531e-15	3.35312e-14
ENSG00000172270	BSG	protein_coding	2271.9	748.531	-0.989482	8.65006e-34	1.11211e-32
ENSG00000119411	BSPRY	protein_coding	51.1555	47.1588	0.547818	6.84801e-07	1.50173e-06
ENSG00000109743	BST1	protein_coding	11.8045	3.12944	-1.18909	1.1712e-13	4.38993e-13
ENSG00000130303	BST2	protein_coding	62.9608	51.2847	0.980299	0.000107457	0.00019214
ENSG00000095564	BTAF1	protein_coding	32.5651	32.9355	0.302865	0.00102041	0.00163756
ENSG00000064726	BTBD1	protein_coding	96.447	67.6332	-0.141313	0.0623125	0.079732
ENSG00000148925	BTBD10	protein_coding	44.7569	28.7265	-0.2123	0.000168193	0.000294455
ENSG00000151136	BTBD11	protein_coding	1.67351	1.55607	1.33126	1.36528e-06	2.91956e-06
ENSG00000222009	BTBD19	protein_coding	1.61357	2.47417	1.0974	8.56416e-11	2.57586e-10
ENSG00000133243	BTBD2	protein_coding	119.925	116.106	0.293015	0.0108198	0.0153495
ENSG00000132640	BTBD3	protein_coding	100.901	35.5939	-1.22447	7.73487e-48	1.96668e-46
ENSG00000184887	BTBD6	protein_coding	75.6623	52.0293	-0.169432	0.0441949	0.057845
ENSG00000011114	BTBD7	protein_coding	59.8608	31.1825	-0.600439	4.16353e-18	2.11944e-17
ENSG00000183826	BTBD9	protein_coding	55.0041	20.9758	-0.840816	1.20427e-24	9.26718e-24
ENSG00000174808	BTC	protein_coding	19.6501	7.05001	-0.997522	9.90429e-18	4.90507e-17
ENSG00000169814	BTD	protein_coding	45.8458	13.5488	-0.980542	4.23005e-38	6.93204e-37
ENSG00000145741	BTF3	protein_coding	415.041	465.083	0.368303	5.0979e-06	1.03996e-05
ENSG00000134717	BTF3L4	protein_coding	30.5818	30.7769	0.382	4.164e-05	7.77821e-05
ENSG00000133639	BTG1	protein_coding	220.357	98.0729	-0.816804	5.14127e-22	3.37386e-21
ENSG00000159388	BTG2	protein_coding	265.353	120.745	-0.489826	2.02192e-05	3.88374e-05
ENSG00000154640	BTG3	protein_coding	24.9501	25.5875	0.530509	1.17553e-07	2.73513e-07
ENSG00000010671	BTK	protein_coding	14.4377	2.505	-1.51262	3.27304e-21	2.04279e-20
ENSG00000112763	BTN2A1	protein_coding	36.7037	32.2505	0.0597416	0.431459	0.476401
ENSG00000124508	BTN2A2	protein_coding	12.0826	8.39024	0.0166706	0.878344	0.895365
ENSG00000124549	BTN2A3P	pseudogene	2.47764	3.13093	0.70234	6.52992e-10	1.82458e-09
ENSG00000026950	BTN3A1	protein_coding	48.9839	36.1715	-0.0166863	0.890004	0.905796
ENSG00000186470	BTN3A2	protein_coding	83.3816	44.7255	-0.404356	0.000183908	0.000320625
ENSG00000111801	BTN3A3	protein_coding	35.2535	17.8485	-0.391592	0.00213279	0.00330517
ENSG00000168903	BTNL3	protein_coding	111.854	7.307	-2.79838	4.24467e-52	1.30047e-50
ENSG00000113303	BTNL8	protein_coding	102.188	4.73692	-3.28131	1.57785e-63	7.78302e-62
ENSG00000165810	BTNL9	protein_coding	4.74587	5.78143	1.20018	1.23254e-07	2.86105e-07
ENSG00000166167	BTRC	protein_coding	29.2709	20.2877	0.0676569	0.225685	0.263736
ENSG00000169679	BUB1	protein_coding	21.1252	39.6115	1.44872	4.27808e-39	7.33569e-38
ENSG00000156970	BUB1B	protein_coding	13.2251	27.5201	1.23607	6.64968e-24	4.85936e-23
ENSG00000154473	BUB3	protein_coding	96.2691	121.621	0.755355	1.01439e-26	8.80921e-26
ENSG00000137656	BUD13	protein_coding	25.0758	23.1642	0.155761	0.00474914	0.00704539
ENSG00000071462	BUD23	protein_coding	80.4438	100.501	0.905824	2.78111e-30	2.9844e-29
ENSG00000106245	BUD31	protein_coding	43.2223	45.016	0.376561	4.96572e-05	9.20374e-05
ENSG00000112276	BVES	protein_coding	8.37412	1.18405	-2.83723	4.57944e-72	3.19654e-70
ENSG00000238142	BX284668.5	long_non_coding	4.70013	1.68914	-0.820205	1.96356e-06	4.14919e-06
ENSG00000215447	BX322557.1	long_non_coding	1.52907	1.10324	-0.0918295	0.471507	0.515391
ENSG00000238279	BX470102.1	long_non_coding	0.559577	1.84419	2.39595	3.91412e-24	2.91207e-23
ENSG00000273145	BX537318.1	long_non_coding	2.64612	1.80551	0.0881242	0.442048	0.486858
ENSG00000205664	BX890604.1	long_non_coding	4.45515	7.59904	1.45298	2.37272e-29	2.39017e-28
ENSG00000112578	BYSL	protein_coding	14.42	33.4806	1.53742	5.02164e-62	2.41267e-60
ENSG00000082153	BZW1	protein_coding	148.331	114.517	0.0100032	0.914176	0.926954
ENSG00000136261	BZW2	protein_coding	92.2465	142.641	0.850923	6.74381e-20	3.8309e-19
ENSG00000165507	C10orf10	protein_coding	32.3339	20.7464	0.42955	0.0265403	0.0357788
ENSG00000204161	C10orf128	protein_coding	14.5316	3.71406	-1.25408	4.62613e-17	2.18714e-16
ENSG00000165511	C10orf25	long_non_coding	1.99485	1.40924	-0.201849	0.0931131	0.115925
ENSG00000171224	C10orf35	protein_coding	3.73656	7.32517	1.46066	6.15734e-27	5.42036e-26
ENSG00000120029	C10orf76	protein_coding	60.6523	30.3091	-0.603819	2.27337e-40	4.14813e-39
ENSG00000119965	C10orf88	protein_coding	6.94566	6.84393	0.21465	0.00208662	0.00323803
ENSG00000120055	C10orf95	protein_coding	1.48438	1.71935	0.758933	3.02669e-07	6.81927e-07
ENSG00000188373	C10orf99	protein_coding	340.739	51.2043	-1.98337	7.90478e-19	4.2047e-18
ENSG00000137720	C11orf1	protein_coding	15.0776	17.5479	0.694925	2.03769e-10	5.91019e-10
ENSG00000171067	C11orf24	protein_coding	70.6824	49.0504	-0.196143	0.0164108	0.0227321
ENSG00000174370	C11orf45	protein_coding	1.11917	1.17184	0.581747	0.00115281	0.00183889
ENSG00000149179	C11orf49	protein_coding	41.7444	38.8544	0.446825	6.62525e-07	1.45439e-06
ENSG00000150750	C11orf53	protein_coding	4.0241	1.3241	-0.224162	0.406003	0.450688
ENSG00000182919	C11orf54	protein_coding	84.4023	33.1998	-0.983351	2.56625e-22	1.71679e-21
ENSG00000150776	C11orf57	protein_coding	39.2849	35.4254	0.275532	1.93618e-05	3.73019e-05
ENSG00000110696	C11orf58	protein_coding	110.88	104.444	0.297063	0.000146377	0.000258051
ENSG00000109944	C11orf63	protein_coding	3.11182	1.07948	-0.661471	0.00039848	0.000669852
ENSG00000175573	C11orf68	protein_coding	38.0758	32.4166	-0.0685341	0.426504	0.471352
ENSG00000180425	C11orf71	protein_coding	10.0394	6.0423	-0.500977	5.23783e-06	1.06645e-05
ENSG00000166352	C11orf74	protein_coding	8.48329	4.81076	-0.21671	0.0508177	0.0659187
ENSG00000173715	C11orf80	protein_coding	14.6249	12.8486	0.10058	0.284979	0.326954
ENSG00000168005	C11orf84	protein_coding	11.3118	24.1402	1.47048	1.95036e-35	2.73828e-34
ENSG00000173237	C11orf86	protein_coding	43.0289	0.918042	-3.65234	5.73427e-48	1.47064e-46
ENSG00000188070	C11orf95	protein_coding	14.3326	20.9619	0.872224	4.22916e-11	1.30029e-10
ENSG00000187479	C11orf96	protein_coding	22.9593	15.2002	0.0626874	0.737776	0.768034
ENSG00000278615	C11orf98	protein_coding	5.06235	3.15963	-0.140318	0.234426	0.273239
ENSG00000139637	C12orf10	protein_coding	45.841	39.4408	0.514462	3.43536e-09	9.04887e-09
ENSG00000133641	C12orf29	protein_coding	14.7931	18.1686	0.730957	2.70166e-11	8.44155e-11
ENSG00000047621	C12orf4	protein_coding	17.5704	14.0492	-0.0656355	0.46106	0.505278
ENSG00000157895	C12orf43	protein_coding	19.7031	14.8528	0.0850596	0.150257	0.180581
ENSG00000151131	C12orf45	protein_coding	8.05465	11.7927	0.935479	5.07791e-21	3.12445e-20
ENSG00000111412	C12orf49	protein_coding	95.0097	66.1768	-0.245128	0.00022791	0.000393904
ENSG00000111678	C12orf57	protein_coding	63.791	35.96	-0.272885	0.0682848	0.0868556
ENSG00000130921	C12orf65	protein_coding	24.2892	17.6886	0.249302	7.10129e-05	0.000129463
ENSG00000174206	C12orf66	protein_coding	6.93595	9.20702	0.846789	3.1967e-25	2.54875e-24
ENSG00000204954	C12orf73	protein_coding	5.37355	8.21723	0.956842	9.14569e-27	7.96574e-26
ENSG00000235162	C12orf75	protein_coding	44.0957	53.13	0.776132	6.30981e-10	1.76474e-09
ENSG00000174456	C12orf76	protein_coding	6.36741	7.01551	0.20548	0.0019745	0.00307112
ENSG00000179933	C14orf119	protein_coding	74.1985	53.8365	0.0251546	0.763208	0.791336
ENSG00000227051	C14orf132	protein_coding	25.6501	3.21028	-2.07383	2.86558e-35	3.97422e-34
ENSG00000133943	C14orf159	protein_coding	92.6605	34.6885	-0.883847	3.8577e-17	1.83086e-16
ENSG00000087302	C14orf166	protein_coding	123.059	111.252	0.192554	0.0136682	0.0191572
[truncated: 12,769 more rows]

## Sheet: Supplementary table 3
ONTOLOGY	ID	Description	GeneRatio	BgRatio	pvalue	p.adjust	qvalue	geneID	Count
BP	GO:0061448	connective tissue development	8/84	273/18670	3.15e-05	0.00907104	0.00737792	COL7A1/COL1A1/STC1/LOXL2/ZEB1/SCARA3/CSF1/WNT5A	8
BP	GO:0090596	sensory organ morphogenesis	7/84	256/18670	0.000154825	0.0168179	0.0136788	ZEB1/COL5A2/NTN1/MEIS1/FGFR2/WNT5A/RIPOR2	7
BP	GO:0048640	negative regulation of developmental growth	5/84	113/18670	0.000156786	0.0168179	0.0136788	MIR17HG/NTN1/MEIS1/WNT5A/FGF13	5
BP	GO:0048638	regulation of developmental growth	8/84	347/18670	0.000167676	0.0168179	0.0136788	MIR17HG/CSF1/NTN1/MEIS1/FGFR2/WNT5A/FGF13/L1CAM	8
BP	GO:0050768	negative regulation of neurogenesis	7/84	295/18670	0.000367044	0.0217517	0.0176918	DAAM2/NRG1/NTN1/LPAR1/MEIS1/WNT5A/FGF13	7
BP	GO:0010975	regulation of neuron projection development	9/84	499/18670	0.000403073	0.0224601	0.0182679	P3H1/NDRG4/HECW2/NTN1/LPAR1/WNT5A/FGF13/UST/L1CAM	9
BP	GO:0010464	regulation of mesenchymal cell proliferation	3/84	33/18670	0.000434832	0.0229545	0.0186701	ZEB1/FGFR2/WNT5A	3
BP	GO:0051961	negative regulation of nervous system development	7/84	315/18670	0.000543098	0.0247604	0.0201388	DAAM2/NRG1/NTN1/LPAR1/MEIS1/WNT5A/FGF13	7
BP	GO:0048754	branching morphogenesis of an epithelial tube	5/84	150/18670	0.000580418	0.0253113	0.0205869	MET/CSF1/FGFR2/WNT5A/ETV5	5
BP	GO:0046578	regulation of Ras protein signal transduction	6/84	238/18670	0.000714857	0.027577	0.0224297	MET/CSF1/ARHGEF19/NRG1/LPAR1/RIPOR2	6
BP	GO:0031960	response to corticosteroid	5/84	162/18670	0.000821874	0.0300033	0.0244031	ATP2B1/FOSL1/COL1A1/STC1/SPARC	5
BP	GO:0051056	regulation of small GTPase mediated signal transduction	7/84	338/18670	0.000822622	0.0300033	0.0244031	ARHGAP39/MET/CSF1/ARHGEF19/NRG1/LPAR1/RIPOR2	7
BP	GO:0098722	stem cell division	2/84	10/18670	0.00087928	0.0309943	0.0252092	ETV5/FGF13	2
BP	GO:0071560	negative regulation of cell development	6/84	249/18670	0.000904034	0.0309943	0.0252092	MIR17HG/COL1A1/ZEB1/PMEPA1/FGFR2/WNT5A	6
BP	GO:0010721	response to cAMP	7/84	344/18670	0.000911597	0.0309943	0.0252092	DAAM2/NRG1/NTN1/LPAR1/MEIS1/WNT5A/FGF13	7
BP	GO:0051591	mesenchymal cell proliferation	4/84	97/18670	0.000961255	0.032138	0.0261394	FOSL1/COL1A1/STC1/SPARC	4
BP	GO:0060412	response to transforming growth factor beta	3/84	44/18670	0.00101857	0.032552	0.0264762	MIR17HG/FGFR2/WNT5A	3
BP	GO:0003007	negative chemotaxis	6/84	259/18670	0.00110756	0.0336632	0.02738	MIR17HG/EPHB4/NDRG4/NRG1/FGFR2/WNT5A	6
BP	GO:0055017	cell fate commitment	4/84	105/18670	0.0012906	0.037521	0.0305177	MIR17HG/NDRG4/MEIS1/FGFR2	4
BP	GO:0061138	regulation of axonogenesis	5/84	182/18670	0.00138108	0.0390204	0.0317372	MET/CSF1/FGFR2/WNT5A/ETV5	5
BP	GO:0050770	positive regulation of developmental growth	5/84	183/18670	0.00141492	0.0392956	0.031961	NTN1/WNT5A/FGF13/UST/L1CAM	5
BP	GO:0048639	endothelial cell migration	5/84	184/18670	0.00144937	0.0392956	0.031961	MIR17HG/CSF1/NTN1/FGFR2/L1CAM	5
BP	GO:0043542	regulation of cell morphogenesis	6/84	273/18670	0.00144959	0.0392956	0.031961	MET/EPHB4/STC1/LOXL2/SPARC/WNT5A	6
BP	GO:0022604	endothelial cell morphogenesis	8/84	484/18670	0.00149732	0.0393586	0.0320123	SPARC/HECW2/NTN1/LPAR1/WNT5A/FGF13/UST/L1CAM	8
BP	GO:0001886	lateral sprouting from an epithelium	2/84	13/18670	0.00151077	0.0393586	0.0320123	MET/STC1	2
BP	GO:0060601	regulation of extent of cell growth	2/84	13/18670	0.00151077	0.0393586	0.0320123	FGFR2/WNT5A	2
BP	GO:0061387	heart growth	4/84	110/18670	0.00153244	0.0394111	0.032055	NTN1/WNT5A/FGF13/L1CAM	4
BP	GO:0060419	positive regulation of neuron projection development	4/84	112/18670	0.00163744	0.0415787	0.033818	MIR17HG/NDRG4/MEIS1/FGFR2	4
BP	GO:0010976	response to steroid hormone	6/84	281/18670	0.00167824	0.0420818	0.0342272	P3H1/NDRG4/NTN1/LPAR1/WNT5A/L1CAM	6
BP	GO:0048545	endothelial cell differentiation	7/84	385/18670	0.00174188	0.0427463	0.0347677	ATP2B1/SKP2/FOSL1/COL1A1/STC1/PMEPA1/SPARC	7
BP	GO:0045446	positive regulation of cell cycle	4/84	114/18670	0.00174736	0.0427463	0.0347677	MET/STC1/ZEB1/NRG1	4
BP	GO:0045787	collagen fibril organization	7/84	389/18670	0.00184693	0.0441066	0.0358741	PLK4/CKS1B/FOSL1/CDC7/CDC14A/FGFR2/WNT5A	7
BP	GO:0030199	embryonic organ morphogenesis	3/84	54/18670	0.00184694	0.0441066	0.0358741	COL1A1/LOXL2/COL5A2	3
BP	GO:0048562	morphogenesis of a branching structure	6/84	288/18670	0.00189997	0.0446146	0.0362872	ZEB1/NDRG4/NTN1/FGFR2/WNT5A/RIPOR2	6
BP	GO:0001763	response to oxygen levels	5/84	196/18670	0.00191269	0.0446146	0.0362872	MET/CSF1/FGFR2/WNT5A/ETV5	5
BP	GO:0070482	neuronal stem cell division	7/84	394/18670	0.00198511	0.0455719	0.0370659	MALAT1/CPEB2/COL1A1/STC1/LOXL2/LPAR1/BRIP1	7
BP	GO:0036445	neuroblast division	2/84	15/18670	0.00202189	0.0455719	0.0370659	FGFR2/FGF13	2
BP	GO:0055057	regulation of morphogenesis of a branching structure	2/84	15/18670	0.00202189	0.0455719	0.0370659	FGFR2/FGF13	2
BP	GO:0060688	regulation of cardiac muscle cell proliferation	3/84	56/18670	0.00205078	0.0457096	0.0371779	FGFR2/WNT5A/ETV5	3
BP	GO:0060043	formation of primary germ layer	3/84	57/18670	0.00215773	0.0473675	0.0385264	MIR17HG/MEIS1/FGFR2	3
BP	GO:0001704	Rho protein signal transduction	4/84	121/18670	0.00217239	0.0473675	0.0385264	COL7A1/COL5A2/FGFR2/WNT5A	4
BP	GO:0007266	morphogenesis of an epithelial bud	5/84	203/18670	0.0022285	0.0480686	0.0390965	MET/ARHGEF19/NTN1/LPAR1/RIPOR2	5
BP	GO:0060572	positive regulation of calcium ion transport	2/84	16/18670	0.00230399	0.0486895	0.0396016	FGFR2/WNT5A	2
BP	GO:0051928	regulation of cell morphogenesis involved in differentiation	4/84	123/18670	0.00230583	0.0486895	0.0396016	HOMER1/ATP2B1/STC1/MYLK	4
BP	GO:0010769	nuclear division	6/84	301/18670	0.00236996	0.049263	0.0400681	HECW2/NTN1/WNT5A/FGF13/UST/L1CAM	6
BP	GO:0000280	collagen-containing extracellular matrix	7/84	407/18670	0.00238211	0.049263	0.0400681	HECW2/RRS1/CDC14A/APC/WNT5A/DSN1/BRIP1	7
CC	GO:0062023	complex of collagen trimers	13/84	406/19717	1.65e-08	3.62e-06	3.12e-06	COL7A1/SRPX/P3H1/COL1A1/LOXL2/COL5A2/SPARC/SCARA3/NTN1/EDIL3/FGFR2/WNT5A/L1CAM	13
CC	GO:0098644	collagen trimer	3/84	19/19717	6.88e-05	0.00756854	0.00651836	COL7A1/COL1A1/COL5A2	3
CC	GO:0005581	glutamatergic synapse	4/84	87/19717	0.000521407	0.0302375	0.0260418	COL7A1/COL1A1/COL5A2/SCARA3	4
CC	GO:0098978	basement membrane	7/84	349/19717	0.000722369	0.0302375	0.0260418	ARHGAP39/HOMER1/ATP2B1/STX1A/SPARC/NRG1/WNT5A	7
CC	GO:0005604	fibrillar collagen trimer	4/84	95/19717	0.000726745	0.0302375	0.0260418	COL7A1/LOXL2/SPARC/NTN1	4
CC	GO:0005583	banded collagen fibril	2/84	11/19717	0.000962101	0.0302375	0.0260418	COL1A1/COL5A2	2
CC	GO:0098643	extracellular matrix component	2/84	11/19717	0.000962101	0.0302375	0.0260418	COL1A1/COL5A2	2
CC	GO:0044420	extracellular matrix structural constituent	3/84	51/19717	0.00134034	0.0368595	0.031745	COL7A1/COL1A1/COL5A2	3
MF	GO:0005201		6/78	163/17697	8.27e-05	0.0207613	0.019329	COL7A1/SRPX/COL1A1/COL5A2/SPARC/EDIL3	6

## Sheet: Supplementary table 4
Pathway	Gene	Regulation	Nexp	Zrank	Pval	Qval
Estrogen	SLC7A5	UP	45	0.63	1.3e-15	3.9e-05
Estrogen	ATP2B1	DOWN	44	-0.39	2.1e-06	0.00056
Estrogen	SNHG15	UP	16	0.62	2.8e-06	0.00076
H2O2	SPARC	UP	20	0.73	2.2e-10	3.1e-05
H2O2	SLC6A6	UP	19	0.54	1.1e-05	0.0023
Hippo	SCML1	UP	16	0.57	2.1e-05	0.0058
Hippo	SLC7A5	UP	18	0.53	2.8e-05	0.007
Hippo	MIR17HG	UP	6	0.81	5.2e-05	0.0093
Hippo	NDRG4	DOWN	12	-0.61	5.9e-05	0.0098
Hypoxia	STC1	UP	26	0.61	6.3e-09	9.4e-06
IL-1	CSF1	UP	7	0.91	7.1e-08	1.4e-05
IL-1	ATP2B1	UP	9	0.68	8.4e-05	0.0078
Insulin	SLC7A5	UP	34	0.43	4.9e-06	0.0014
Insulin	HOMER1	UP	34	0.41	1.1e-05	0.0027
Insulin	SCML1	UP	22	0.43	0.00018	0.021
Insulin	COL7A1	DOWN	33	-0.35	0.00021	0.024
JAK-STAT	ETNK1	UP	98	0.28	7.3e-07	0.00019
JAK-STAT	ATP2B1	DOWN	85	-0.29	9.4e-07	0.00023
JAK-STAT	CSF1	UP	62	0.31	6.7e-06	0.001
MAPK+PI3K	FOSL1	UP	34	0.71	1.7e-15	4.1e-06
MAPK+PI3K	HOMER1	UP	43	0.54	9.8e-11	4.1e-06
TGFb	SLC7A5	UP	48	0.43	5.3e-08	7e-05
TGFb	SPARC	UP	45	0.37	5.6e-06	0.0017
TGFb	PMEPA1	UP	41	0.36	2.7e-05	0.0053
TGFb	DAAM2	DOWN	30	-0.38	0.00011	0.013
TLR	SLC7A5	UP	112	0.64	7.9e-37	4.2e-07
TLR	SNHG15	UP	66	0.7	3.7e-28	4.2e-07
TNFa	SLC7A5	UP	43	0.57	5.9e-12	1.1e-05
TNFa	CPEB2	UP	30	0.66	6.1e-12	1.1e-05
TNFa	FOSL1	UP	43	0.53	1.9e-10	1.1e-05
TNFa	ATP2B1	UP	42	0.51	1.4e-09	1.1e-05
VEGF	ATP2B1	UP	19	0.57	3.2e-06	0.00083
VEGF	STC1	UP	17	0.57	1e-05	0.0019

## Sheet: Supplementary table 5
ID	Description	GeneRatio	BgRatio	pvalue	p.adjust	qvalue	geneID	Count
R-HSA-1474290	R-HSA-1474290	Collagen formation	90/10654	2.68116e-06	0.000402174	0.000279405	COL7A1/P3H1/COL1A1/LOXL2/COL5A2	5
R-HSA-2022090	R-HSA-2022090	Assembly of collagen fibrils and other multimeric structures	61/10654	1.54675e-05	0.00112417	0.000781005	COL7A1/COL1A1/LOXL2/COL5A2	4
R-HSA-1650814	R-HSA-1650814	Collagen biosynthesis and modifying enzymes	67/10654	2.24835e-05	0.00112417	0.000781005	COL7A1/P3H1/COL1A1/COL5A2	4
R-HSA-8874081	R-HSA-8874081	MET activates PTK2 signaling	30/10654	5.63072e-05	0.00211152	0.00146695	MET/COL1A1/COL5A2	3
R-HSA-1474244	R-HSA-1474244	Extracellular matrix organization	301/10654	8.67469e-05	0.00260241	0.00180799	COL7A1/P3H1/COL1A1/LOXL2/COL5A2/SPARC	6
R-HSA-8875878	R-HSA-8875878	MET promotes cell motility	41/10654	0.000145119	0.00362798	0.00252049	MET/COL1A1/COL5A2	3
R-HSA-8948216	R-HSA-8948216	Collagen chain trimerization	44/10654	0.000179385	0.00384397	0.00267055	COL7A1/COL1A1/COL5A2	3
R-HSA-1442490	R-HSA-1442490	Collagen degradation	64/10654	0.00054559	0.0102298	0.00710703	COL7A1/COL1A1/COL5A2	3
R-HSA-2214320	R-HSA-2214320	Anchoring fibril formation	15/10654	0.000636367	0.0106061	0.00736846	COL7A1/COL1A1	2
R-HSA-3000178	R-HSA-3000178	ECM proteoglycans	76/10654	0.000902131	0.0125855	0.00874364	COL1A1/COL5A2/SPARC	3
R-HSA-2243919	R-HSA-2243919	Crosslinking of collagen fibrils	18/10654	0.00092294	0.0125855	0.00874364	COL1A1/LOXL2	2
R-HSA-6806834	R-HSA-6806834	Signaling by MET	79/10654	0.00100967	0.0126208	0.00876816	MET/COL1A1/COL5A2	3
R-HSA-216083	R-HSA-216083	Integrin cell surface interactions	85/10654	0.00124839	0.0144044	0.0100073	COL7A1/COL1A1/COL5A2	3
R-HSA-449836	R-HSA-449836	Other interleukin signaling	24/10654	0.00164938	0.0176719	0.0122773	STX1A/CSF1	2
R-HSA-3000170	R-HSA-3000170	Syndecan interactions	27/10654	0.00208778	0.0208778	0.0145046	COL1A1/COL5A2	2
R-HSA-352230	R-HSA-352230	Amino acid transport across the plasma membrane	33/10654	0.00311132	0.0291686	0.0202645	SLC6A6/SLC7A5	2
R-HSA-2173782	R-HSA-2173782	Binding and Uptake of Ligands by Scavenger Receptors	42/10654	0.00500289	0.0429731	0.029855	COL1A1/SPARC	2
R-HSA-1474228	R-HSA-1474228	Degradation of the extracellular matrix	140/10654	0.00515677	0.0429731	0.029855	COL7A1/COL1A1/COL5A2	3

## Sheet: Supplementary table 6
	Target	miRNA	chromStart	chromEnd	LogitProb	X3._bp.	dG_hybrid	dG_nucl.	dG_total.	Site_Access.	Upstream_Access.5nt.	Dwstream_Access.5nt.	Upstream_AU.5nt.	Dwstream_AU.5nt.	Upstream_Access.10nt..	Dwstream_Access.10nt..	Upstream_AU.10nt.	Dwstream_AU.10nt.	Upstream_Access.15nt.	Dwstream_Access.15nt.	Upstream_AU.15nt.	Dwstream_AU.15nt.	Upstream_Access.20nt.	Dwstream_Access.20nt.	Upstream_AU.20nt.	Dwstream_AU.20nt.	Upstream_Access.25nt.	Dwstream_Access.25nt.	Upstream_AU.25nt..	Dwstream_AU.25nt.	Upstream_Access.30nt.	Dwstream_Access.30nt.	Upstream_AU.30nt.	Dwstream_AU.30nt..
1	KCNQ1OT1	hsa-miR-326	2611591	2611597	0.935562	1	-17.4	-7.129	-16.905	0.938	0.035	0.222	0.8	0.8	0.406	0.229	0.8	0.6	0.536	0.18	0.867	0.6	0.545	0.215	0.9	0.6	0.493	0.325	0.84	0.6	0.441	0.353	0.833	0.6
2	KCNQ1OT1	hsa-miR-330-5p	2611499	2611515	0.89793	1	-19.3	-5.564	-13.604	0.677	0.027	0.582	0.6	0.6	0.125	0.616	0.8	0.6	0.287	0.579	0.733	0.733	0.434	0.486	0.8	0.7	0.469	0.42	0.76	0.68	0.514	0.481	0.7	0.667
3	KCNQ1OT1	hsa-miR-24-3p	2612634	2612650	0.892259	0	-27.3	-1.613	-13.811	0.415	0.638	0.379	0.4	0.6	0.558	0.37	0.3	0.6	0.6	0.412	0.4	0.6	0.544	0.411	0.35	0.7	0.461	0.479	0.32	0.76	0.422	0.457	0.333	0.8
4	KCNQ1OT1	hsa-miR-24-3p	2613311	2613327	0.871989	0	-15.5	-3.084	-2.064	0.315	0.204	1	0.4	1	0.142	1	0.5	1	0.314	1	0.533	1	0.289	1	0.45	1	0.243	1	0.44	1	0.264	1	0.467	1
5	KCNQ1OT1	hsa-miR-330-5p	2612478	2612502	0.869019	0	-22.8	-5.2	-14.258	0.53	0.331	0.585	1	0.8	0.499	0.54	0.9	0.8	0.512	0.481	0.8	0.733	0.521	0.545	0.8	0.7	0.461	0.503	0.72	0.72	0.389	0.493	0.633	0.7
6	KCNQ1OT1	hsa-miR-326	2612896	2612910	0.865656	0	-22.1	-0.11	-5.993	0.331	0.484	0.654	0.8	0.8	0.588	0.649	0.6	0.6	0.635	0.468	0.6	0.667	0.559	0.53	0.6	0.75	0.461	0.576	0.56	0.8	0.417	0.529	0.533	0.8
7	KCNQ1OT1	hsa-miR-140-5p	2612530	2612545	0.857411	1	-18.3	-4.047	-9.947	0.496	0.345	0.916	0.8	0.8	0.379	0.773	0.6	0.6	0.409	0.739	0.6	0.667	0.439	0.633	0.65	0.6	0.437	0.578	0.68	0.6	0.521	0.521	0.7	0.533
8	KCNQ1OT1	hsa-miR-330-5p	2609106	2609111	0.85507	0	-15.5	-7.461	-14.117	0.891	0.226	0.553	0.2	0.6	0.113	0.277	0.2	0.4	0.091	0.185	0.2	0.267	0.167	0.235	0.25	0.3	0.253	0.262	0.36	0.36	0.268	0.325	0.367	0.367
9	KCNQ1OT1	hsa-miR-24-3p	2612634	2612648	0.852321	0	-21.1	-1.601	-8.927	0.43	0.638	0.473	0.4	0.6	0.558	0.385	0.3	0.6	0.6	0.336	0.4	0.533	0.544	0.394	0.35	0.65	0.461	0.456	0.32	0.72	0.422	0.443	0.333	0.767
10	KCNQ1OT1	hsa-miR-24-3p	2612634	2612646	0.851576	0	-18.3	-1.601	-11.965	0.486	0.638	0.263	0.4	0.4	0.558	0.281	0.3	0.5	0.6	0.307	0.4	0.467	0.544	0.368	0.35	0.55	0.461	0.394	0.32	0.64	0.422	0.43	0.333	0.7
11	KCNQ1OT1	hsa-miR-140-5p	2612530	2612542	0.850542	1	-16.3	-3.964	-7.687	0.416	0.345	0.847	0.8	0.8	0.379	0.871	0.6	0.8	0.409	0.774	0.6	0.733	0.439	0.705	0.65	0.65	0.437	0.645	0.68	0.64	0.521	0.568	0.7	0.6
12	KCNQ1OT1	hsa-miR-326	2612896	2612907	0.850413	0	-20.1	-0.102	-4.057	0.304	0.484	0.463	0.8	0.6	0.588	0.64	0.6	0.6	0.635	0.521	0.6	0.533	0.559	0.448	0.6	0.65	0.461	0.555	0.56	0.72	0.417	0.562	0.533	0.767
13	KCNQ1OT1	hsa-miR-330-5p	2612635	2612649	0.849546	0	-18.8	-1.099	-6.22	0.414	0.603	0.476	0.4	0.6	0.546	0.411	0.4	0.7	0.589	0.39	0.4	0.6	0.553	0.413	0.4	0.7	0.469	0.488	0.36	0.76	0.407	0.456	0.333	0.8
14	KCNQ1OT1	hsa-miR-24-3p	2612317	2612336	0.846093	0	-16.9	-3.111	-10.868	0.496	0.546	0.166	0.6	0.6	0.335	0.376	0.7	0.7	0.243	0.343	0.733	0.667	0.233	0.469	0.65	0.75	0.243	0.552	0.68	0.72	0.33	0.602	0.667	0.767
15	KCNQ1OT1	hsa-miR-140-5p	2613030	2613048	0.845615	1	-20.5	-0.069	-6.769	0.368	0.062	0.832	0.4	0.6	0.428	0.633	0.5	0.5	0.287	0.515	0.4	0.533	0.401	0.531	0.55	0.55	0.51	0.465	0.64	0.52	0.542	0.522	0.667	0.567
16	KCNQ1OT1	hsa-miR-326	2612372	2612383	0.845388	1	-19.4	-3.064	-8.224	0.328	0.835	0.506	0.6	0.4	0.843	0.271	0.8	0.7	0.856	0.187	0.733	0.733	0.854	0.311	0.8	0.7	0.739	0.31	0.76	0.64	0.713	0.387	0.767	0.633
17	KCNQ1OT1	hsa-miR-326	2611591	2611605	0.844063	1	-25.7	-7.266	-16.295	0.58	0.035	0.07	0.8	0.6	0.406	0.061	0.8	0.6	0.536	0.295	0.867	0.667	0.545	0.411	0.9	0.6	0.493	0.414	0.84	0.6	0.441	0.391	0.833	0.667
18	KCNQ1OT1	hsa-miR-7-5p	2613309	2613319	0.844029	0	-16.1	-0.006	-0.3	0.27	0.037	0.18	0.4	0.4	0.211	0.538	0.4	0.6	0.283	0.692	0.467	0.733	0.241	0.769	0.4	0.8	0.206	0.815	0.44	0.84	0.295	0.846	0.5	0.867
19	KCNQ1OT1	hsa-miR-7-5p	2611504	2611520	0.842791	1	-15	-3.655	-11.364	0.718	0.441	0.65	0.6	0.6	0.234	0.578	0.6	0.8	0.23	0.454	0.733	0.733	0.325	0.379	0.7	0.7	0.435	0.46	0.76	0.68	0.464	0.52	0.733	0.7
20	KCNQ1OT1	hsa-miR-140-5p	2612551	2612564	0.841379	1	-20.2	-5.009	-13.644	0.547	0.916	0.413	0.8	0.6	0.748	0.287	0.7	0.5	0.566	0.379	0.667	0.467	0.607	0.429	0.65	0.45	0.532	0.496	0.68	0.52	0.514	0.464	0.667	0.467
21	KCNQ1OT1	hsa-miR-24-3p	2612681	2612689	0.841202	1	-16.6	-1.231	-3.913	0.274	0.349	0.494	1	0.4	0.55	0.372	1	0.5	0.502	0.257	1	0.4	0.501	0.296	0.9	0.5	0.473	0.294	0.84	0.56	0.457	0.286	0.8	0.533
22	KCNQ1OT1	hsa-miR-140-5p	2613030	2613039	0.840586	1	-16.6	-0.031	-6.291	0.305	0.062	0.464	0.4	0.4	0.428	0.48	0.5	0.5	0.287	0.589	0.4	0.533	0.401	0.514	0.55	0.45	0.51	0.498	0.64	0.48	0.542	0.489	0.667	0.533
23	KCNQ1OT1	hsa-miR-330-5p	2613046	2613065	0.838814	0	-27.4	-4.518	-14.423	0.527	0.339	0.3	0.4	0.6	0.376	0.431	0.4	0.6	0.318	0.426	0.467	0.6	0.301	0.394	0.5	0.55	0.4	0.382	0.52	0.56	0.334	0.378	0.467	0.533
24	KCNQ1OT1	hsa-miR-326	2612372	2612379	0.838568	1	-18.4	-2.39	-8.891	0.419	0.835	0.218	0.6	0.8	0.843	0.319	0.8	0.6	0.856	0.221	0.733	0.733	0.854	0.171	0.8	0.7	0.739	0.283	0.76	0.72	0.713	0.3	0.767	0.633
25	KCNQ1OT1	hsa-miR-326	2612372	2612387	0.837826	1	-19.9	-2.39	-6.933	0.343	0.835	0.227	0.6	0.8	0.843	0.123	0.8	0.9	0.856	0.27	0.733	0.733	0.854	0.272	0.8	0.7	0.739	0.366	0.76	0.64	0.713	0.441	0.767	0.667
26	KCNQ1OT1	hsa-miR-29a-3p	2612486	2612507	0.835363	0	-15.3	-1.429	-11.026	0.558	0.561	0.495	0.4	0.8	0.412	0.429	0.4	0.7	0.499	0.532	0.6	0.667	0.47	0.483	0.6	0.7	0.512	0.475	0.6	0.68	0.507	0.471	0.633	0.667
27	KCNQ1OT1	hsa-miR-326	2613038	2613058	0.833943	1	-26.3	-4.582	-11.048	0.491	0.356	0.277	0.6	0.6	0.329	0.428	0.6	0.6	0.355	0.353	0.6	0.533	0.365	0.466	0.55	0.6	0.349	0.404	0.52	0.56	0.43	0.387	0.6	0.533
28	KCNQ1OT1	hsa-miR-140-5p	2612315	2612337	0.832637	0	-15.4	-1.7	-8.933	0.506	0.261	0.173	0.8	0.4	0.188	0.381	0.7	0.6	0.199	0.402	0.733	0.667	0.151	0.504	0.7	0.7	0.252	0.587	0.72	0.72	0.34	0.627	0.7	0.767
29	KCNQ1OT1	hsa-miR-330-5p	2612852	2612867	0.829218	1	-18.7	-2.024	-8.852	0.462	0.51	0.192	0.8	0.4	0.539	0.17	0.7	0.4	0.507	0.252	0.667	0.467	0.465	0.416	0.65	0.55	0.421	0.447	0.64	0.52	0.399	0.446	0.567	0.533
30	KCNQ1OT1	hsa-miR-330-5p	2612857	2612880	0.828856	1	-24.2	-0.013	-7.721	0.339	0.422	0.73	0.4	0.6	0.466	0.711	0.6	0.5	0.5	0.635	0.6	0.6	0.485	0.584	0.6	0.6	0.457	0.527	0.6	0.52	0.421	0.483	0.6	0.5
31	KCNQ1OT1	hsa-miR-330-5p	2612552	2612563	0.827043	0	-20.7	-2.212	-12.88	0.543	0.905	0.428	0.6	0.6	0.811	0.261	0.7	0.5	0.615	0.381	0.667	0.533	0.612	0.42	0.65	0.5	0.547	0.474	0.64	0.52	0.509	0.457	0.633	0.5
32	KCNQ1OT1	hsa-miR-330-5p	2613201	2613223	0.825215	0	-20.2	-0.015	7.057	0.191	0.819	0.397	0.8	0.4	0.87	0.201	0.7	0.5	0.73	0.265	0.6	0.467	0.564	0.347	0.65	0.55	0.526	0.362	0.6	0.6	0.456	0.403	0.567	0.6
33	KCNQ1OT1	hsa-miR-326	2612686	2612692	0.824	0	-18.8	-1.31	-8.48	0.369	0.264	0.277	0.4	0.6	0.306	0.236	0.7	0.5	0.455	0.291	0.8	0.533	0.443	0.241	0.85	0.6	0.453	0.265	0.8	0.56	0.438	0.272	0.767	0.533
34	KCNQ1OT1	hsa-miR-24-3p	2612229	2612247	0.823768	0	-15.4	-1.615	-10.829	0.45	0.364	0.241	0.6	0.6	0.348	0.225	0.6	0.5	0.503	0.15	0.733	0.467	0.574	0.19	0.75	0.5	0.468	0.153	0.72	0.56	0.519	0.128	0.733	0.6
35	KCNQ1OT1	hsa-miR-326	2612636	2612649	0.823577	0	-15.1	-0.01	-2.82	0.428	0.529	0.476	0.6	0.6	0.535	0.411	0.5	0.7	0.576	0.39	0.467	0.6	0.544	0.413	0.4	0.7	0.458	0.488	0.36	0.76	0.402	0.456	0.367	0.8
36	KCNQ1OT1	hsa-miR-330-5p	2612852	2612870	0.82288	1	-19.6	-2.024	-7.284	0.435	0.51	0.069	0.8	0.4	0.539	0.199	0.7	0.5	0.507	0.376	0.667	0.533	0.465	0.455	0.65	0.5	0.421	0.461	0.64	0.56	0.399	0.456	0.567	0.567
37	KCNQ1OT1	hsa-miR-326	2612551	2612563	0.822778	1	-18.2	-2.58	-10.993	0.563	0.916	0.428	0.8	0.6	0.748	0.261	0.7	0.5	0.566	0.381	0.667	0.533	0.607	0.42	0.65	0.5	0.532	0.474	0.68	0.52	0.514	0.457	0.667	0.5
38	KCNQ1OT1	hsa-miR-24-3p	2612896	2612906	0.82263	0	-15	-0.018	-0.554	0.331	0.484	0.345	0.8	0.6	0.588	0.542	0.6	0.6	0.635	0.521	0.6	0.6	0.559	0.432	0.6	0.65	0.461	0.517	0.56	0.72	0.417	0.536	0.533	0.767
39	KCNQ1OT1	hsa-miR-330-5p	2612872	2612903	0.82157	1	-24.7	-2.199	-5.889	0.457	0.192	0.105	0.6	0.2	0.493	0.334	0.6	0.4	0.412	0.523	0.467	0.467	0.414	0.417	0.45	0.5	0.433	0.418	0.52	0.6	0.456	0.511	0.533	0.667
40	KCNQ1OT1	hsa-miR-326	2613016	2613022	0.818522	0	-13.8	-0.017	-0.96	0.285	0.545	0.406	0.8	0.6	0.748	0.354	0.9	0.6	0.781	0.355	0.933	0.6	0.758	0.32	0.85	0.5	0.781	0.338	0.8	0.48	0.806	0.424	0.733	0.5
41	KCNQ1OT1	hsa-miR-29b-3p	2611175	2611189	0.817678	0	-20	-5.299	-14.477	0.611	0.381	0.035	0.8	0.4	0.192	0.225	0.6	0.3	0.375	0.329	0.667	0.4	0.456	0.299	0.7	0.45	0.384	0.24	0.64	0.56	0.43	0.265	0.7	0.567
42	KCNQ1OT1	hsa-miR-29b-3p	2611175	2611185	0.817145	0	-15.7	-5.274	-12.475	0.655	0.381	0.395	0.8	0.4	0.192	0.302	0.6	0.4	0.375	0.298	0.667	0.4	0.456	0.395	0.7	0.45	0.384	0.318	0.64	0.48	0.43	0.266	0.7	0.533
43	KCNQ1OT1	hsa-miR-330-5p	2611298	2611307	0.816921	0	-9.8	-3.822	-8.625	0.746	0.02	0.217	0	0.4	0.04	0.135	0.2	0.4	0.224	0.242	0.333	0.467	0.174	0.204	0.4	0.55	0.14	0.313	0.4	0.64	0.151	0.298	0.5	0.6
44	KCNQ1OT1	hsa-miR-24-3p	2613287	2613296	0.815861	1	-15.4	0	0.156	0.135	0.197	0.679	0.8	0.6	0.467	0.365	0.8	0.5	0.342	0.353	0.733	0.467	0.35	0.313	0.65	0.45	0.374	0.265	0.72	0.44	0.322	0.3	0.733	0.433
45	KCNQ1OT1	hsa-miR-330-5p	2612852	2612872	0.815652	1	-20.7	-2.024	-6.014	0.397	0.51	0.148	0.8	0.4	0.539	0.282	0.7	0.5	0.507	0.491	0.667	0.6	0.465	0.511	0.65	0.55	0.421	0.497	0.64	0.56	0.399	0.468	0.567	0.567
46	KCNQ1OT1	hsa-miR-24-3p	2612369	2612379	0.814581	0	-18.5	-3.734	-9.851	0.532	0.811	0.218	1	0.8	0.878	0.319	0.9	0.6	0.845	0.221	0.867	0.733	0.788	0.171	0.85	0.7	0.717	0.283	0.84	0.72	0.654	0.3	0.8	0.633
47	KCNQ1OT1	hsa-miR-7-5p	2612516	2612531	0.814365	0	-19.8	-4.488	-8.558	0.429	0.412	0.602	0.8	0.6	0.475	0.412	0.8	0.6	0.594	0.514	0.8	0.667	0.593	0.612	0.75	0.65	0.552	0.608	0.76	0.64	0.546	0.604	0.767	0.633
48	KCNQ1OT1	hsa-miR-330-5p	2612681	2612692	0.814061	0	-21.9	-2.341	-6.374	0.325	0.349	0.277	1	0.6	0.55	0.236	1	0.5	0.502	0.291	1	0.533	0.501	0.241	0.9	0.6	0.473	0.265	0.84	0.56	0.457	0.272	0.8	0.533
49	KCNQ1OT1	hsa-miR-326	2612428	2612442	0.814009	1	-20.7	-6.513	-12.106	0.341	0.976	0.282	1	0.8	0.863	0.157	0.9	0.5	0.846	0.178	0.867	0.467	0.82	0.27	0.75	0.55	0.712	0.324	0.72	0.56	0.687	0.381	0.667	0.6
50	KCNQ1OT1	hsa-miR-29a-3p	2611389	2611402	0.813467	1	-19.7	-0.613	-11.981	0.316	0.272	0.283	0.8	0.6	0.18	0.273	0.7	0.8	0.372	0.403	0.733	0.733	0.427	0.423	0.7	0.7	0.374	0.503	0.72	0.68	0.415	0.553	0.7	0.7
51	KCNQ1OT1	hsa-miR-330-5p	2612478	2612500	0.811762	0	-17.6	-0.642	-8.91	0.494	0.331	0.833	1	0.8	0.499	0.686	0.9	0.8	0.512	0.594	0.8	0.8	0.521	0.589	0.8	0.7	0.461	0.556	0.72	0.68	0.389	0.503	0.633	0.7
52	KCNQ1OT1	hsa-miR-24-3p	2613016	2613027	0.810954	1	-18.8	-0.007	0.178	0.335	0.545	0.301	0.8	0.6	0.748	0.329	0.9	0.6	0.781	0.291	0.933	0.467	0.758	0.321	0.85	0.45	0.781	0.428	0.8	0.48	0.806	0.451	0.733	0.5
53	KCNQ1OT1	hsa-miR-326	2612428	2612455	0.810841	1	-27.2	-6.536	-0.266	0.247	0.976	0.481	1	0.8	0.863	0.582	0.9	0.7	0.846	0.515	0.867	0.667	0.82	0.555	0.75	0.75	0.712	0.496	0.72	0.68	0.687	0.507	0.667	0.633
54	KCNQ1OT1	hsa-miR-326	2612686	2612695	0.810672	0	-19.9	-1.31	-7.19	0.367	0.264	0.242	0.4	0.6	0.306	0.143	0.7	0.5	0.455	0.231	0.8	0.6	0.443	0.261	0.85	0.65	0.453	0.249	0.8	0.56	0.438	0.274	0.767	0.533
55	KCNQ1OT1	hsa-miR-24-3p	2612369	2612386	0.809308	0	-19.1	-3.734	-7.441	0.39	0.811	0.415	1	0.6	0.878	0.218	0.9	0.8	0.845	0.274	0.867	0.667	0.788	0.298	0.85	0.65	0.717	0.373	0.84	0.6	0.654	0.44	0.8	0.633
56	KCNQ1OT1	hsa-miR-29b-3p	2612624	2612646	0.809157	0	-15.7	-2.211	-6.955	0.518	0.684	0.263	0.6	0.4	0.53	0.281	0.4	0.5	0.396	0.307	0.333	0.467	0.353	0.368	0.35	0.55	0.389	0.394	0.36	0.64	0.361	0.43	0.333	0.7
57	KCNQ1OT1	hsa-miR-7-5p	2611519	2611540	0.809043	1	-22.9	-3.216	-13.328	0.366	0.869	0.785	0.8	0.6	0.848	0.8	0.8	0.7	0.783	0.689	0.667	0.733	0.698	0.674	0.65	0.6	0.564	0.576	0.64	0.64	0.507	0.527	0.7	0.633
58	KCNQ1OT1	hsa-miR-140-5p	2612332	2612372	0.808371	0	-15.8	-4.705	-10.513	0.592	0.881	0.559	0.8	0.4	0.793	0.289	0.8	0.4	0.559	0.331	0.733	0.467	0.556	0.305	0.7	0.55	0.469	0.248	0.72	0.64	0.401	0.3	0.733	0.6
59	KCNQ1OT1	hsa-miR-140-5p	2612247	2612267	0.807167	1	-19.9	-0.187	-1.447	0.226	0.081	0.006	0.6	0.8	0.364	0.003	0.8	0.8	0.488	0.003	0.733	0.867	0.387	0.121	0.75	0.8	0.431	0.25	0.76	0.76	0.417	0.246	0.733	0.8
60	KCNQ1OT1	hsa-miR-24-3p	2613016	2613024	0.807037	1	-15.8	-0.007	-2.966	0.443	0.545	0.062	0.8	0.4	0.748	0.224	0.9	0.5	0.781	0.224	0.933	0.467	0.758	0.284	0.85	0.45	0.781	0.327	0.8	0.48	0.806	0.407	0.733	0.5
61	KCNQ1OT1	hsa-miR-140-5p	2612887	2612908	0.80683	0	-15.2	-2.994	0.371	0.388	0.857	0.563	0.8	0.6	0.597	0.733	0.6	0.6	0.44	0.521	0.533	0.6	0.378	0.497	0.55	0.7	0.461	0.593	0.56	0.76	0.426	0.57	0.5	0.8
62	KCNQ1OT1	hsa-miR-330-5p	2613046	2613060	0.805887	0	-21.7	-4.092	-9.248	0.508	0.339	0.587	0.4	0.6	0.376	0.444	0.4	0.6	0.318	0.483	0.467	0.6	0.301	0.466	0.5	0.6	0.4	0.433	0.52	0.56	0.334	0.416	0.467	0.567
63	KCNQ1OT1	hsa-miR-330-5p	2612852	2612876	0.8057	1	-21.4	-2.024	-4.823	0.357	0.51	0.336	0.8	0.4	0.539	0.597	0.7	0.6	0.507	0.604	0.667	0.533	0.465	0.566	0.65	0.55	0.421	0.529	0.64	0.6	0.399	0.483	0.567	0.5
64	KCNQ1OT1	hsa-miR-24-3p	2611717	2611732	0.804832	0	-21.4	-0.321	-9.016	0.355	0.367	0.193	0.6	0.6	0.317	0.444	0.5	0.8	0.425	0.521	0.467	0.8	0.472	0.432	0.5	0.8	0.392	0.508	0.56	0.8	0.354	0.534	0.567	0.8
65	KCNQ1OT1	hsa-miR-330-5p	2612418	2612437	0.804098	0	-19	-4.555	-10.6	0.674	0.813	0.052	0.8	0.4	0.778	0.167	0.6	0.6	0.612	0.122	0.6	0.467	0.6	0.147	0.55	0.45	0.484	0.227	0.64	0.52	0.441	0.279	0.667	0.533
66	KCNQ1OT1	hsa-miR-330-5p	2612681	2612690	0.803608	0	-17.2	-1.333	-4.102	0.314	0.349	0.369	1	0.4	0.55	0.305	1	0.5	0.502	0.218	1	0.467	0.501	0.266	0.9	0.55	0.473	0.282	0.84	0.6	0.457	0.269	0.8	0.533
67	KCNQ1OT1	hsa-miR-330-5p	2609106	2609114	0.803103	0	-17.6	-7.461	-17.21	0.78	0.226	0.22	0.2	0.6	0.113	0.11	0.2	0.3	0.091	0.137	0.2	0.267	0.167	0.203	0.25	0.3	0.253	0.26	0.36	0.32	0.268	0.292	0.367	0.367
68	KCNQ1OT1	hsa-miR-330-5p	2612881	2612897	0.802883	0	-15	-2.828	-8.001	0.619	0.329	0.322	0.6	0.6	0.199	0.265	0.5	0.4	0.199	0.331	0.467	0.467	0.347	0.452	0.5	0.5	0.338	0.419	0.44	0.48	0.358	0.387	0.467	0.567
69	KCNQ1OT1	hsa-miR-335-5p	2612300	2612305	0.802736	0	-8.3	-0.026	-5.241	0.21	0.01	0.107	0.6	0.6	0.332	0.257	0.7	0.7	0.482	0.252	0.667	0.667	0.368	0.347	0.7	0.65	0.295	0.435	0.76	0.68	0.246	0.441	0.767	0.633
70	KCNQ1OT1	hsa-miR-24-3p	2612871	2612891	0.802396	1	-20.8	-2.017	-8.234	0.463	0.2	0.453	0.4	0.6	0.495	0.418	0.5	0.7	0.431	0.363	0.4	0.467	0.438	0.358	0.45	0.5	0.455	0.434	0.52	0.52	0.473	0.442	0.533	0.533
71	KCNQ1OT1	hsa-miR-140-5p	2613013	2613027	0.801853	0	-15.7	-0.17	-1.231	0.363	0.835	0.301	1	0.6	0.892	0.329	1	0.6	0.787	0.291	0.933	0.467	0.82	0.321	0.85	0.45	0.834	0.428	0.76	0.48	0.793	0.451	0.733	0.5
72	KCNQ1OT1	hsa-miR-326	2611591	2611603	0.801121	1	-19.1	-7.217	-9.793	0.593	0.035	0.237	0.8	0.2	0.406	0.158	0.8	0.5	0.536	0.256	0.867	0.533	0.545	0.39	0.9	0.55	0.493	0.383	0.84	0.52	0.441	0.417	0.833	0.6
73	KCNQ1OT1	hsa-miR-140-5p	2613030	2613045	0.800934	1	-17.4	-0.069	-2.802	0.358	0.062	0.599	0.4	0.4	0.428	0.681	0.5	0.5	0.287	0.508	0.4	0.467	0.401	0.527	0.55	0.5	0.51	0.482	0.64	0.52	0.542	0.495	0.667	0.533
74	KCNQ1OT1	hsa-miR-24-3p	2613159	2613171	0.80044	0	-17.3	-0.595	-8.518	0.525	0.002	0.276	0.6	0.6	0.003	0.23	0.6	0.5	0.072	0.188	0.467	0.533	0.055	0.293	0.4	0.5	0.195	0.415	0.48	0.56	0.242	0.452	0.5	0.567
75	KCNQ1OT1	hsa-miR-24-3p	2613026	2613047	0.799771	0	-25.6	-0.888	-3.629	0.292	0.8	0.852	0.6	0.6	0.402	0.71	0.4	0.6	0.45	0.504	0.533	0.533	0.575	0.56	0.65	0.55	0.63	0.496	0.72	0.56	0.639	0.528	0.7	0.6
76	KCNQ1OT1	hsa-miR-330-5p	2613046	2613063	0.7997	0	-22.4	-4.136	-10.214	0.499	0.339	0.58	0.4	0.6	0.376	0.391	0.4	0.5	0.318	0.529	0.467	0.6	0.301	0.435	0.5	0.55	0.4	0.409	0.52	0.52	0.334	0.403	0.467	0.533
77	KCNQ1OT1	hsa-miR-330-5p	2612364	2612380	0.799237	0	-18.9	-2.156	-9.643	0.584	0.944	0.222	0.8	0.6	0.862	0.321	0.8	0.6	0.78	0.221	0.8	0.733	0.694	0.215	0.8	0.7	0.622	0.284	0.76	0.68	0.541	0.325	0.7	0.633
78	KCNQ1OT1	hsa-miR-140-5p	2612429	2612443	0.799215	1	-15.8	-0.066	-4.487	0.401	0.804	0.094	0.8	0.6	0.793	0.073	0.8	0.5	0.792	0.174	0.8	0.467	0.787	0.271	0.75	0.55	0.691	0.296	0.68	0.56	0.689	0.382	0.667	0.6
79	KCNQ1OT1	hsa-miR-326	2613038	2613064	0.799012	1	-25.9	-0.3	-6.467	0.463	0.356	0.441	0.6	0.8	0.329	0.411	0.6	0.6	0.355	0.477	0.6	0.6	0.365	0.424	0.55	0.6	0.349	0.395	0.52	0.56	0.43	0.391	0.6	0.567
80	KCNQ1OT1	hsa-miR-326	2612818	2612833	0.798657	0	-26.3	-1.099	-11.591	0.326	0.643	0.363	0.6	0.6	0.507	0.405	0.6	0.6	0.393	0.464	0.533	0.6	0.356	0.458	0.45	0.65	0.344	0.464	0.48	0.56	0.314	0.459	0.433	0.533
81	KCNQ1OT1	hsa-miR-326	2612003	2612042	0.798107	1	-26.4	-4.165	-4.617	0.397	0.842	0.785	1	0.8	0.551	0.707	0.6	0.7	0.537	0.598	0.533	0.667	0.473	0.555	0.55	0.65	0.471	0.589	0.56	0.68	0.518	0.577	0.567	0.733
82	KCNQ1OT1	hsa-miR-24-3p	2612681	2612693	0.797527	1	-16.9	-1.166	-1.774	0.323	0.349	0.387	1	0.8	0.55	0.208	1	0.5	0.502	0.274	1	0.533	0.501	0.232	0.9	0.6	0.473	0.256	0.84	0.6	0.457	0.272	0.8	0.533
83	KCNQ1OT1	hsa-miR-29a-3p	2611389	2611406	0.797412	1	-20.4	-0.613	-9.697	0.314	0.272	0.274	0.8	0.8	0.18	0.386	0.7	0.8	0.372	0.466	0.733	0.667	0.427	0.528	0.7	0.65	0.374	0.577	0.72	0.68	0.415	0.645	0.7	0.733
84	KCNQ1OT1	hsa-miR-330-5p	2612681	2612695	0.79736	0	-22.8	-2.341	-4.851	0.333	0.349	0.242	1	0.6	0.55	0.143	1	0.5	0.502	0.231	1	0.6	0.501	0.261	0.9	0.65	0.473	0.249	0.84	0.56	0.457	0.274	0.8	0.533
85	KCNQ1OT1	hsa-miR-29b-3p	2612066	2612090	0.797112	0	-15.9	-2.628	-6.876	0.512	0.456	0.2	0.6	0.6	0.508	0.171	0.7	0.7	0.476	0.309	0.6	0.733	0.505	0.338	0.6	0.7	0.558	0.458	0.6	0.76	0.538	0.532	0.567	0.767
86	KCNQ1OT1	hsa-miR-330-5p	2612348	2612378	0.79693	0	-15.5	-4.473	-4.568	0.7	0.589	0.121	0.8	0.6	0.381	0.314	0.6	0.5	0.326	0.221	0.533	0.667	0.459	0.171	0.6	0.7	0.495	0.273	0.64	0.68	0.452	0.278	0.633	0.633
87	KCNQ1OT1	hsa-miR-24-3p	2612551	2612564	0.796123	0	-16.4	-1.644	-9.844	0.547	0.916	0.413	0.8	0.6	0.748	0.287	0.7	0.5	0.566	0.379	0.667	0.467	0.607	0.429	0.65	0.45	0.532	0.496	0.68	0.52	0.514	0.464	0.667	0.467
88	KCNQ1OT1	hsa-miR-330-5p	2613201	2613220	0.795006	0	-18.4	0	7.328	0.219	0.819	0.396	0.8	0.8	0.87	0.201	0.7	0.5	0.73	0.201	0.6	0.533	0.564	0.294	0.65	0.5	0.526	0.283	0.6	0.6	0.456	0.333	0.567	0.567
89	KCNQ1OT1	hsa-miR-29b-3p	2611175	2611191	0.793854	0	-25.3	-5.304	-15.302	0.54	0.381	0.4	0.8	0.2	0.192	0.26	0.6	0.3	0.375	0.398	0.667	0.467	0.456	0.299	0.7	0.5	0.384	0.24	0.64	0.56	0.43	0.298	0.7	0.567
90	KCNQ1OT1	hsa-miR-326	2612535	2612548	0.793196	0	-16.5	-4.05	-8.521	0.495	0.729	0.857	0.8	0.8	0.537	0.722	0.8	0.7	0.495	0.618	0.667	0.533	0.489	0.57	0.65	0.55	0.497	0.475	0.68	0.52	0.486	0.499	0.7	0.533
91	KCNQ1OT1	hsa-miR-7-5p	2611599	2611615	0.792842	0	-12.4	-0.079	5.214	0.107	0.941	0.763	0.6	0.8	0.762	0.762	0.6	0.6	0.578	0.649	0.6	0.6	0.655	0.556	0.7	0.7	0.696	0.525	0.76	0.72	0.62	0.511	0.733	0.7
92	KCNQ1OT1	hsa-miR-24-3p	2612190	2612206	0.792319	0	-15.2	-5.043	-5.352	0.47	0.541	0.467	1	1	0.39	0.68	0.8	0.9	0.344	0.568	0.667	0.8	0.35	0.578	0.65	0.8	0.455	0.479	0.64	0.8	0.427	0.522	0.633	0.767
93	KCNQ1OT1	hsa-miR-326	2612551	2612568	0.791731	1	-19.1	-2.58	-8.763	0.526	0.916	0.095	0.8	0.4	0.748	0.358	0.7	0.5	0.566	0.417	0.667	0.467	0.607	0.485	0.65	0.5	0.532	0.463	0.68	0.48	0.514	0.423	0.667	0.433
94	KCNQ1OT1	hsa-miR-140-5p	2612932	2612940	0.791465	0	-11.7	-1.083	-6.572	0.473	0.859	0.26	1	0.4	0.511	0.271	0.9	0.4	0.5	0.291	0.8	0.4	0.56	0.235	0.75	0.4	0.517	0.228	0.72	0.44	0.473	0.224	0.6	0.433
95	KCNQ1OT1	hsa-miR-330-5p	2612522	2612548	0.791311	0	-17	-5.373	-8.528	0.464	0.743	0.857	0.6	0.8	0.565	0.722	0.6	0.7	0.55	0.618	0.733	0.533	0.588	0.57	0.75	0.55	0.606	0.475	0.68	0.52	0.572	0.499	0.7	0.533
96	KCNQ1OT1	hsa-miR-326	2611722	2611733	0.789924	0	-20.1	-0.074	-8.193	0.407	0.221	0.324	0.6	0.6	0.294	0.492	0.6	0.8	0.285	0.514	0.533	0.8	0.374	0.435	0.5	0.8	0.421	0.534	0.52	0.8	0.363	0.527	0.567	0.8
97	KCNQ1OT1	hsa-miR-326	2611960	2611974	0.789873	0	-20.8	-0.557	-12.854	0.457	0.502	0.663	0.6	0.6	0.4	0.478	0.6	0.7	0.425	0.527	0.467	0.667	0.445	0.451	0.5	0.55	0.463	0.442	0.56	0.52	0.472	0.493	0.567	0.567
98	KCNQ1OT1	hsa-miR-326	2612372	2612402	0.789727	1	-21.8	-2.51	1.778	0.308	0.835	0.28	0.6	0.6	0.843	0.511	0.8	0.5	0.856	0.612	0.733	0.6	0.854	0.646	0.8	0.65	0.739	0.712	0.76	0.72	0.713	0.61	0.767	0.667
99	KCNQ1OT1	hsa-miR-326	2613138	2613153	0.789633	0	-23.7	0	0.563	0.085	0.881	0.002	0.8	0.6	0.613	0.206	0.7	0.6	0.512	0.417	0.6	0.533	0.448	0.347	0.55	0.45	0.493	0.365	0.52	0.52	0.528	0.305	0.5	0.5
100	KCNQ1OT1	hsa-miR-29c-3p	2611176	2611189	0.78878	0	-16.7	-4.332	-11.191	0.642	0.41	0.035	0.6	0.4	0.21	0.225	0.6	0.3	0.329	0.329	0.6	0.4	0.46	0.299	0.65	0.45	0.383	0.24	0.6	0.56	0.415	0.265	0.667	0.567
101	KCNQ1OT1	hsa-miR-29a-3p	2611176	2611189	0.78878	0	-16.7	-4.332	-11.191	0.642	0.41	0.035	0.6	0.4	0.21	0.225	0.6	0.3	0.329	0.329	0.6	0.4	0.46	0.299	0.65	0.45	0.383	0.24	0.6	0.56	0.415	0.265	0.667	0.567
102	KCNQ1OT1	hsa-miR-326	2611722	2611736	0.788698	0	-22.2	-0.074	-7.237	0.358	0.221	0.624	0.6	1	0.294	0.604	0.6	0.9	0.285	0.498	0.533	0.867	0.374	0.547	0.5	0.85	0.421	0.607	0.52	0.88	0.363	0.527	0.567	0.833
103	KCNQ1OT1	hsa-miR-326	2612428	2612436	0.788058	1	-16	-6.513	-7.968	0.444	0.976	0.199	1	0.6	0.863	0.243	0.9	0.6	0.846	0.178	0.867	0.533	0.82	0.146	0.75	0.45	0.712	0.222	0.72	0.52	0.687	0.3	0.667	0.567
104	KCNQ1OT1	hsa-miR-29c-3p	2611389	2611402	0.788013	1	-17.1	-0.5	-9.381	0.316	0.272	0.283	0.8	0.6	0.18	0.273	0.7	0.8	0.372	0.403	0.733	0.733	0.427	0.423	0.7	0.7	0.374	0.503	0.72	0.68	0.415	0.553	0.7	0.7
105	KCNQ1OT1	hsa-miR-29b-3p	2611389	2611402	0.788013	1	-17.1	-0.5	-9.381	0.316	0.272	0.283	0.8	0.6	0.18	0.273	0.7	0.8	0.372	0.403	0.733	0.733	0.427	0.423	0.7	0.7	0.374	0.503	0.72	0.68	0.415	0.553	0.7	0.7
106	KCNQ1OT1	hsa-miR-326	2611077	2611084	0.787615	0	-16.3	-8.632	-12.96	0.653	0.046	0.025	0.2	0.8	0.486	0.183	0.4	0.7	0.56	0.32	0.6	0.733	0.475	0.383	0.65	0.7	0.504	0.36	0.68	0.68	0.431	0.394	0.7	0.7
107	KCNQ1OT1	hsa-miR-140-5p	2612077	2612095	0.787332	0	-16.9	-0.12	-3.616	0.356	0.574	0.142	0.8	0.8	0.605	0.364	0.9	0.8	0.603	0.384	0.867	0.733	0.578	0.523	0.8	0.8	0.533	0.598	0.72	0.8	0.549	0.549	0.7	0.767
108	KCNQ1OT1	hsa-miR-330-5p	2611537	2611558	0.786343	0	-17.3	-1.16	-10.6	0.567	0.276	0.351	0.6	0.4	0.321	0.334	0.8	0.7	0.428	0.302	0.733	0.667	0.477	0.442	0.7	0.75	0.562	0.531	0.68	0.8	0.557	0.477	0.667	0.767
109	KCNQ1OT1	hsa-miR-24-3p	2611717	2611737	0.784374	0	-22	-1.311	-7.504	0.317	0.367	0.695	0.6	1	0.317	0.685	0.5	0.9	0.425	0.512	0.467	0.867	0.472	0.587	0.5	0.85	0.392	0.602	0.56	0.84	0.354	0.524	0.567	0.833
110	KCNQ1OT1	hsa-miR-140-5p	2612396	2612411	0.783637	0	-17.8	-4.856	-4.565	0.447	0.021	0.778	1	0.8	0.22	0.791	0.8	0.9	0.221	0.837	0.733	0.867	0.175	0.696	0.65	0.8	0.296	0.7	0.6	0.72	0.388	0.617	0.6	0.7
111	KCNQ1OT1	hsa-miR-24-3p	2613198	2613221	0.783499	0	-18.9	0	5.22	0.275	0.901	0.396	0.8	0.6	0.845	0.201	0.7	0.5	0.602	0.201	0.6	0.467	0.455	0.341	0.55	0.5	0.453	0.286	0.6	0.56	0.43	0.341	0.567	0.567
112	KCNQ1OT1	hsa-miR-326	2612428	2612452	0.782489	1	-22.8	-6.513	-0.729	0.268	0.976	0.221	1	0.4	0.863	0.384	0.9	0.6	0.846	0.435	0.867	0.6	0.82	0.493	0.75	0.65	0.712	0.461	0.72	0.72	0.687	0.476	0.667	0.633
113	KCNQ1OT1	hsa-miR-7-5p	2613252	2613269	0.782428	0	-15.4	-2.59	-5.569	0.447	0.617	0.303	0.6	0.4	0.341	0.347	0.7	0.7	0.481	0.414	0.667	0.667	0.411	0.326	0.6	0.65	0.33	0.304	0.56	0.56	0.341	0.335	0.567	0.567
114	KCNQ1OT1	hsa-miR-326	2611302	2611307	0.782303	0	-9.3	-3.822	-8.559	0.783	0.558	0.217	0.2	0.4	0.286	0.135	0.2	0.4	0.266	0.242	0.2	0.467	0.309	0.204	0.35	0.55	0.25	0.313	0.4	0.64	0.209	0.298	0.4	0.6
115	KCNQ1OT1	hsa-miR-140-5p	2612369	2612389	0.781894	1	-16.3	-0.061	-3.455	0.431	0.811	0.025	1	1	0.878	0.022	0.9	0.8	0.845	0.259	0.867	0.8	0.788	0.291	0.85	0.65	0.717	0.392	0.84	0.68	0.654	0.457	0.8	0.7
116	KCNQ1OT1	hsa-miR-7-5p	2612516	2612529	0.781488	0	-15.1	-4.488	-3.789	0.413	0.412	0.729	0.8	0.8	0.475	0.492	0.8	0.6	0.594	0.476	0.8	0.6	0.593	0.578	0.75	0.65	0.552	0.615	0.76	0.64	0.546	0.618	0.767	0.667
117	KCNQ1OT1	hsa-miR-24-3p	2613287	2613299	0.781166	1	-15.4	0	-0.266	0.288	0.197	0.233	0.8	0.4	0.467	0.126	0.8	0.4	0.342	0.257	0.733	0.467	0.35	0.211	0.65	0.4	0.374	0.205	0.72	0.4	0.322	0.32	0.733	0.467
118	KCNQ1OT1	hsa-miR-326	2613138	2613149	0.781164	0	-19.5	0	1.305	0.112	0.881	0.005	0.8	0.6	0.613	0.003	0.7	0.6	0.512	0.204	0.6	0.533	0.448	0.333	0.55	0.5	0.493	0.282	0.52	0.48	0.528	0.305	0.5	0.5
119	KCNQ1OT1	hsa-miR-330-5p	2612552	2612568	0.78072	0	-21.4	-2.212	-10.374	0.509	0.905	0.095	0.6	0.4	0.811	0.358	0.7	0.5	0.615	0.417	0.667	0.467	0.612	0.485	0.65	0.5	0.547	0.463	0.64	0.48	0.509	0.423	0.633	0.433
120	KCNQ1OT1	hsa-miR-326	2611722	2611731	0.780396	0	-16.6	-0.02	-6.05	0.435	0.221	0.204	0.6	0.6	0.294	0.414	0.6	0.8	0.285	0.47	0.533	0.8	0.374	0.425	0.5	0.8	0.421	0.479	0.52	0.8	0.363	0.54	0.567	0.833
121	KCNQ1OT1	hsa-miR-326	2613081	2613100	0.77994	1	-20.2	-1.051	-1.011	0.311	0.415	0.655	0.6	0.8	0.488	0.646	0.6	0.7	0.426	0.65	0.6	0.533	0.466	0.625	0.6	0.6	0.405	0.557	0.56	0.52	0.465	0.491	0.567	0.533
122	KCNQ1OT1	hsa-miR-326	2612551	2612572	0.779759	1	-19.9	-2.58	-5.953	0.451	0.916	0.549	0.8	0.6	0.748	0.536	0.7	0.5	0.566	0.551	0.667	0.467	0.607	0.543	0.65	0.45	0.532	0.486	0.68	0.44	0.514	0.483	0.667	0.433
123	KCNQ1OT1	hsa-miR-24-3p	2611172	2611185	0.779134	0	-16.1	-0.335	-12.889	0.599	0.147	0.395	0.8	0.4	0.261	0.302	0.6	0.4	0.467	0.298	0.667	0.4	0.408	0.395	0.65	0.45	0.423	0.318	0.68	0.48	0.456	0.266	0.7	0.533
124	KCNQ1OT1	hsa-miR-330-5p	2612418	2612434	0.77662	0	-16.4	-4.555	-8.256	0.638	0.813	0.549	0.8	0.8	0.778	0.397	0.6	0.5	0.612	0.29	0.6	0.533	0.6	0.234	0.55	0.5	0.484	0.272	0.64	0.52	0.441	0.34	0.667	0.567
125	KCNQ1OT1	hsa-miR-326	2613120	2613131	0.775468	0	-15.8	-0.027	-0.41	0.216	0.661	0.903	0.6	0.8	0.683	0.558	0.5	0.6	0.657	0.376	0.533	0.533	0.634	0.332	0.55	0.5	0.562	0.266	0.48	0.52	0.53	0.228	0.5	0.533
126	KCNQ1OT1	hsa-miR-326	2612251	2612265	0.774168	0	-21.1	0	-0.786	0.139	0.244	0.306	0.6	0.6	0.178	0.153	0.7	0.7	0.377	0.103	0.8	0.8	0.433	0.133	0.75	0.8	0.358	0.263	0.72	0.76	0.404	0.296	0.767	0.767
127	KCNQ1OT1	hsa-miR-330-5p	2611537	2611555	0.774123	0	-16.7	-1.16	-10.222	0.555	0.276	0.632	0.6	0.2	0.321	0.408	0.8	0.5	0.428	0.366	0.733	0.533	0.477	0.418	0.7	0.65	0.562	0.493	0.68	0.72	0.557	0.541	0.667	0.733
128	KCNQ1OT1	hsa-miR-7-5p	2612076	2612093	0.774079	0	-16.9	-3.846	-4.111	0.388	0.565	0.096	0.8	0.8	0.662	0.313	0.9	0.9	0.593	0.298	0.8	0.733	0.585	0.44	0.8	0.8	0.55	0.534	0.72	0.8	0.557	0.554	0.7	0.8
129	KCNQ1OT1	hsa-miR-29c-3p	2613184	2613202	0.773962	0	-16.7	-3.505	-7.659	0.592	0.008	0.199	0.4	0.4	0.222	0.328	0.6	0.5	0.194	0.288	0.467	0.467	0.355	0.219	0.45	0.4	0.366	0.254	0.48	0.44	0.305	0.213	0.5	0.467
130	KCNQ1OT1	hsa-miR-140-5p	2612960	2612984	0.773696	1	-20	-0.032	4.482	0.323	0.194	0.959	0.2	0.6	0.232	0.91	0.4	0.5	0.244	0.881	0.333	0.6	0.234	0.837	0.35	0.65	0.258	0.858	0.48	0.72	0.364	0.839	0.567	0.767
131	KCNQ1OT1	hsa-miR-29c-3p	2610272	2610291	0.773394	1	-25.9	-4.001	-20.264	0.529	0.153	0.821	0.6	0.6	0.254	0.56	0.4	0.7	0.17	0.541	0.333	0.667	0.128	0.434	0.4	0.6	0.19	0.404	0.48	0.56	0.257	0.337	0.5	0.6
132	KCNQ1OT1	hsa-miR-29a-3p	2611378	2611391	0.771792	1	-18.7	-1.223	-6.233	0.273	0.909	0.321	0.8	0.6	0.675	0.252	0.8	0.5	0.506	0.253	0.8	0.6	0.567	0.258	0.75	0.65	0.643	0.306	0.8	0.68	0.684	0.359	0.833	0.633
133	KCNQ1OT1	hsa-miR-29c-3p	2611389	2611406	0.771125	1	-17.8	-0.5	-7.097	0.314	0.272	0.274	0.8	0.8	0.18	0.386	0.7	0.8	0.372	0.466	0.733	0.667	0.427	0.528	0.7	0.65	0.374	0.577	0.72	0.68	0.415	0.645	0.7	0.733
134	KCNQ1OT1	hsa-miR-29b-3p	2611389	2611406	0.771125	1	-17.8	-0.5	-7.097	0.314	0.272	0.274	0.8	0.8	0.18	0.386	0.7	0.8	0.372	0.466	0.733	0.667	0.427	0.528	0.7	0.65	0.374	0.577	0.72	0.68	0.415	0.645	0.7	0.733
135	KCNQ1OT1	hsa-miR-7-5p	2612290	2612307	0.770204	0	-15.5	-1.323	-2.775	0.264	0.784	0.109	0.6	0.8	0.404	0.345	0.7	0.7	0.27	0.308	0.8	0.667	0.203	0.391	0.8	0.7	0.225	0.485	0.76	0.72	0.188	0.44	0.733	0.667
136	KCNQ1OT1	hsa-miR-29a-3p	2610272	2610291	0.76987	1	-25.4	-4.001	-19.764	0.529	0.153	0.821	0.6	0.6	0.254	0.56	0.4	0.7	0.17	0.541	0.333	0.667	0.128	0.434	0.4	0.6	0.19	0.404	0.48	0.56	0.257	0.337	0.5	0.6
137	KCNQ1OT1	hsa-miR-24-3p	2612053	2612064	0.769308	0	-15.2	-1.44	-7.499	0.419	0.63	0.802	0.6	1	0.707	0.677	0.7	0.9	0.674	0.55	0.6	0.8	0.555	0.495	0.5	0.75	0.539	0.521	0.52	0.76	0.454	0.48	0.533	0.7
138	KCNQ1OT1	hsa-miR-140-5p	2612414	2612440	0.769084	0	-15.3	-3.616	-5.944	0.622	0.77	0.267	0.6	0.4	0.539	0.167	0.5	0.5	0.586	0.128	0.533	0.4	0.445	0.216	0.6	0.5	0.363	0.31	0.68	0.52	0.387	0.322	0.633	0.533
139	KCNQ1OT1	hsa-miR-29c-3p	2611176	2611191	0.769069	0	-22	-4.337	-12.016	0.563	0.41	0.4	0.6	0.2	0.21	0.26	0.6	0.3	0.329	0.398	0.6	0.467	0.46	0.299	0.65	0.5	0.383	0.24	0.6	0.56	0.415	0.298	0.667	0.567
140	KCNQ1OT1	hsa-miR-29a-3p	2611176	2611191	0.769069	0	-22	-4.337	-12.016	0.563	0.41	0.4	0.6	0.2	0.21	0.26	0.6	0.3	0.329	0.398	0.6	0.467	0.46	0.299	0.65	0.5	0.383	0.24	0.6	0.56	0.415	0.298	0.667	0.567
141	KCNQ1OT1	hsa-miR-24-3p	2613287	2613310	0.768201	1	-22.2	0	6.918	0.25	0.197	0.321	0.8	0.4	0.467	0.196	0.8	0.3	0.342	0.225	0.733	0.4	0.35	0.417	0.65	0.5	0.374	0.534	0.72	0.6	0.322	0.612	0.733	0.667
142	KCNQ1OT1	hsa-miR-330-5p	2611586	2611605	0.767624	0	-18	-0.169	-8.312	0.443	0.778	0.07	0.8	0.6	0.787	0.061	0.9	0.6	0.716	0.295	0.933	0.667	0.607	0.411	0.85	0.6	0.523	0.414	0.84	0.6	0.541	0.391	0.733	0.667
143	KCNQ1OT1	hsa-miR-140-5p	2612034	2612056	0.76716	1	-16.2	-3.439	-2.414	0.519	0.493	0.502	0.6	0.6	0.28	0.55	0.6	0.7	0.385	0.579	0.6	0.8	0.365	0.578	0.65	0.8	0.38	0.496	0.68	0.76	0.389	0.491	0.6	0.733
144	KCNQ1OT1	hsa-miR-330-5p	2612514	2612539	0.766839	0	-15.4	-0.041	-5.634	0.463	0.445	0.444	0.8	0.6	0.474	0.664	0.8	0.7	0.631	0.697	0.733	0.667	0.55	0.681	0.75	0.7	0.522	0.61	0.72	0.6	0.507	0.577	0.7	0.6
145	KCNQ1OT1	hsa-miR-24-3p	2610518	2610535	0.766622	0	-18	-3.195	-15.69	0.606	0.245	0.125	0.8	0.6	0.337	0.127	0.8	0.6	0.41	0.207	0.8	0.6	0.512	0.276	0.8	0.6	0.507	0.289	0.72	0.6	0.51	0.294	0.733	0.6
146	KCNQ1OT1	hsa-miR-326	2613017	2613027	0.766085	0	-15.8	-0.015	-0.125	0.366	0.412	0.301	0.6	0.6	0.653	0.329	0.8	0.6	0.735	0.291	0.867	0.467	0.709	0.321	0.85	0.45	0.745	0.428	0.76	0.48	0.775	0.451	0.733	0.5
147	KCNQ1OT1	hsa-miR-326	2613234	2613250	0.765966	0	-11.8	-0.533	1.852	0.468	0.006	0.796	0.6	1	0.201	0.524	0.5	1	0.138	0.506	0.467	0.933	0.107	0.454	0.45	0.85	0.212	0.393	0.44	0.76	0.213	0.423	0.467	0.8
148	KCNQ1OT1	hsa-miR-330-5p	2611799	2611820	0.765482	0	-19.3	-0.006	-8.131	0.344	0.869	0.543	0.6	0.6	0.614	0.366	0.5	0.5	0.583	0.372	0.667	0.467	0.599	0.395	0.7	0.5	0.666	0.395	0.76	0.44	0.636	0.385	0.733	0.4
149	KCNQ1OT1	hsa-miR-330-5p	2611667	2611683	0.765098	0	-17.6	-0.172	-10.23	0.426	0.069	0.638	0.8	0.8	0.344	0.343	0.7	0.8	0.298	0.307	0.667	0.733	0.369	0.402	0.55	0.65	0.379	0.428	0.56	0.6	0.384	0.386	0.6	0.6
150	KCNQ1OT1	hsa-miR-326	2612875	2612903	0.763851	0	-17.7	-0.811	-3.334	0.495	0.061	0.105	0.4	0.2	0.225	0.334	0.5	0.4	0.352	0.523	0.533	0.467	0.38	0.417	0.45	0.5	0.382	0.418	0.48	0.6	0.412	0.511	0.5	0.667
151	KCNQ1OT1	hsa-miR-24-3p	2611103	2611116	0.763614	0	-17.6	-1.952	-13.224	0.41	0.89	0.538	0.8	0.4	0.587	0.376	0.7	0.6	0.49	0.581	0.733	0.667	0.376	0.586	0.75	0.7	0.465	0.509	0.64	0.72	0.428	0.528	0.6	0.733
152	KCNQ1OT1	hsa-miR-140-5p	2612130	2612144	0.762755	1	-21.4	-5.454	-7.609	0.391	0.299	0.071	0.2	0.4	0.393	0.336	0.5	0.6	0.56	0.429	0.6	0.533	0.658	0.393	0.7	0.55	0.576	0.49	0.64	0.56	0.583	0.469	0.7	0.567
153	KCNQ1OT1	hsa-miR-24-3p	2611717	2611730	0.762459	0	-15.8	-0.298	-3.912	0.339	0.367	0.325	0.6	0.6	0.317	0.436	0.5	0.7	0.425	0.475	0.467	0.733	0.472	0.456	0.5	0.75	0.392	0.47	0.56	0.76	0.354	0.543	0.567	0.8
154	KCNQ1OT1	hsa-miR-330-5p	2612245	2612265	0.762437	0	-19.4	-0.012	6.253	0.16	0.271	0.306	1	0.6	0.518	0.153	1	0.7	0.495	0.103	0.867	0.8	0.428	0.133	0.8	0.8	0.437	0.263	0.8	0.76	0.472	0.296	0.8	0.767
155	KCNQ1OT1	hsa-miR-326	2611984	2611997	0.762351	0	-17.9	-0.187	-6.624	0.366	0.391	0.842	0.6	1	0.55	0.612	0.7	0.7	0.492	0.602	0.667	0.733	0.525	0.481	0.6	0.7	0.498	0.541	0.52	0.68	0.483	0.456	0.567	0.667
156	KCNQ1OT1	hsa-miR-140-5p	2611598	2611618	0.761762	1	-17	-0.053	1.532	0.237	0.944	0.793	0.4	0.6	0.673	0.574	0.6	0.5	0.582	0.579	0.6	0.667	0.646	0.458	0.7	0.75	0.688	0.485	0.76	0.72	0.596	0.438	0.733	0.667
157	KCNQ1OT1	hsa-miR-330-5p	2613042	2613058	0.761551	0	-17.8	-3.557	-6.114	0.545	0.22	0.277	0.2	0.6	0.283	0.428	0.4	0.6	0.289	0.353	0.533	0.533	0.367	0.466	0.5	0.6	0.334	0.404	0.48	0.56	0.347	0.387	0.5	0.533
158	KCNQ1OT1	hsa-miR-24-3p	2611966	2611993	0.761316	0	-26	-1.184	-12.307	0.466	0.411	0.334	0.2	0.2	0.454	0.587	0.4	0.6	0.429	0.537	0.533	0.467	0.437	0.512	0.45	0.55	0.416	0.471	0.44	0.6	0.463	0.491	0.5	0.6
159	KCNQ1OT1	hsa-miR-24-3p	2612053	2612093	0.761312	0	-16	-1.467	-2.039	0.47	0.63	0.096	0.6	0.8	0.707	0.313	0.7	0.9	0.674	0.298	0.6	0.733	0.555	0.44	0.5	0.8	0.539	0.534	0.52	0.8	0.454	0.554	0.533	0.8
160	KCNQ1OT1	hsa-miR-24-3p	2613016	2613033	0.761307	1	-20.1	-0.018	4.62	0.309	0.545	0.349	0.8	0.4	0.748	0.38	0.9	0.4	0.781	0.381	0.933	0.4	0.758	0.494	0.85	0.45	0.781	0.482	0.8	0.44	0.806	0.448	0.733	0.467
161	KCNQ1OT1	hsa-miR-24-3p	2611103	2611114	0.761128	0	-16	-0.541	-10.688	0.368	0.89	0.792	0.8	0.6	0.587	0.403	0.7	0.7	0.49	0.535	0.733	0.667	0.376	0.65	0.75	0.75	0.465	0.522	0.64	0.72	0.428	0.534	0.6	0.733
162	KCNQ1OT1	hsa-miR-140-5p	2612887	2612920	0.761015	1	-17.3	-3.053	2.493	0.481	0.857	0.105	0.8	0.8	0.597	0.412	0.6	0.9	0.44	0.527	0.533	0.933	0.378	0.468	0.55	0.9	0.461	0.427	0.56	0.8	0.426	0.403	0.5	0.733
163	KCNQ1OT1	hsa-miR-326	2611981	2611992	0.76083	1	-15.4	-0.449	-5.336	0.381	0.624	0.26	0.6	0.2	0.627	0.551	0.6	0.6	0.555	0.495	0.6	0.533	0.519	0.517	0.5	0.6	0.514	0.437	0.52	0.6	0.492	0.494	0.567	0.6
164	KCNQ1OT1	hsa-miR-326	2611591	2611626	0.760747	1	-27.2	-7.492	-5.661	0.472	0.035	0.59	0.8	0.8	0.406	0.352	0.8	0.9	0.536	0.371	0.867	0.867	0.545	0.383	0.9	0.8	0.493	0.423	0.84	0.68	0.441	0.387	0.833	0.667
165	KCNQ1OT1	hsa-miR-326	2611984	2612008	0.760689	0	-23.3	-1.251	-10.257	0.481	0.391	0.439	0.6	0.8	0.55	0.372	0.7	0.8	0.492	0.446	0.667	0.733	0.525	0.351	0.6	0.7	0.498	0.38	0.52	0.68	0.483	0.347	0.567	0.567
166	KCNQ1OT1	hsa-miR-140-5p	2611115	2611137	0.760279	0	-17.1	-6.446	-11.328	0.567	0.565	0.385	0.8	0.8	0.417	0.466	0.7	0.8	0.469	0.436	0.667	0.733	0.5	0.427	0.7	0.7	0.468	0.515	0.68	0.72	0.394	0.465	0.7	0.7
167	KCNQ1OT1	hsa-miR-140-5p	2613112	2613131	0.760051	1	-18	-0.664	-1.362	0.388	0.668	0.903	0.4	0.8	0.681	0.558	0.6	0.6	0.55	0.376	0.533	0.533	0.499	0.332	0.5	0.5	0.465	0.266	0.48	0.52	0.437	0.228	0.467	0.533
168	KCNQ1OT1	hsa-miR-7-5p	2612857	2612871	0.759888	0	-15.8	-2.908	-4.262	0.412	0.422	0.127	0.4	0.4	0.466	0.232	0.6	0.4	0.5	0.44	0.6	0.533	0.485	0.484	0.6	0.5	0.457	0.478	0.6	0.52	0.421	0.462	0.6	0.567
169	KCNQ1OT1	hsa-miR-326	2610964	2610998	0.759615	1	-22.9	-0.167	-11.805	0.464	0.212	0.346	0.6	0.6	0.246	0.457	0.5	0.5	0.293	0.371	0.467	0.533	0.375	0.412	0.55	0.6	0.351	0.333	0.6	0.6	0.304	0.354	0.6	0.633
170	KCNQ1OT1	hsa-miR-330-5p	2611537	2611551	0.759527	0	-16	-1.16	-9.679	0.612	0.276	0.294	0.6	0.6	0.321	0.477	0.8	0.5	0.428	0.376	0.733	0.6	0.477	0.346	0.7	0.6	0.562	0.423	0.68	0.68	0.557	0.488	0.667	0.733
171	KCNQ1OT1	hsa-miR-330-5p	2612846	2612863	0.759433	0	-18	-2.859	-6.215	0.466	0.563	0.423	0.6	0.6	0.472	0.315	0.6	0.5	0.43	0.274	0.6	0.533	0.399	0.335	0.55	0.5	0.361	0.436	0.48	0.56	0.404	0.459	0.5	0.567
172	KCNQ1OT1	hsa-miR-29c-3p	2612050	2612065	0.759041	0	-15.1	-3.146	-7.755	0.49	0.624	0.759	0.8	1	0.696	0.662	0.7	0.9	0.554	0.514	0.533	0.8	0.514	0.477	0.5	0.75	0.456	0.512	0.52	0.72	0.448	0.46	0.533	0.7
173	KCNQ1OT1	hsa-miR-140-5p	2611461	2611479	0.75885	0	-15.8	-1.697	-8.554	0.568	0.029	0.993	0.8	1	0.143	0.708	0.8	0.8	0.305	0.544	0.733	0.867	0.475	0.421	0.75	0.8	0.577	0.457	0.76	0.76	0.637	0.489	0.767	0.7
174	KCNQ1OT1	hsa-miR-24-3p	2611717	2611727	0.758241	0	-15.8	-0.298	-5.787	0.342	0.367	0.385	0.6	0.2	0.317	0.289	0.5	0.4	0.425	0.424	0.467	0.6	0.472	0.487	0.5	0.65	0.392	0.423	0.56	0.68	0.354	0.488	0.567	0.7
175	KCNQ1OT1	hsa-miR-330-5p	2611646	2611664	0.75795	0	-20.2	-0.188	-7.351	0.384	0.44	0.255	0.6	0.6	0.421	0.277	0.7	0.5	0.373	0.385	0.8	0.6	0.386	0.412	0.75	0.6	0.461	0.422	0.68	0.6	0.511	0.36	0.7	0.633
176	KCNQ1OT1	hsa-miR-326	2611177	2611189	0.757859	0	-16.6	-1.899	-11.093	0.616	0.469	0.035	0.6	0.4	0.308	0.225	0.7	0.3	0.33	0.329	0.6	0.4	0.467	0.299	0.65	0.45	0.42	0.24	0.64	0.56	0.431	0.265	0.667	0.567
177	KCNQ1OT1	hsa-miR-330-5p	2612904	2612919	0.757781	0	-15.2	-1.95	-0.314	0.52	0.318	0.01	0.4	0.6	0.386	0.313	0.5	0.8	0.448	0.506	0.533	0.867	0.546	0.467	0.6	0.9	0.54	0.415	0.56	0.8	0.482	0.391	0.567	0.7
178	KCNQ1OT1	hsa-miR-335-5p	2612298	2612322	0.757772	0	-16.6	-0.024	1.419	0.242	0.227	0.639	1	0.8	0.497	0.75	0.8	0.8	0.49	0.571	0.733	0.667	0.368	0.472	0.8	0.6	0.295	0.495	0.8	0.64	0.246	0.487	0.8	0.667
179	KCNQ1OT1	hsa-miR-29a-3p	2612368	2612390	0.757737	0	-16.7	-3.926	-2.63	0.431	0.83	0.021	1	1	0.875	0.11	0.9	0.8	0.852	0.26	0.867	0.733	0.751	0.327	0.85	0.65	0.718	0.419	0.84	0.68	0.627	0.481	0.767	0.7
180	KCNQ1OT1	hsa-miR-140-5p	2612439	2612457	0.757597	1	-17	-0.045	10.616	0.151	0.718	0.546	0.8	0.8	0.484	0.542	0.6	0.7	0.591	0.584	0.667	0.733	0.638	0.521	0.7	0.8	0.669	0.527	0.72	0.68	0.686	0.514	0.7	0.667
181	KCNQ1OT1	hsa-miR-326	2612251	2612261	0.757432	0	-18.8	0	0.229	0.185	0.244	0.196	0.6	0.6	0.178	0.158	0.7	0.7	0.377	0.105	0.8	0.733	0.433	0.079	0.75	0.8	0.358	0.148	0.72	0.8	0.404	0.251	0.767	0.767
182	KCNQ1OT1	hsa-miR-140-5p	2610990	2611013	0.7573	1	-22.8	-0.281	-10.964	0.42	0.416	0.535	0.6	0.8	0.364	0.275	0.7	0.7	0.415	0.338	0.8	0.733	0.461	0.298	0.75	0.75	0.43	0.353	0.68	0.72	0.425	0.331	0.667	0.667
183	KCNQ1OT1	hsa-miR-29a-3p	2611714	2611732	0.757026	0	-15.6	-0.093	-3.954	0.375	0.177	0.193	0.6	0.6	0.354	0.444	0.5	0.8	0.464	0.521	0.467	0.8	0.407	0.432	0.5	0.8	0.335	0.508	0.56	0.8	0.386	0.534	0.6	0.8
184	KCNQ1OT1	hsa-miR-24-3p	2611143	2611158	0.757011	0	-17.5	-1.336	-12.46	0.466	0.385	0.873	0.8	0.8	0.395	0.456	0.8	0.6	0.594	0.431	0.8	0.733	0.548	0.481	0.8	0.65	0.516	0.469	0.76	0.56	0.539	0.521	0.733	0.533
185	KCNQ1OT1	hsa-miR-140-5p	2612130	2612141	0.756872	1	-20.7	-5.447	-10.121	0.359	0.299	0.315	0.2	0.2	0.393	0.26	0.5	0.4	0.56	0.417	0.6	0.533	0.658	0.44	0.7	0.55	0.576	0.446	0.64	0.52	0.583	0.469	0.7	0.533
186	KCNQ1OT1	hsa-miR-326	2612551	2612579	0.756495	1	-20.3	-2.58	-3.79	0.46	0.916	0.582	0.8	0.4	0.748	0.673	0.7	0.6	0.566	0.549	0.667	0.467	0.607	0.452	0.65	0.45	0.532	0.486	0.68	0.44	0.514	0.421	0.667	0.4
187	KCNQ1OT1	hsa-miR-330-5p	2613299	2613316	0.756416	0	-15.7	0	7.956	0.262	0.425	0.073	0.6	0.4	0.271	0.275	0.4	0.4	0.202	0.516	0.467	0.6	0.336	0.637	0.55	0.7	0.308	0.71	0.6	0.76	0.33	0.758	0.6	0.8
188	KCNQ1OT1	hsa-miR-326	2613017	2613039	0.756401	0	-21.2	-0.024	2.363	0.319	0.412	0.464	0.6	0.4	0.653	0.48	0.8	0.5	0.735	0.589	0.867	0.533	0.709	0.514	0.85	0.45	0.745	0.498	0.76	0.48	0.775	0.489	0.733	0.533
189	KCNQ1OT1	hsa-miR-140-5p	2613013	2613030	0.756298	0	-14.2	-0.019	1.508	0.371	0.835	0.203	1	0.6	0.892	0.308	1	0.5	0.787	0.318	0.933	0.467	0.82	0.388	0.85	0.45	0.834	0.463	0.76	0.48	0.793	0.413	0.733	0.467
190	KCNQ1OT1	hsa-miR-330-5p	2612125	2612147	0.755921	0	-25.8	-0.022	-1.693	0.322	0.488	0.344	0.8	0.8	0.691	0.516	0.8	0.8	0.777	0.482	0.867	0.667	0.645	0.524	0.75	0.65	0.64	0.507	0.8	0.6	0.551	0.508	0.8	0.6
191	KCNQ1OT1	hsa-miR-330-5p	2611962	2611974	0.755551	0	-18.3	-0.751	-9.784	0.47	0.505	0.663	0.4	0.6	0.46	0.478	0.6	0.7	0.437	0.527	0.533	0.667	0.391	0.451	0.45	0.55	0.483	0.442	0.56	0.52	0.463	0.493	0.567	0.567
192	KCNQ1OT1	hsa-miR-24-3p	2612444	2612459	0.754225	0	-15.7	-0.049	4.418	0.184	0.233	0.679	0.4	0.8	0.476	0.471	0.6	0.7	0.401	0.587	0.533	0.733	0.501	0.491	0.6	0.7	0.557	0.521	0.64	0.64	0.597	0.513	0.667	0.667
193	KCNQ1OT1	hsa-miR-326	2611723	2611729	0.753096	0	-12.4	-0.008	-2.026	0.304	0.386	0.423	0.4	0.4	0.375	0.447	0.6	0.6	0.315	0.49	0.533	0.733	0.382	0.486	0.5	0.7	0.454	0.461	0.52	0.76	0.39	0.542	0.533	0.767
194	KCNQ1OT1	hsa-miR-29b-3p	2610273	2610291	0.752867	1	-21.8	-3.523	-17.11	0.542	0.131	0.821	0.6	0.6	0.253	0.56	0.5	0.7	0.189	0.541	0.4	0.667	0.142	0.434	0.45	0.6	0.188	0.404	0.48	0.56	0.244	0.337	0.5	0.6
195	KCNQ1OT1	hsa-miR-140-5p	2612439	2612461	0.752821	1	-18.8	-0.045	8.715	0.201	0.718	0.693	0.8	0.8	0.484	0.602	0.6	0.7	0.591	0.57	0.667	0.8	0.638	0.523	0.7	0.65	0.669	0.511	0.72	0.64	0.686	0.52	0.7	0.667
196	KCNQ1OT1	hsa-miR-330-5p	2611646	2611658	0.75271	0	-16.7	-0.021	-6.283	0.389	0.44	0.437	0.6	0.8	0.421	0.26	0.7	0.8	0.373	0.316	0.8	0.667	0.386	0.365	0.75	0.65	0.461	0.384	0.68	0.64	0.511	0.426	0.7	0.667
197	KCNQ1OT1	hsa-miR-7-5p	2611327	2611341	0.752268	1	-17.7	-2.196	-4.985	0.41	0.082	0.574	0.6	0.4	0.267	0.713	0.6	0.7	0.194	0.798	0.533	0.8	0.222	0.819	0.55	0.8	0.346	0.692	0.52	0.76	0.381	0.622	0.467	0.767
198	KCNQ1OT1	hsa-miR-330-5p	2612440	2612452	0.752097	0	-15.2	0	5.992	0.132	0.549	0.221	0.8	0.4	0.481	0.384	0.7	0.6	0.527	0.435	0.667	0.6	0.604	0.493	0.7	0.65	0.639	0.461	0.72	0.72	0.665	0.476	0.733	0.633
199	KCNQ1OT1	hsa-miR-330-5p	2613000	2613023	0.751827	0	-17.5	-3.122	-6.207	0.623	0.825	0.208	0.8	0.4	0.842	0.258	0.6	0.6	0.881	0.288	0.6	0.533	0.713	0.319	0.55	0.5	0.728	0.332	0.52	0.48	0.641	0.415	0.5	0.5
200	KCNQ1OT1	hsa-miR-330-5p	2613095	2613115	0.751777	0	-16.4	-3.578	-3.986	0.543	0.369	0.55	0.6	0.8	0.324	0.417	0.5	0.5	0.304	0.333	0.533	0.533	0.38	0.438	0.55	0.55	0.38	0.432	0.52	0.56	0.391	0.361	0.567	0.533
201	KCNQ1OT1	hsa-miR-7-5p	2612290	2612305	0.751466	0	-11.8	-1.323	-2.004	0.286	0.784	0.107	0.6	0.6	0.404	0.257	0.7	0.7	0.27	0.252	0.8	0.667	0.203	0.347	0.8	0.65	0.225	0.435	0.76	0.68	0.188	0.441	0.733	0.633
202	KCNQ1OT1	hsa-miR-140-5p	2610990	2611006	0.750988	1	-19.6	-0.148	-10.907	0.453	0.416	0.301	0.6	0.4	0.364	0.505	0.7	0.7	0.415	0.342	0.8	0.667	0.461	0.314	0.75	0.7	0.43	0.314	0.68	0.72	0.425	0.34	0.667	0.667
203	KCNQ1OT1	hsa-miR-330-5p	2611962	2611977	0.750884	0	-18.7	-0.751	-9.738	0.521	0.505	0.465	0.4	0.6	0.46	0.373	0.6	0.6	0.437	0.418	0.533	0.533	0.391	0.379	0.45	0.45	0.483	0.471	0.56	0.56	0.463	0.456	0.567	0.533
204	KCNQ1OT1	hsa-miR-335-5p	2611085	2611091	0.750254	0	-11.8	-0.075	-2.312	0.148	0.455	0.188	0.4	0.6	0.541	0.549	0.5	0.7	0.485	0.457	0.4	0.667	0.601	0.461	0.5	0.7	0.571	0.485	0.56	0.72	0.516	0.493	0.633	0.667
205	KCNQ1OT1	hsa-miR-29a-3p	2611964	2611974	0.750242	0	-16.3	-2.997	-10.336	0.53	0.387	0.663	0.2	0.6	0.397	0.478	0.5	0.7	0.364	0.527	0.467	0.667	0.375	0.451	0.45	0.55	0.431	0.442	0.48	0.52	0.427	0.493	0.5	0.567
206	KCNQ1OT1	hsa-miR-140-5p	2613112	2613126	0.75024	1	-16.7	-0.664	-3.782	0.457	0.668	0.182	0.4	0.4	0.681	0.542	0.6	0.6	0.55	0.433	0.533	0.533	0.499	0.327	0.5	0.5	0.465	0.302	0.48	0.48	0.437	0.252	0.467	0.5
207	KCNQ1OT1	hsa-miR-29b-3p	2612854	2612875	0.75004	0	-17.6	-1.398	-2.86	0.36	0.442	0.329	0.8	0.6	0.511	0.529	0.7	0.6	0.49	0.583	0.667	0.533	0.458	0.559	0.65	0.6	0.43	0.533	0.64	0.6	0.411	0.494	0.567	0.533
208	KCNQ1OT1	hsa-miR-140-5p	2610990	2611009	0.7499	1	-20	-0.148	-10.814	0.456	0.416	0.331	0.6	0.6	0.364	0.365	0.7	0.7	0.415	0.277	0.8	0.667	0.461	0.31	0.75	0.7	0.43	0.284	0.68	0.68	0.425	0.328	0.667	0.7
209	KCNQ1OT1	hsa-miR-29c-3p	2611017	2611037	0.749265	1	-18.2	-1.026	-5.921	0.289	0.71	0.056	1	0.6	0.505	0.409	0.7	0.6	0.529	0.355	0.6	0.667	0.438	0.382	0.55	0.7	0.433	0.354	0.6	0.72	0.49	0.435	0.567	0.733
210	KCNQ1OT1	hsa-miR-140-5p	2613178	2613188	0.74911	0	-15.9	-0.213	-4.965	0.106	0.448	0.879	0.8	0.6	0.382	0.885	0.6	0.7	0.527	0.677	0.533	0.533	0.454	0.563	0.5	0.55	0.363	0.577	0.56	0.52	0.303	0.483	0.533	0.5
211	KCNQ1OT1	hsa-miR-140-5p	2610990	2611003	0.748603	1	-18.8	-0.148	-10.657	0.447	0.416	0.568	0.6	0.4	0.364	0.384	0.7	0.5	0.415	0.434	0.8	0.6	0.461	0.329	0.75	0.6	0.43	0.356	0.68	0.64	0.425	0.326	0.667	0.667
212	KCNQ1OT1	hsa-miR-7-5p	2611519	2611538	0.74849	1	-17.8	-3.142	-6.07	0.396	0.869	0.439	0.8	0.4	0.848	0.688	0.8	0.7	0.783	0.683	0.667	0.733	0.698	0.62	0.65	0.65	0.564	0.566	0.64	0.6	0.507	0.525	0.7	0.667
213	KCNQ1OT1	hsa-miR-330-5p	2613282	2613292	0.7482	0	-15.7	-0.141	0.845	0.111	0.738	0.421	0.8	0.6	0.414	0.454	0.7	0.5	0.402	0.318	0.6	0.533	0.418	0.366	0.7	0.5	0.346	0.309	0.72	0.48	0.446	0.259	0.767	0.433
214	KCNQ1OT1	hsa-miR-326	2611807	2611820	0.747844	0	-19.5	-0.033	-8.293	0.296	0.642	0.543	0.8	0.6	0.541	0.366	0.8	0.5	0.634	0.372	0.733	0.467	0.533	0.395	0.65	0.5	0.519	0.395	0.68	0.44	0.577	0.385	0.733	0.4
215	KCNQ1OT1	hsa-miR-29b-3p	2611012	2611037	0.747414	1	-19	-1.026	-7.975	0.37	0.301	0.056	0.4	0.6	0.439	0.409	0.4	0.6	0.347	0.355	0.4	0.667	0.364	0.382	0.5	0.7	0.446	0.354	0.48	0.72	0.426	0.435	0.533	0.733
216	KCNQ1OT1	hsa-miR-24-3p	2611103	2611110	0.747344	0	-15.2	-0.541	-8.476	0.299	0.89	0.54	0.8	0.8	0.587	0.603	0.7	0.7	0.49	0.407	0.733	0.667	0.376	0.553	0.75	0.7	0.465	0.603	0.64	0.72	0.428	0.505	0.6	0.733
217	KCNQ1OT1	hsa-miR-326	2611941	2611951	0.747162	0	-16.4	0	-7.243	0.37	0.702	0.415	0.8	0.8	0.528	0.46	0.7	0.6	0.597	0.461	0.533	0.467	0.555	0.432	0.55	0.5	0.488	0.489	0.56	0.52	0.436	0.507	0.533	0.567
218	KCNQ1OT1	hsa-miR-140-5p	2612247	2612264	0.747067	1	-15.2	-0.18	5.456	0.178	0.081	0.312	0.6	0.6	0.364	0.157	0.8	0.7	0.488	0.105	0.733	0.8	0.387	0.085	0.75	0.8	0.431	0.225	0.76	0.76	0.417	0.296	0.733	0.767
219	KCNQ1OT1	hsa-miR-24-3p	2611103	2611119	0.746966	0	-17.7	-0.541	-11.733	0.493	0.89	0.013	0.8	0.8	0.587	0.407	0.7	0.7	0.49	0.603	0.733	0.8	0.376	0.455	0.75	0.75	0.465	0.482	0.64	0.76	0.428	0.512	0.6	0.8
220	KCNQ1OT1	hsa-miR-330-5p	2612440	2612456	0.746236	0	-17.4	-0.007	9.632	0.115	0.549	0.525	0.8	0.8	0.481	0.609	0.7	0.8	0.527	0.577	0.667	0.733	0.604	0.559	0.7	0.8	0.639	0.524	0.72	0.68	0.665	0.513	0.733	0.667
221	KCNQ1OT1	hsa-miR-330-5p	2612167	2612183	0.745606	0	-16.3	-0.474	-0.78	0.406	0.471	0.519	0.4	0.8	0.49	0.301	0.5	0.8	0.57	0.457	0.6	0.733	0.479	0.536	0.6	0.75	0.446	0.437	0.52	0.72	0.395	0.496	0.467	0.733
222	KCNQ1OT1	hsa-miR-140-5p	2612247	2612270	0.745535	1	-18.4	-0.2	3.102	0.198	0.081	0	0.6	0.8	0.364	0.001	0.8	0.9	0.488	0.075	0.733	0.867	0.387	0.252	0.75	0.8	0.431	0.294	0.76	0.8	0.417	0.279	0.733	0.733
223	KCNQ1OT1	hsa-miR-29c-3p	2611017	2611039	0.745444	1	-20.3	-1.103	-4.814	0.27	0.71	0.401	1	0.4	0.505	0.404	0.7	0.5	0.529	0.437	0.6	0.6	0.438	0.388	0.55	0.7	0.433	0.401	0.6	0.72	0.49	0.492	0.567	0.733
224	KCNQ1OT1	hsa-miR-326	2612105	2612136	0.745095	0	-23	-4.768	-4.934	0.563	0.617	0.138	1	0.2	0.363	0.227	0.9	0.2	0.333	0.219	0.733	0.333	0.407	0.347	0.75	0.45	0.391	0.38	0.72	0.48	0.375	0.395	0.7	0.467
225	KCNQ1OT1	hsa-miR-326	2611121	2611126	0.74456	0	-9.5	-0.011	-0.393	0.178	0.665	0.991	0.6	0.8	0.603	0.797	0.7	0.8	0.537	0.599	0.667	0.8	0.508	0.604	0.7	0.8	0.557	0.579	0.68	0.8	0.523	0.522	0.7	0.767
226	KCNQ1OT1	hsa-miR-7-5p	2612430	2612447	0.744228	0	-16.3	-3.444	-0.967	0.354	0.62	0.032	0.6	0.2	0.726	0.126	0.7	0.3	0.744	0.266	0.733	0.467	0.757	0.334	0.75	0.5	0.683	0.401	0.64	0.56	0.691	0.389	0.667	0.633
227	KCNQ1OT1	hsa-miR-140-5p	2612130	2612138	0.743912	1	-17	-5.447	-7.206	0.476	0.299	0.304	0.2	0.2	0.393	0.186	0.5	0.2	0.56	0.281	0.6	0.4	0.658	0.365	0.7	0.45	0.576	0.359	0.64	0.44	0.583	0.435	0.7	0.5
228	KCNQ1OT1	hsa-miR-29c-3p	2611378	2611391	0.743332	1	-16.1	-1.182	-3.633	0.273	0.909	0.321	0.8	0.6	0.675	0.252	0.8	0.5	0.506	0.253	0.8	0.6	0.567	0.258	0.75	0.65	0.643	0.306	0.8	0.68	0.684	0.359	0.833	0.633
229	KCNQ1OT1	hsa-miR-29b-3p	2611012	2611039	0.74273	1	-21.1	-1.103	-6.897	0.349	0.301	0.401	0.4	0.4	0.439	0.404	0.4	0.5	0.347	0.437	0.4	0.6	0.364	0.388	0.5	0.7	0.446	0.401	0.48	0.72	0.426	0.492	0.533	0.733
230	KCNQ1OT1	hsa-miR-326	2612129	2612147	0.742556	0	-26.5	-4.244	-6.648	0.312	0.307	0.344	0.4	0.8	0.48	0.516	0.6	0.8	0.623	0.482	0.667	0.667	0.684	0.524	0.75	0.65	0.601	0.507	0.68	0.6	0.589	0.508	0.733	0.6
231	KCNQ1OT1	hsa-miR-140-5p	2611532	2611559	0.74236	1	-18.6	-1.453	-7.812	0.529	0.366	0.2	1	0.6	0.504	0.258	0.8	0.7	0.544	0.303	0.733	0.733	0.633	0.433	0.7	0.8	0.613	0.533	0.68	0.84	0.613	0.448	0.633	0.8
232	KCNQ1OT1	hsa-miR-29c-3p	2610272	2610289	0.740844	1	-21.2	-3.997	-15.256	0.529	0.153	0.637	0.6	0.4	0.254	0.651	0.4	0.6	0.17	0.521	0.333	0.6	0.128	0.471	0.4	0.65	0.19	0.446	0.48	0.56	0.257	0.372	0.5	0.6
233	KCNQ1OT1	hsa-miR-140-5p	2612396	2612419	0.740516	0	-15.5	-3.513	-1.764	0.565	0.021	0.832	1	0.8	0.22	0.726	0.8	0.7	0.221	0.622	0.733	0.667	0.175	0.604	0.65	0.7	0.296	0.532	0.6	0.6	0.388	0.456	0.6	0.6
234	KCNQ1OT1	hsa-miR-326	2611495	2611515	0.739501	0	-15.3	-5.623	-3.314	0.553	0.216	0.582	1	0.6	0.32	0.616	0.8	0.6	0.544	0.579	0.867	0.733	0.533	0.486	0.8	0.7	0.601	0.42	0.76	0.68	0.599	0.481	0.767	0.667
235	KCNQ1OT1	hsa-miR-140-5p	2610990	2611000	0.738873	1	-18.7	-0.148	-9.32	0.419	0.416	0.596	0.6	0.6	0.364	0.455	0.7	0.5	0.415	0.478	0.8	0.6	0.461	0.41	0.75	0.65	0.43	0.363	0.68	0.64	0.425	0.361	0.667	0.667
236	KCNQ1OT1	hsa-miR-330-5p	2612904	2612922	0.738399	0	-16.7	-1.95	2.496	0.439	0.318	0.231	0.4	1	0.386	0.607	0.5	1	0.448	0.603	0.533	1	0.546	0.474	0.6	0.9	0.54	0.466	0.56	0.8	0.482	0.435	0.567	0.733
237	KCNQ1OT1	hsa-miR-24-3p	2610518	2610531	0.737635	0	-15.5	-3.195	-13.649	0.608	0.245	0.572	0.8	0.6	0.337	0.306	0.8	0.6	0.41	0.247	0.8	0.6	0.512	0.325	0.8	0.6	0.507	0.319	0.72	0.6	0.51	0.324	0.733	0.6
238	KCNQ1OT1	hsa-miR-330-5p	2610668	2610685	0.737236	0	-21.9	-5.216	-14.092	0.586	0.337	0.633	0.6	0.8	0.46	0.607	0.7	0.8	0.403	0.503	0.667	0.667	0.384	0.445	0.7	0.6	0.441	0.492	0.72	0.64	0.459	0.496	0.733	0.567
239	KCNQ1OT1	hsa-miR-29a-3p	2610272	2610289	0.73718	1	-20.7	-3.997	-14.756	0.529	0.153	0.637	0.6	0.4	0.254	0.651	0.4	0.6	0.17	0.521	0.333	0.6	0.128	0.471	0.4	0.65	0.19	0.446	0.48	0.56	0.257	0.372	0.5	0.6
240	KCNQ1OT1	hsa-miR-24-3p	2611636	2611650	0.736706	0	-19.6	-0.702	-6.872	0.411	0.278	0.394	1	0.8	0.351	0.415	0.8	0.6	0.488	0.358	0.667	0.667	0.556	0.337	0.7	0.6	0.456	0.334	0.68	0.56	0.391	0.387	0.667	0.633
241	KCNQ1OT1	hsa-miR-7-5p	2611519	2611536	0.736347	1	-16	-3.142	-7.885	0.435	0.869	0.234	0.8	0.6	0.848	0.505	0.8	0.6	0.783	0.612	0.667	0.667	0.698	0.533	0.65	0.65	0.564	0.558	0.64	0.6	0.507	0.494	0.7	0.633
242	KCNQ1OT1	hsa-miR-330-5p	2612150	2612164	0.735342	0	-17.6	-3.77	-7.497	0.5	0.071	0.877	0.4	0.6	0.193	0.622	0.3	0.6	0.304	0.499	0.267	0.533	0.311	0.434	0.25	0.55	0.309	0.455	0.24	0.64	0.339	0.39	0.333	0.667
243	KCNQ1OT1	hsa-miR-330-5p	2611871	2611889	0.735171	1	-27.4	-0.623	-3.599	0.294	0.359	0.602	0.2	0.6	0.626	0.66	0.5	0.5	0.597	0.455	0.467	0.467	0.573	0.488	0.5	0.5	0.525	0.427	0.44	0.52	0.503	0.388	0.4	0.533
244	KCNQ1OT1	hsa-miR-330-5p	2612552	2612576	0.735099	0	-21.7	-2.215	-7.236	0.445	0.905	0.503	0.6	0.4	0.811	0.564	0.7	0.5	0.615	0.583	0.667	0.467	0.612	0.504	0.65	0.4	0.547	0.482	0.64	0.44	0.509	0.465	0.633	0.4
245	KCNQ1OT1	hsa-miR-29a-3p	2611964	2611979	0.734246	0	-16.4	-2.997	-9.112	0.572	0.387	0.293	0.2	0.8	0.397	0.459	0.5	0.7	0.364	0.38	0.467	0.533	0.375	0.386	0.45	0.5	0.431	0.459	0.48	0.56	0.427	0.476	0.5	0.533
246	KCNQ1OT1	hsa-miR-140-5p	2613216	2613235	0.7341	0	-15.6	-0.008	17.419	0.154	0.586	0.573	0.4	0.4	0.43	0.406	0.5	0.7	0.287	0.464	0.4	0.6	0.42	0.547	0.5	0.7	0.52	0.488	0.52	0.76	0.509	0.485	0.5	0.767
247	KCNQ1OT1	hsa-miR-326	2613070	2613088	0.73392	1	-18.8	-0.382	-0.162	0.38	0.441	0.375	0.8	0.6	0.438	0.348	0.7	0.4	0.388	0.383	0.533	0.467	0.493	0.447	0.55	0.55	0.494	0.499	0.56	0.52	0.489	0.541	0.533	0.533
248	KCNQ1OT1	hsa-miR-24-3p	2613287	2613307	0.733795	1	-17.3	0	8.726	0.238	0.197	0.509	0.8	0.4	0.467	0.295	0.8	0.4	0.342	0.199	0.733	0.333	0.35	0.318	0.65	0.4	0.374	0.454	0.72	0.52	0.322	0.545	0.733	0.6
249	KCNQ1OT1	hsa-miR-330-5p	2611380	2611399	0.731843	0	-21	-1.186	-4.294	0.289	0.625	0.219	0.8	0.6	0.668	0.271	0.7	0.6	0.5	0.249	0.733	0.667	0.496	0.404	0.7	0.65	0.578	0.417	0.76	0.64	0.641	0.481	0.8	0.667
250	KCNQ1OT1	hsa-miR-330-5p	2612245	2612261	0.730788	0	-17.1	-0.012	7.477	0.195	0.271	0.196	1	0.6	0.518	0.158	1	0.7	0.495	0.105	0.867	0.733	0.428	0.079	0.8	0.8	0.437	0.148	0.8	0.8	0.472	0.251	0.8	0.767
251	KCNQ1OT1	hsa-miR-335-5p	2611799	2611805	0.730669	0	-11.1	-0.048	-4.542	0.347	0.869	0.476	0.6	0.6	0.614	0.35	0.5	0.5	0.583	0.342	0.667	0.467	0.599	0.393	0.7	0.5	0.666	0.352	0.76	0.48	0.636	0.357	0.733	0.467
252	KCNQ1OT1	hsa-miR-326	2611537	2611543	0.729645	0	-12.6	-0.313	-6.268	0.325	0.276	0.938	0.6	1	0.321	0.805	0.8	0.9	0.428	0.681	0.733	0.733	0.477	0.598	0.7	0.65	0.562	0.542	0.68	0.72	0.557	0.491	0.667	0.7
253	KCNQ1OT1	hsa-miR-330-5p	2611401	2611421	0.72912	0	-16.1	-4.155	-6.907	0.394	0.358	0.716	0.4	0.6	0.271	0.743	0.6	0.7	0.371	0.825	0.6	0.8	0.296	0.865	0.65	0.8	0.33	0.89	0.64	0.8	0.414	0.845	0.667	0.733
254	KCNQ1OT1	hsa-miR-330-5p	2611378	2611390	0.728635	0	-14.7	-0.563	-2.979	0.278	0.909	0.184	0.8	0.8	0.675	0.271	0.8	0.6	0.506	0.265	0.8	0.667	0.567	0.265	0.75	0.65	0.643	0.283	0.8	0.68	0.684	0.359	0.833	0.667
255	KCNQ1OT1	hsa-miR-7-5p	2612238	2612261	0.728581	1	-15.6	-0.657	5.846	0.248	0.741	0.196	0.8	0.6	0.493	0.158	0.8	0.7	0.489	0.105	0.733	0.733	0.438	0.079	0.7	0.8	0.531	0.148	0.72	0.8	0.548	0.251	0.767	0.767
256	KCNQ1OT1	hsa-miR-330-5p	2612840	2612855	0.728537	0	-16.5	-2.887	-6.635	0.512	0.336	0.304	0.6	0.2	0.343	0.547	0.7	0.4	0.343	0.431	0.533	0.4	0.31	0.341	0.5	0.4	0.378	0.338	0.52	0.44	0.383	0.404	0.5	0.467
257	KCNQ1OT1	hsa-miR-29c-3p	2612854	2612875	0.728394	0	-15.4	-0.066	-0.66	0.36	0.442	0.329	0.8	0.6	0.511	0.529	0.7	0.6	0.49	0.583	0.667	0.533	0.458	0.559	0.65	0.6	0.43	0.533	0.64	0.6	0.411	0.494	0.567	0.533
258	KCNQ1OT1	hsa-miR-29a-3p	2612854	2612875	0.728394	0	-15.4	-0.066	-0.66	0.36	0.442	0.329	0.8	0.6	0.511	0.529	0.7	0.6	0.49	0.583	0.667	0.533	0.458	0.559	0.65	0.6	0.43	0.533	0.64	0.6	0.411	0.494	0.567	0.533
259	KCNQ1OT1	hsa-miR-24-3p	2611823	2611840	0.728177	1	-20.9	-0.051	-7.659	0.331	0.714	0.393	0.4	0.2	0.464	0.364	0.4	0.2	0.34	0.41	0.4	0.333	0.455	0.442	0.5	0.35	0.42	0.532	0.56	0.44	0.495	0.503	0.567	0.4
260	KCNQ1OT1	hsa-miR-326	2611902	2611923	0.727599	1	-23.3	-0.549	-2.517	0.249	0.389	0.729	0.4	0.4	0.578	0.693	0.5	0.5	0.449	0.596	0.467	0.533	0.411	0.612	0.4	0.55	0.42	0.571	0.44	0.52	0.404	0.525	0.433	0.5
261	KCNQ1OT1	hsa-miR-24-3p	2612809	2612822	0.727427	0	-16.4	-0.226	-5.809	0.447	0.297	0.267	0.4	0.2	0.264	0.261	0.4	0.4	0.285	0.324	0.467	0.533	0.253	0.335	0.4	0.55	0.284	0.39	0.36	0.56	0.304	0.407	0.367	0.567
262	KCNQ1OT1	hsa-miR-330-5p	2611988	2612008	0.727019	0	-18	-0.978	-6.755	0.511	0.282	0.439	0.6	0.8	0.373	0.372	0.6	0.8	0.499	0.446	0.6	0.733	0.458	0.351	0.6	0.7	0.475	0.38	0.56	0.68	0.478	0.347	0.533	0.567
263	KCNQ1OT1	hsa-miR-140-5p	2612139	2612148	0.72699	0	-21.9	-0.022	-0.613	0.186	0.717	0.471	0.2	0.8	0.429	0.544	0.2	0.7	0.389	0.474	0.267	0.6	0.455	0.559	0.4	0.65	0.546	0.514	0.48	0.6	0.599	0.501	0.567	0.6
264	KCNQ1OT1	hsa-miR-335-5p	2613265	2613279	0.726956	0	-9.7	-0.386	3.536	0.279	0.47	0.548	0.8	0.6	0.456	0.305	0.9	0.6	0.512	0.275	0.867	0.467	0.527	0.329	0.8	0.5	0.505	0.31	0.8	0.48	0.485	0.262	0.733	0.467
265	KCNQ1OT1	hsa-miR-29b-3p	2613055	2613073	0.726747	0	-16.1	-0.292	-1.454	0.355	0.807	0.806	0.6	0.8	0.651	0.48	0.6	0.6	0.589	0.42	0.533	0.533	0.498	0.409	0.5	0.55	0.476	0.391	0.52	0.48	0.407	0.402	0.5	0.5
266	KCNQ1OT1	hsa-miR-7-5p	2611519	2611529	0.724732	1	-15.5	-3.142	-10.815	0.551	0.869	0.198	0.8	0.8	0.848	0.188	0.8	0.6	0.783	0.332	0.667	0.6	0.698	0.486	0.65	0.7	0.564	0.488	0.64	0.68	0.507	0.507	0.7	0.633
267	KCNQ1OT1	hsa-miR-330-5p	2611499	2611543	0.724394	0	-18.1	-1.342	-6.095	0.535	0.027	0.938	0.6	1	0.125	0.805	0.8	0.9	0.287	0.681	0.733	0.733	0.434	0.598	0.8	0.65	0.469	0.542	0.76	0.72	0.514	0.491	0.7	0.7
268	KCNQ1OT1	hsa-miR-29a-3p	2611176	2611195	0.724156	0	-22.4	-4.318	-7.854	0.502	0.41	0.289	0.6	0.4	0.21	0.487	0.6	0.5	0.329	0.329	0.6	0.533	0.46	0.248	0.65	0.6	0.383	0.316	0.6	0.64	0.415	0.264	0.667	0.633
269	KCNQ1OT1	hsa-miR-7-5p	2612857	2612874	0.724153	0	-16.4	-2.908	-2.365	0.356	0.422	0.236	0.4	0.4	0.466	0.439	0.6	0.5	0.5	0.55	0.6	0.533	0.485	0.54	0.6	0.55	0.457	0.531	0.6	0.6	0.421	0.496	0.6	0.533
270	KCNQ1OT1	hsa-miR-330-5p	2612948	2612968	0.723991	0	-26.7	-0.015	1.265	0.211	0.434	0.203	0.4	0.4	0.261	0.497	0.5	0.4	0.372	0.4	0.667	0.4	0.525	0.492	0.75	0.4	0.466	0.569	0.8	0.44	0.436	0.629	0.733	0.467
271	KCNQ1OT1	hsa-miR-24-3p	2610518	2610527	0.723325	0	-15.1	-3.195	-12.253	0.653	0.245	0.551	0.8	0.6	0.337	0.489	0.8	0.5	0.41	0.338	0.8	0.6	0.512	0.297	0.8	0.55	0.507	0.379	0.72	0.6	0.51	0.364	0.733	0.6
272	KCNQ1OT1	hsa-miR-7-5p	2613118	2613136	0.723003	0	-19.6	-3.859	-5.524	0.431	0.675	0.213	0.4	0.4	0.688	0.112	0.4	0.4	0.681	0.142	0.6	0.4	0.604	0.107	0.55	0.45	0.548	0.093	0.48	0.48	0.515	0.214	0.5	0.467
273	KCNQ1OT1	hsa-miR-140-5p	2611954	2611964	0.722062	0	-16	-1.547	-7.952	0.408	0.298	0.571	0.4	0.6	0.353	0.531	0.4	0.6	0.455	0.575	0.467	0.6	0.442	0.505	0.5	0.65	0.485	0.529	0.52	0.64	0.525	0.478	0.5	0.567
274	KCNQ1OT1	hsa-miR-326	2613017	2613044	0.72136	0	-22.3	-0.098	4.078	0.345	0.412	0.496	0.6	0.6	0.653	0.651	0.8	0.6	0.735	0.531	0.867	0.467	0.709	0.507	0.85	0.5	0.745	0.494	0.76	0.56	0.775	0.475	0.733	0.533
275	KCNQ1OT1	hsa-miR-326	2611917	2611937	0.721236	1	-23.9	-0.619	-6.864	0.457	0.174	0.785	0.6	0.8	0.31	0.516	0.6	0.5	0.27	0.467	0.533	0.467	0.3	0.45	0.5	0.55	0.393	0.458	0.52	0.52	0.36	0.472	0.5	0.5
276	KCNQ1OT1	hsa-miR-7-5p	2612857	2612891	0.721017	0	-17.2	-2.908	-1.778	0.453	0.422	0.453	0.4	0.6	0.466	0.418	0.6	0.7	0.5	0.363	0.6	0.467	0.485	0.358	0.6	0.5	0.457	0.434	0.6	0.52	0.421	0.442	0.6	0.533
277	KCNQ1OT1	hsa-miR-330-5p	2613159	2613174	0.720587	0	-18.2	-0.009	-3.972	0.439	0.002	0.416	0.6	0.6	0.003	0.216	0.6	0.6	0.072	0.269	0.467	0.6	0.055	0.42	0.4	0.6	0.195	0.521	0.48	0.6	0.242	0.446	0.5	0.567
278	KCNQ1OT1	hsa-miR-29a-3p	2612440	2612457	0.720142	0	-17	-0.246	9.688	0.157	0.549	0.546	0.8	0.8	0.481	0.542	0.7	0.7	0.527	0.584	0.667	0.733	0.604	0.521	0.7	0.8	0.639	0.527	0.72	0.68	0.665	0.514	0.733	0.667
279	KCNQ1OT1	hsa-miR-7-5p	2613280	2613300	0.720029	0	-15.9	-0.818	1.701	0.354	0.391	0.08	1	0.6	0.347	0.142	0.7	0.5	0.279	0.201	0.667	0.467	0.327	0.169	0.7	0.4	0.35	0.192	0.76	0.44	0.396	0.326	0.767	0.5
280	KCNQ1OT1	hsa-miR-326	2611882	2611905	0.719909	1	-26.8	-0.167	-6.365	0.368	0.458	0.51	0.6	0.8	0.392	0.342	0.5	0.6	0.368	0.302	0.4	0.6	0.47	0.334	0.45	0.6	0.505	0.414	0.44	0.52	0.515	0.404	0.5	0.533
281	KCNQ1OT1	hsa-miR-330-5p	2612138	2612145	0.719798	0	-15.2	0	3.004	0.204	0.838	0.09	0.4	0.4	0.521	0.408	0.2	0.7	0.389	0.478	0.267	0.6	0.498	0.438	0.45	0.55	0.582	0.494	0.52	0.56	0.608	0.502	0.567	0.6
282	KCNQ1OT1	hsa-miR-7-5p	2612430	2612450	0.719704	0	-16.6	-3.444	1.482	0.31	0.62	0.049	0.6	0.2	0.726	0.265	0.7	0.5	0.744	0.404	0.733	0.533	0.757	0.399	0.75	0.55	0.683	0.453	0.64	0.64	0.691	0.422	0.667	0.6
283	KCNQ1OT1	hsa-miR-140-5p	2612396	2612408	0.719185	0	-15	-0.841	-1.109	0.385	0.021	0.77	1	0.6	0.22	0.781	0.8	0.7	0.221	0.781	0.733	0.733	0.175	0.787	0.65	0.75	0.296	0.68	0.6	0.68	0.388	0.686	0.6	0.7
284	KCNQ1OT1	hsa-miR-326	2611642	2611657	0.719022	0	-15.5	-0.02	-4.8	0.436	0.41	0.455	0.8	0.8	0.262	0.255	0.9	0.7	0.371	0.263	0.867	0.6	0.433	0.338	0.75	0.6	0.5	0.358	0.76	0.6	0.445	0.424	0.733	0.633
285	KCNQ1OT1	hsa-miR-330-5p	2612025	2612042	0.718938	0	-21.3	-0.007	-0.974	0.36	0.41	0.785	0.6	0.8	0.444	0.707	0.8	0.7	0.387	0.598	0.733	0.667	0.431	0.555	0.65	0.65	0.495	0.589	0.68	0.68	0.48	0.577	0.633	0.733
286	KCNQ1OT1	hsa-miR-29a-3p	2611964	2611983	0.718738	0	-17.9	-2.997	-8.165	0.525	0.387	0.455	0.2	0.6	0.397	0.396	0.5	0.5	0.364	0.376	0.467	0.4	0.375	0.491	0.45	0.55	0.431	0.481	0.48	0.48	0.427	0.474	0.5	0.533
287	KCNQ1OT1	hsa-miR-330-5p	2612369	2612402	0.718398	0	-19.3	-0.29	3.381	0.354	0.811	0.28	1	0.6	0.878	0.511	0.9	0.5	0.845	0.612	0.867	0.6	0.788	0.646	0.85	0.65	0.717	0.712	0.84	0.72	0.654	0.61	0.8	0.667
288	KCNQ1OT1	hsa-miR-7-5p	2613118	2613134	0.716667	0	-15.8	-0.051	-1.565	0.374	0.675	0.578	0.4	0.6	0.688	0.29	0.4	0.5	0.681	0.263	0.6	0.4	0.604	0.198	0.55	0.45	0.548	0.159	0.48	0.48	0.515	0.234	0.5	0.467
289	KCNQ1OT1	hsa-miR-330-5p	2612025	2612038	0.716586	0	-19.1	-0.007	1.507	0.264	0.41	0.722	0.6	0.6	0.444	0.71	0.8	0.7	0.387	0.676	0.733	0.667	0.431	0.624	0.65	0.65	0.495	0.575	0.68	0.6	0.48	0.605	0.633	0.667
290	KCNQ1OT1	hsa-miR-140-5p	2611027	2611044	0.716534	0	-16.7	-0.234	-8.173	0.389	0.229	0.408	0.8	0.6	0.123	0.455	0.7	0.7	0.319	0.384	0.8	0.8	0.314	0.401	0.7	0.8	0.367	0.51	0.64	0.8	0.333	0.487	0.6	0.7
291	KCNQ1OT1	hsa-miR-330-5p	2611799	2611818	0.716519	0	-15	-0.007	-3.522	0.314	0.869	0.758	0.6	0.4	0.614	0.419	0.5	0.4	0.583	0.35	0.667	0.4	0.599	0.388	0.7	0.45	0.666	0.411	0.76	0.4	0.636	0.427	0.733	0.4
292	KCNQ1OT1	hsa-miR-330-5p	2612077	2612109	0.716264	0	-17	-0.492	-2.825	0.351	0.574	0.951	0.8	1	0.605	0.922	0.9	0.9	0.603	0.777	0.867	0.867	0.578	0.658	0.8	0.7	0.533	0.593	0.72	0.6	0.549	0.582	0.7	0.533
293	KCNQ1OT1	hsa-miR-29a-3p	2612129	2612143	0.715794	0	-16.3	-4.218	-5.408	0.388	0.307	0.067	0.4	0.2	0.48	0.269	0.6	0.5	0.623	0.385	0.667	0.533	0.684	0.372	0.75	0.5	0.601	0.461	0.68	0.56	0.589	0.44	0.733	0.533
294	KCNQ1OT1	hsa-miR-140-5p	2612139	2612151	0.715671	0	-22	-0.022	-0.062	0.202	0.717	0.73	0.2	0.8	0.429	0.62	0.2	0.7	0.389	0.57	0.267	0.6	0.455	0.573	0.4	0.6	0.546	0.565	0.48	0.6	0.599	0.511	0.567	0.6
295	KCNQ1OT1	hsa-miR-140-5p	2611156	2611179	0.715508	0	-17.4	-7.066	-1.963	0.542	0.075	0.456	0.4	0.2	0.325	0.52	0.7	0.4	0.451	0.358	0.733	0.4	0.342	0.372	0.75	0.35	0.434	0.405	0.76	0.4	0.527	0.373	0.767	0.433
296	KCNQ1OT1	hsa-miR-24-3p	2613186	2613203	0.715506	0	-15.7	-4.075	-0.666	0.608	0.065	0.219	0.8	0.6	0.22	0.426	0.6	0.5	0.181	0.288	0.533	0.467	0.293	0.219	0.55	0.45	0.378	0.255	0.52	0.44	0.315	0.213	0.533	0.467
297	KCNQ1OT1	hsa-miR-24-3p	2612857	2612878	0.715381	0	-17.8	-0.081	-1.798	0.331	0.422	0.518	0.4	0.4	0.466	0.678	0.6	0.6	0.5	0.643	0.6	0.6	0.485	0.596	0.6	0.6	0.457	0.54	0.6	0.56	0.421	0.468	0.6	0.5
298	KCNQ1OT1	hsa-miR-24-3p	2611823	2611835	0.71537	1	-18.4	-0.051	-3.277	0.279	0.714	0.466	0.4	0.6	0.464	0.429	0.4	0.4	0.34	0.398	0.4	0.333	0.455	0.424	0.5	0.4	0.42	0.447	0.56	0.4	0.495	0.521	0.567	0.467
299	KCNQ1OT1	hsa-miR-29b-3p	2610273	2610289	0.715082	1	-17.1	-3.519	-12.103	0.544	0.131	0.637	0.6	0.4	0.253	0.651	0.5	0.6	0.189	0.521	0.4	0.6	0.142	0.471	0.45	0.65	0.188	0.446	0.48	0.56	0.244	0.372	0.5	0.6
300	KCNQ1OT1	hsa-miR-326	2611378	2611390	0.714623	0	-13.3	-0.389	-1.579	0.278	0.909	0.184	0.8	0.8	0.675	0.271	0.8	0.6	0.506	0.265	0.8	0.667	0.567	0.265	0.75	0.65	0.643	0.283	0.8	0.68	0.684	0.359	0.833	0.667
301	KCNQ1OT1	hsa-miR-326	2611917	2611932	0.714565	1	-23.7	-0.619	-5.971	0.497	0.174	0.331	0.6	0.6	0.31	0.558	0.6	0.7	0.27	0.455	0.533	0.533	0.3	0.433	0.5	0.5	0.393	0.426	0.52	0.56	0.36	0.437	0.5	0.533
302	KCNQ1OT1	hsa-miR-330-5p	2611927	2611951	0.714475	1	-18.8	-2.948	-4.108	0.517	0.414	0.415	0.4	0.8	0.333	0.46	0.5	0.6	0.28	0.461	0.533	0.467	0.321	0.432	0.55	0.5	0.295	0.489	0.52	0.52	0.311	0.507	0.5	0.567
303	KCNQ1OT1	hsa-miR-140-5p	2610438	2610461	0.714233	1	-19.2	-4.056	-13.024	0.506	0.277	0.787	0.4	0.6	0.37	0.476	0.6	0.5	0.385	0.38	0.6	0.533	0.429	0.417	0.6	0.6	0.414	0.387	0.56	0.6	0.385	0.402	0.567	0.633
304	KCNQ1OT1	hsa-miR-326	2609382	2609405	0.71421	0	-24.9	-5.33	-12.181	0.582	0.024	0.63	0.6	0.4	0.029	0.406	0.6	0.5	0.087	0.336	0.6	0.4	0.134	0.352	0.6	0.4	0.185	0.326	0.56	0.4	0.229	0.306	0.533	0.433
305	KCNQ1OT1	hsa-miR-7-5p	2611649	2611663	0.713961	0	-16.3	-5.011	-4.493	0.48	0.206	0.084	0.4	0.8	0.399	0.256	0.5	0.6	0.297	0.341	0.667	0.6	0.37	0.37	0.75	0.6	0.367	0.424	0.68	0.64	0.438	0.361	0.667	0.667
306	KCNQ1OT1	hsa-miR-29a-3p	2613139	2613150	0.713959	0	-15.1	0	10.151	0.089	0.755	0.004	0.8	0.6	0.617	0.003	0.7	0.6	0.517	0.241	0.667	0.533	0.414	0.337	0.55	0.55	0.481	0.291	0.56	0.52	0.518	0.305	0.533	0.5
307	KCNQ1OT1	hsa-miR-7-5p	2611621	2611640	0.713959	0	-15.2	-2.999	-7.597	0.466	0.763	0.44	0.8	0.6	0.407	0.417	0.7	0.4	0.295	0.409	0.667	0.533	0.276	0.416	0.6	0.5	0.339	0.381	0.64	0.56	0.437	0.363	0.6	0.533
308	KCNQ1OT1	hsa-miR-24-3p	2611966	2611987	0.713116	0	-17.9	-1.158	-7.252	0.471	0.411	0.508	0.2	0.4	0.454	0.384	0.4	0.3	0.429	0.537	0.533	0.533	0.437	0.498	0.45	0.5	0.416	0.515	0.44	0.56	0.463	0.449	0.5	0.567
309	KCNQ1OT1	hsa-miR-24-3p	2612902	2612923	0.71296	0	-16.8	-0.064	2.497	0.413	0.384	0.422	0.8	1	0.418	0.7	0.7	1	0.485	0.619	0.6	1	0.578	0.499	0.65	0.9	0.529	0.467	0.6	0.76	0.462	0.435	0.567	0.7
310	KCNQ1OT1	hsa-miR-29a-3p	2611964	2611985	0.711039	0	-20	-3.054	-8.162	0.486	0.387	0.712	0.2	0.6	0.397	0.431	0.5	0.4	0.364	0.479	0.467	0.467	0.375	0.511	0.45	0.5	0.431	0.549	0.48	0.52	0.427	0.474	0.5	0.533
311	KCNQ1OT1	hsa-miR-326	2613070	2613085	0.710918	1	-16.6	-0.338	-0.983	0.404	0.441	0.333	0.8	0.6	0.438	0.345	0.7	0.5	0.388	0.314	0.533	0.4	0.493	0.399	0.55	0.5	0.494	0.447	0.56	0.52	0.489	0.482	0.533	0.467
312	KCNQ1OT1	hsa-miR-29a-3p	2611932	2611946	0.710805	0	-17.3	-0.49	-9.029	0.489	0.729	0.39	0.2	0.4	0.571	0.403	0.3	0.6	0.465	0.437	0.4	0.533	0.392	0.444	0.45	0.45	0.403	0.423	0.48	0.48	0.368	0.472	0.467	0.5
313	KCNQ1OT1	hsa-miR-330-5p	2611974	2611994	0.710627	0	-15.3	-3.226	-4.565	0.468	0.376	0.405	0.6	0.4	0.501	0.577	0.5	0.6	0.463	0.572	0.4	0.533	0.449	0.498	0.5	0.55	0.419	0.494	0.48	0.64	0.417	0.48	0.467	0.633
314	KCNQ1OT1	hsa-miR-330-5p	2611927	2611944	0.710622	1	-16.2	-4.981	-4.247	0.579	0.414	0.475	0.4	0.2	0.333	0.387	0.5	0.4	0.28	0.425	0.533	0.467	0.321	0.396	0.55	0.4	0.295	0.431	0.52	0.44	0.311	0.441	0.5	0.467
315	KCNQ1OT1	hsa-miR-29a-3p	2612440	2612455	0.710341	0	-15.2	-0.246	11.926	0.121	0.549	0.481	0.8	0.8	0.481	0.582	0.7	0.7	0.527	0.515	0.667	0.667	0.604	0.555	0.7	0.75	0.639	0.496	0.72	0.68	0.665	0.507	0.733	0.633
316	KCNQ1OT1	hsa-miR-24-3p	2611823	2611831	0.709443	1	-17.7	-0.708	-2.388	0.21	0.714	0.422	0.4	0.6	0.464	0.479	0.4	0.5	0.34	0.44	0.4	0.4	0.455	0.386	0.5	0.35	0.42	0.422	0.56	0.44	0.495	0.459	0.567	0.433
317	KCNQ1OT1	hsa-miR-330-5p	2609389	2609401	0.708848	0	-17	-5.017	-14.215	0.693	0.22	0.5	0.4	0.4	0.286	0.549	0.5	0.4	0.2	0.476	0.533	0.4	0.152	0.363	0.55	0.35	0.217	0.41	0.56	0.4	0.181	0.346	0.533	0.4
318	KCNQ1OT1	hsa-miR-330-5p	2611229	2611238	0.708578	0	-15.6	-0.254	-4.722	0.314	0.017	0.243	0.8	1	0.198	0.551	0.6	0.8	0.202	0.442	0.667	0.733	0.153	0.332	0.7	0.8	0.202	0.266	0.72	0.8	0.229	0.27	0.667	0.8
319	KCNQ1OT1	hsa-miR-330-5p	2611177	2611203	0.708459	0	-21	-3.685	-6.661	0.445	0.469	0.399	0.6	0.8	0.308	0.201	0.7	0.8	0.33	0.204	0.6	0.8	0.467	0.248	0.65	0.7	0.42	0.202	0.64	0.72	0.431	0.242	0.667	0.733
320	KCNQ1OT1	hsa-miR-330-5p	2613114	2613134	0.708296	0	-18.3	-0.653	-1.842	0.436	0.704	0.578	0.4	0.6	0.672	0.29	0.6	0.5	0.599	0.263	0.6	0.4	0.53	0.198	0.5	0.45	0.499	0.159	0.52	0.48	0.466	0.234	0.5	0.467
321	KCNQ1OT1	hsa-miR-140-5p	2611532	2611556	0.708106	1	-15.2	-1.453	-4.385	0.481	0.366	0.661	1	0.4	0.504	0.417	0.8	0.6	0.544	0.363	0.733	0.6	0.633	0.456	0.7	0.7	0.613	0.527	0.68	0.76	0.613	0.537	0.633	0.767
322	KCNQ1OT1	hsa-miR-29a-3p	2613111	2613133	0.707563	0	-17.1	-4.704	-1.605	0.448	0.637	0.755	0.6	0.8	0.646	0.38	0.7	0.5	0.515	0.323	0.533	0.4	0.475	0.243	0.5	0.45	0.447	0.195	0.52	0.48	0.423	0.231	0.5	0.5
323	KCNQ1OT1	hsa-miR-140-5p	2611836	2611852	0.706877	1	-19.3	-0.704	-8.473	0.406	0.383	0.474	0.4	0.6	0.286	0.609	0.4	0.6	0.372	0.621	0.467	0.6	0.361	0.553	0.45	0.5	0.333	0.502	0.44	0.48	0.357	0.498	0.467	0.467
324	KCNQ1OT1	hsa-miR-29a-3p	2612440	2612459	0.706153	0	-19.4	-0.278	8.465	0.203	0.549	0.679	0.8	0.8	0.481	0.471	0.7	0.7	0.527	0.587	0.667	0.733	0.604	0.491	0.7	0.7	0.639	0.521	0.72	0.64	0.665	0.513	0.733	0.667
325	KCNQ1OT1	hsa-miR-7-5p	2611697	2611721	0.706087	0	-22.2	-2.905	-3.741	0.421	0.074	0.529	0.8	0.4	0.12	0.435	0.7	0.3	0.302	0.358	0.733	0.4	0.365	0.425	0.75	0.55	0.378	0.456	0.68	0.6	0.361	0.428	0.633	0.633
326	KCNQ1OT1	hsa-miR-330-5p	2610990	2611009	0.705958	0	-17.6	-0.152	-8.414	0.456	0.416	0.331	0.6	0.6	0.364	0.365	0.7	0.7	0.415	0.277	0.8	0.667	0.461	0.31	0.75	0.7	0.43	0.284	0.68	0.68	0.425	0.328	0.667	0.7
327	KCNQ1OT1	hsa-miR-330-5p	2613076	2613094	0.705557	0	-17.9	-0.689	-2.549	0.349	0.561	0.274	0.6	0.2	0.431	0.42	0.6	0.4	0.483	0.481	0.6	0.467	0.403	0.537	0.55	0.45	0.474	0.562	0.56	0.48	0.495	0.488	0.533	0.467
328	KCNQ1OT1	hsa-miR-140-5p	2611174	2611195	0.704945	0	-22.1	-0.206	-7.523	0.465	0.379	0.289	1	0.4	0.209	0.487	0.7	0.5	0.431	0.329	0.733	0.533	0.462	0.248	0.7	0.6	0.422	0.316	0.68	0.64	0.443	0.264	0.7	0.633
329	KCNQ1OT1	hsa-miR-24-3p	2613078	2613096	0.704722	0	-15.9	-0.79	0.605	0.308	0.686	0.289	0.8	0.4	0.463	0.491	0.7	0.6	0.551	0.55	0.667	0.533	0.436	0.579	0.6	0.5	0.463	0.545	0.6	0.52	0.528	0.504	0.6	0.5
330	KCNQ1OT1	hsa-miR-24-3p	2611454	2611479	0.704565	0	-16.6	-6.307	-3.783	0.424	0.449	0.993	0.6	1	0.63	0.708	0.6	0.8	0.751	0.544	0.733	0.867	0.81	0.421	0.75	0.8	0.817	0.457	0.76	0.76	0.818	0.489	0.733	0.7
331	KCNQ1OT1	hsa-miR-326	2613017	2613032	0.703908	0	-16.7	-0.015	4.091	0.345	0.412	0.356	0.6	0.6	0.653	0.285	0.8	0.4	0.735	0.328	0.867	0.4	0.709	0.459	0.85	0.45	0.745	0.481	0.76	0.48	0.775	0.416	0.733	0.467
332	KCNQ1OT1	hsa-miR-330-5p	2611594	2611609	0.703813	0	-19.4	-4.27	-4.145	0.385	0.582	0.07	0.6	0.8	0.396	0.33	0.6	0.7	0.559	0.483	0.733	0.6	0.635	0.461	0.8	0.6	0.556	0.456	0.76	0.68	0.516	0.421	0.8	0.7
333	KCNQ1OT1	hsa-miR-326	2611177	2611203	0.703425	0	-20.1	-2.38	-5.761	0.445	0.469	0.399	0.6	0.8	0.308	0.201	0.7	0.8	0.33	0.204	0.6	0.8	0.467	0.248	0.65	0.7	0.42	0.202	0.64	0.72	0.431	0.242	0.667	0.733
334	KCNQ1OT1	hsa-miR-7-5p	2613218	2613242	0.703229	0	-16.7	-4.914	14.477	0.278	0.209	0.243	0.4	0.8	0.333	0.427	0.5	0.7	0.288	0.546	0.467	0.8	0.327	0.466	0.45	0.8	0.442	0.428	0.52	0.8	0.5	0.427	0.533	0.767
335	KCNQ1OT1	hsa-miR-140-5p	2610363	2610368	0.702876	0	-6.9	-2.747	-6.317	0.91	0.183	0.196	0.6	0.2	0.159	0.109	0.6	0.6	0.19	0.153	0.6	0.667	0.265	0.12	0.7	0.7	0.369	0.179	0.72	0.68	0.402	0.198	0.7	0.633
336	KCNQ1OT1	hsa-miR-330-5p	2613016	2613040	0.702682	0	-20.3	-0.052	6.514	0.334	0.545	0.339	0.8	0.4	0.748	0.469	0.9	0.4	0.781	0.567	0.933	0.467	0.758	0.465	0.85	0.45	0.781	0.49	0.8	0.48	0.806	0.458	0.733	0.5
337	KCNQ1OT1	hsa-miR-29b-3p	2612808	2612822	0.702468	0	-15.4	-2.278	-4.652	0.468	0.167	0.267	0.4	0.2	0.206	0.261	0.3	0.4	0.235	0.324	0.4	0.533	0.217	0.335	0.35	0.55	0.28	0.39	0.36	0.56	0.279	0.407	0.333	0.567
338	KCNQ1OT1	hsa-miR-24-3p	2611823	2611844	0.702193	1	-21.7	-0.827	-3.655	0.324	0.714	0.496	0.4	0.4	0.464	0.465	0.4	0.4	0.34	0.476	0.4	0.467	0.455	0.563	0.5	0.5	0.42	0.549	0.56	0.48	0.495	0.488	0.567	0.467
339	KCNQ1OT1	hsa-miR-29c-3p	2611866	2611880	0.702164	0	-17.2	-0.323	-6.176	0.355	0.893	0.393	0.8	0.4	0.716	0.215	0.6	0.3	0.644	0.393	0.6	0.4	0.567	0.434	0.5	0.4	0.532	0.373	0.44	0.4	0.521	0.396	0.467	0.467
340	KCNQ1OT1	hsa-miR-7-5p	2610990	2611012	0.700927	0	-19.8	-0.553	-7.388	0.426	0.416	0.593	0.6	0.8	0.364	0.304	0.7	0.8	0.415	0.296	0.8	0.733	0.461	0.305	0.75	0.8	0.43	0.361	0.68	0.72	0.425	0.31	0.667	0.7
341	KCNQ1OT1	hsa-miR-29a-3p	2610988	2611009	0.700871	0	-15.4	-5.746	-6.172	0.502	0.324	0.331	0.6	0.6	0.293	0.365	0.7	0.7	0.361	0.277	0.733	0.667	0.366	0.31	0.65	0.7	0.43	0.284	0.64	0.68	0.362	0.328	0.6	0.7
342	KCNQ1OT1	hsa-miR-326	2612082	2612108	0.700744	0	-15.1	-0.238	-1.601	0.377	0.168	0.868	0.6	1	0.371	0.889	0.7	0.9	0.46	0.81	0.8	0.867	0.494	0.684	0.8	0.75	0.496	0.576	0.76	0.64	0.472	0.599	0.7	0.567
343	KCNQ1OT1	hsa-miR-140-5p	2612780	2612787	0.700063	1	-19.2	-3.685	-9.743	0.473	0.511	0.164	0.4	0.2	0.475	0.229	0.3	0.4	0.419	0.234	0.333	0.333	0.374	0.217	0.35	0.35	0.415	0.248	0.36	0.4	0.347	0.314	0.4	0.433
344	KCNQ1OT1	hsa-miR-330-5p	2610985	2611001	0.700042	0	-15.5	-0.092	-7.902	0.406	0.312	0.576	0.8	0.4	0.415	0.439	0.9	0.4	0.476	0.529	0.8	0.6	0.433	0.401	0.7	0.6	0.427	0.367	0.68	0.64	0.371	0.358	0.633	0.667
1642	KCNQ1OT1	hsa-miR-29a-3p	2618414	2618428	0.886217	0	-18.8	-0.131	-2.831	0.28	0.208	0.497	0.4	0.4	0.589	0.666	0.5	0.5	0.467	0.778	0.4	0.667	0.366	0.833	0.35	0.75	0.311	0.867	0.36	0.8	0.33	0.889	0.367	0.833
1643	KCNQ1OT1	hsa-miR-330-5p	2618415	2618426	0.880769	0	-15.3	-0.054	-2.828	0.234	0.393	0.197	0.6	0.4	0.594	0.517	0.6	0.4	0.468	0.671	0.467	0.533	0.415	0.753	0.4	0.65	0.35	0.802	0.4	0.72	0.352	0.835	0.4	0.767
1644	KCNQ1OT1	hsa-miR-140-5p	2617956	2617972	0.878139	0	-16.3	-6.444	-11.883	0.74	0.186	0.182	0.6	0.4	0.178	0.289	0.6	0.4	0.253	0.194	0.467	0.333	0.25	0.245	0.5	0.3	0.217	0.212	0.52	0.36	0.314	0.237	0.533	0.4
1645	KCNQ1OT1	hsa-miR-29c-3p	2618414	2618428	0.875005	0	-16.3	-0.078	-0.331	0.28	0.208	0.497	0.4	0.4	0.589	0.666	0.5	0.5	0.467	0.778	0.4	0.667	0.366	0.833	0.35	0.75	0.311	0.867	0.36	0.8	0.33	0.889	0.367	0.833
1646	KCNQ1OT1	hsa-miR-140-5p	2617956	2617968	0.871163	0	-15	-5.712	-10.117	0.75	0.186	0.709	0.6	0.8	0.178	0.466	0.6	0.5	0.253	0.382	0.467	0.467	0.25	0.287	0.5	0.4	0.217	0.31	0.52	0.4	0.314	0.284	0.533	0.433
1647	KCNQ1OT1	hsa-miR-326	2618031	2618038	0.870276	1	-19.6	-1.699	-11.625	0.386	0.157	0.703	0.6	0.6	0.514	0.659	0.6	0.6	0.48	0.632	0.533	0.667	0.364	0.57	0.55	0.6	0.425	0.516	0.64	0.56	0.41	0.515	0.633	0.533
1648	KCNQ1OT1	hsa-miR-326	2618417	2618433	0.865221	0	-18.6	-0.031	-0.846	0.33	0.407	0.836	0.6	0.6	0.406	0.918	0.6	0.8	0.464	0.945	0.467	0.867	0.415	0.959	0.45	0.9	0.351	0.967	0.4	0.92	0.3	0.973	0.4	0.933
1649	KCNQ1OT1	hsa-miR-24-3p	2616818	2616831	0.846744	0	-20.8	-0.825	-16.484	0.564	0.41	0.427	0.6	0.8	0.312	0.388	0.5	0.6	0.485	0.474	0.533	0.6	0.514	0.511	0.65	0.65	0.553	0.603	0.6	0.68	0.514	0.569	0.533	0.667
1650	KCNQ1OT1	hsa-miR-326	2618417	2618429	0.841931	0	-17	-0.031	4.312	0.245	0.407	0.67	0.6	0.6	0.406	0.76	0.6	0.6	0.464	0.84	0.467	0.733	0.415	0.88	0.45	0.8	0.351	0.904	0.4	0.84	0.3	0.92	0.4	0.867
1651	KCNQ1OT1	hsa-miR-140-5p	2618407	2618433	0.840986	0	-17.6	-0.345	3.175	0.358	0.58	0.836	0.2	0.6	0.424	0.918	0.3	0.8	0.315	0.945	0.267	0.867	0.247	0.959	0.3	0.9	0.318	0.967	0.36	0.92	0.337	0.973	0.367	0.933
1652	KCNQ1OT1	hsa-miR-326	2618031	2618044	0.829939	1	-21	-1.699	-9.329	0.531	0.157	0.643	0.6	0.6	0.514	0.519	0.6	0.6	0.48	0.474	0.533	0.6	0.364	0.468	0.55	0.5	0.425	0.479	0.64	0.52	0.41	0.435	0.633	0.467
1653	KCNQ1OT1	hsa-miR-29b-3p	2617674	2617685	0.828628	0	-16.2	-3.811	-9.709	0.576	0.409	0.399	0.6	0.4	0.329	0.3	0.6	0.5	0.351	0.256	0.533	0.533	0.341	0.201	0.55	0.65	0.373	0.322	0.6	0.64	0.339	0.398	0.5	0.6
1654	KCNQ1OT1	hsa-miR-326	2618417	2618426	0.828453	0	-15.2	-0.031	-0.047	0.273	0.407	0.197	0.6	0.4	0.406	0.517	0.6	0.4	0.464	0.671	0.467	0.533	0.415	0.753	0.45	0.65	0.351	0.802	0.4	0.72	0.3	0.835	0.4	0.767
1655	KCNQ1OT1	hsa-miR-140-5p	2617956	2617980	0.827089	0	-20.5	-6.444	-8.876	0.618	0.186	0.005	0.6	0.2	0.178	0.004	0.6	0.2	0.253	0.137	0.467	0.333	0.25	0.195	0.5	0.4	0.217	0.223	0.52	0.44	0.314	0.297	0.533	0.533
1656	KCNQ1OT1	hsa-miR-24-3p	2618051	2618071	0.826522	0	-17.7	-0.008	-8.372	0.374	0.764	0.206	0.8	0.4	0.693	0.204	0.7	0.4	0.641	0.142	0.667	0.4	0.581	0.267	0.55	0.5	0.496	0.261	0.56	0.48	0.558	0.298	0.567	0.5
1657	KCNQ1OT1	hsa-miR-140-5p	2618025	2618043	0.826169	1	-19	-3.608	-6.178	0.428	0.898	0.616	0.6	0.6	0.568	0.596	0.6	0.7	0.45	0.526	0.6	0.6	0.504	0.469	0.7	0.55	0.47	0.477	0.68	0.52	0.42	0.462	0.667	0.5
1658	KCNQ1OT1	hsa-miR-330-5p	2618398	2618413	0.823058	0	-24.1	-0.138	-13.823	0.446	0.112	0.477	0.4	0.6	0.066	0.259	0.3	0.5	0.249	0.28	0.4	0.4	0.247	0.334	0.45	0.4	0.28	0.435	0.44	0.44	0.267	0.529	0.433	0.533
1659	KCNQ1OT1	hsa-miR-7-5p	2618395	2618437	0.822847	0	-15.3	-4.319	14.205	0.399	0.088	1	0.4	1	0.227	1	0.4	1	0.25	1	0.467	1	0.341	1	0.45	1	0.313	1	0.48	1	0.299	1	0.467	1
1660	KCNQ1OT1	hsa-miR-140-5p	2617609	2617625	0.820898	0	-15.5	-5.322	-10.19	0.665	0.386	0.486	0.2	0.4	0.343	0.457	0.4	0.6	0.336	0.398	0.467	0.533	0.303	0.429	0.45	0.5	0.352	0.388	0.52	0.48	0.33	0.409	0.5	0.5
1661	KCNQ1OT1	hsa-miR-326	2618132	2618137	0.817428	0	-15.9	-5.539	-10.552	0.653	0.502	0.221	0.8	0.6	0.449	0.408	0.6	0.5	0.513	0.403	0.6	0.467	0.507	0.303	0.6	0.45	0.511	0.358	0.52	0.44	0.484	0.34	0.5	0.433
1662	KCNQ1OT1	hsa-miR-330-5p	2618132	2618137	0.817428	0	-15.9	-5.539	-10.552	0.653	0.502	0.221	0.8	0.6	0.449	0.408	0.6	0.5	0.513	0.403	0.6	0.467	0.507	0.303	0.6	0.45	0.511	0.358	0.52	0.44	0.484	0.34	0.5	0.433
1663	KCNQ1OT1	hsa-miR-140-5p	2617956	2617975	0.81477	0	-17.9	-6.444	-7.291	0.669	0.186	0.413	0.6	0.4	0.178	0.209	0.6	0.3	0.253	0.14	0.467	0.267	0.25	0.206	0.5	0.35	0.217	0.239	0.52	0.4	0.314	0.255	0.533	0.433
1664	KCNQ1OT1	hsa-miR-29c-3p	2617603	2617622	0.813768	0	-21	-3.882	-11.052	0.614	0.495	0.356	0.4	0.4	0.311	0.511	0.6	0.5	0.342	0.371	0.533	0.533	0.346	0.43	0.6	0.5	0.351	0.412	0.56	0.44	0.306	0.395	0.533	0.5
1665	KCNQ1OT1	hsa-miR-29b-3p	2617602	2617622	0.811652	0	-24.3	-3.882	-10.561	0.585	0.613	0.356	0.6	0.4	0.311	0.511	0.6	0.5	0.395	0.371	0.6	0.533	0.362	0.43	0.6	0.5	0.363	0.412	0.6	0.44	0.316	0.395	0.567	0.5
1666	KCNQ1OT1	hsa-miR-326	2617604	2617629	0.810589	1	-23.7	-2	-9.036	0.573	0.3	0.581	0.6	0.8	0.311	0.405	0.6	0.7	0.276	0.459	0.533	0.6	0.343	0.395	0.6	0.5	0.319	0.416	0.56	0.52	0.305	0.393	0.567	0.567
1667	KCNQ1OT1	hsa-miR-29b-3p	2616818	2616829	0.809807	0	-16.3	-5.4	-12.075	0.58	0.41	0.215	0.6	0.4	0.312	0.481	0.5	0.6	0.485	0.447	0.533	0.533	0.514	0.495	0.65	0.55	0.553	0.562	0.6	0.64	0.514	0.6	0.533	0.633
1668	KCNQ1OT1	hsa-miR-330-5p	2617633	2617648	0.806206	0	-25.2	-0.068	-7.603	0.326	0.665	0.501	0.6	0.8	0.511	0.406	0.5	0.7	0.634	0.403	0.533	0.6	0.631	0.365	0.55	0.6	0.656	0.373	0.56	0.6	0.58	0.408	0.533	0.6
1669	KCNQ1OT1	hsa-miR-29a-3p	2618046	2618064	0.804718	0	-16.3	-0.14	-10.258	0.474	0.621	0.521	0.6	0.6	0.58	0.368	0.6	0.4	0.52	0.248	0.467	0.4	0.429	0.239	0.5	0.45	0.517	0.303	0.52	0.48	0.5	0.284	0.5	0.5
1670	KCNQ1OT1	hsa-miR-326	2617740	2617751	0.804136	1	-24.1	-0.309	-9.507	0.271	0.25	0.565	0.4	0.4	0.269	0.295	0.3	0.5	0.303	0.376	0.267	0.533	0.24	0.436	0.3	0.6	0.198	0.392	0.4	0.6	0.327	0.364	0.433	0.6
1671	KCNQ1OT1	hsa-miR-140-5p	2618025	2618040	0.803772	1	-16.2	-1.518	-2.346	0.389	0.898	0.621	0.6	0.6	0.568	0.693	0.6	0.7	0.45	0.583	0.6	0.6	0.504	0.494	0.7	0.6	0.47	0.517	0.68	0.56	0.42	0.492	0.667	0.533
1672	KCNQ1OT1	hsa-miR-29b-3p	2617674	2617689	0.803765	0	-17.7	-3.811	-4.852	0.557	0.409	0.056	0.6	0.8	0.329	0.183	0.6	0.6	0.351	0.133	0.533	0.733	0.341	0.253	0.55	0.7	0.373	0.396	0.6	0.68	0.339	0.335	0.5	0.7
1673	KCNQ1OT1	hsa-miR-140-5p	2618407	2618427	0.803478	0	-15.8	-0.048	3.3	0.34	0.58	0.317	0.2	0.4	0.424	0.572	0.3	0.4	0.315	0.714	0.267	0.6	0.247	0.786	0.3	0.7	0.318	0.829	0.36	0.76	0.337	0.857	0.367	0.8
1674	KCNQ1OT1	hsa-miR-326	2618029	2618035	0.803449	0	-15.4	-0.717	-4.318	0.326	0.417	0.538	0.4	0.6	0.673	0.58	0.6	0.6	0.462	0.641	0.6	0.667	0.45	0.572	0.6	0.6	0.46	0.503	0.64	0.6	0.437	0.521	0.633	0.567
1675	KCNQ1OT1	hsa-miR-330-5p	2617957	2617974	0.800213	0	-17.9	0	-9.829	0.696	0.351	0.405	0.6	0.4	0.257	0.212	0.6	0.3	0.309	0.142	0.533	0.267	0.258	0.207	0.5	0.3	0.245	0.2	0.56	0.36	0.339	0.222	0.567	0.4
1676	KCNQ1OT1	hsa-miR-29b-3p	2618038	2618055	0.799523	0	-16.5	-3.96	-11.025	0.598	0.489	0.226	0.6	0.6	0.309	0.418	0.4	0.5	0.393	0.4	0.467	0.467	0.493	0.353	0.5	0.45	0.395	0.283	0.52	0.4	0.41	0.271	0.567	0.433
1677	KCNQ1OT1	hsa-miR-29c-3p	2617073	2617090	0.79895	0	-18.7	-1.388	-14.076	0.599	0.083	0.091	0.4	0.4	0.436	0.273	0.6	0.5	0.291	0.259	0.467	0.533	0.384	0.291	0.55	0.5	0.308	0.284	0.52	0.48	0.302	0.243	0.533	0.5
1678	KCNQ1OT1	hsa-miR-326	2617740	2617749	0.798628	1	-21.3	0	-6.921	0.136	0.25	0.936	0.4	0.6	0.269	0.474	0.3	0.5	0.303	0.407	0.267	0.533	0.24	0.455	0.3	0.55	0.198	0.467	0.4	0.6	0.327	0.426	0.433	0.6
1679	KCNQ1OT1	hsa-miR-29b-3p	2618038	2618064	0.796978	0	-17.3	-3.982	-11.022	0.523	0.489	0.521	0.6	0.6	0.309	0.368	0.4	0.4	0.393	0.248	0.467	0.4	0.493	0.239	0.5	0.45	0.395	0.303	0.52	0.48	0.41	0.284	0.567	0.5
1680	KCNQ1OT1	hsa-miR-326	2617604	2617624	0.796594	1	-20.2	-2	-8.745	0.612	0.3	0.411	0.6	0.4	0.311	0.496	0.6	0.6	0.276	0.407	0.533	0.6	0.343	0.447	0.6	0.55	0.319	0.398	0.56	0.48	0.305	0.415	0.567	0.5
1681	KCNQ1OT1	hsa-miR-24-3p	2617949	2617979	0.794391	0	-21	-0.104	-8.361	0.542	0.272	0.019	0.4	0.2	0.237	0.01	0.4	0.2	0.255	0.141	0.533	0.267	0.299	0.149	0.5	0.35	0.322	0.186	0.52	0.4	0.3	0.266	0.5	0.5
1682	KCNQ1OT1	hsa-miR-330-5p	2618036	2618058	0.794291	1	-19.8	-3.843	-10.826	0.543	0.4	0.299	0.2	0.4	0.278	0.404	0.4	0.4	0.476	0.399	0.467	0.4	0.46	0.301	0.45	0.4	0.371	0.283	0.48	0.4	0.421	0.303	0.567	0.433
1683	KCNQ1OT1	hsa-miR-330-5p	2618095	2618126	0.791906	0	-27.9	-3.649	-18.205	0.472	0.191	0.502	0.6	0.8	0.376	0.641	0.6	0.5	0.321	0.445	0.6	0.467	0.242	0.519	0.55	0.45	0.237	0.459	0.48	0.44	0.284	0.416	0.5	0.433
1684	KCNQ1OT1	hsa-miR-330-5p	2618012	2618033	0.790906	0	-21.3	-0.636	-6.606	0.341	0.56	0.562	1	0.4	0.491	0.633	0.9	0.5	0.46	0.627	0.8	0.533	0.397	0.614	0.7	0.6	0.358	0.569	0.64	0.56	0.299	0.524	0.567	0.533
1685	KCNQ1OT1	hsa-miR-330-5p	2617957	2617977	0.790797	0	-18.6	0	-8.657	0.602	0.351	0.396	0.6	0.4	0.257	0.199	0.6	0.3	0.309	0.266	0.533	0.267	0.258	0.219	0.5	0.35	0.245	0.248	0.56	0.4	0.339	0.284	0.567	0.467
1686	KCNQ1OT1	hsa-miR-330-5p	2618398	2618430	0.788939	0	-24.8	-0.421	0.64	0.349	0.112	0.782	0.4	0.6	0.066	0.849	0.3	0.6	0.249	0.899	0.4	0.733	0.247	0.924	0.45	0.8	0.28	0.939	0.44	0.84	0.267	0.95	0.433	0.867
1687	KCNQ1OT1	hsa-miR-326	2618096	2618110	0.78861	1	-17.1	-2.107	-8.511	0.452	0.209	0.491	0.6	0.6	0.408	0.55	0.6	0.5	0.342	0.502	0.6	0.467	0.258	0.481	0.5	0.55	0.249	0.542	0.48	0.48	0.268	0.489	0.467	0.5
1688	KCNQ1OT1	hsa-miR-29c-3p	2617073	2617088	0.787033	0	-18.1	-0.907	-13.154	0.602	0.083	0.282	0.4	0.8	0.436	0.383	0.6	0.6	0.291	0.258	0.467	0.533	0.384	0.347	0.55	0.6	0.308	0.287	0.52	0.52	0.302	0.278	0.533	0.533
1689	KCNQ1OT1	hsa-miR-24-3p	2618233	2618254	0.786321	1	-27	-0.165	-11.756	0.455	0.459	0.364	0.4	0.4	0.498	0.411	0.5	0.5	0.611	0.414	0.333	0.4	0.615	0.406	0.45	0.45	0.589	0.378	0.44	0.4	0.523	0.35	0.4	0.4
1690	KCNQ1OT1	hsa-miR-7-5p	2618119	2618136	0.786285	0	-19.1	-1.627	-12.926	0.592	0.441	0.052	0.6	0.4	0.438	0.396	0.4	0.4	0.51	0.338	0.4	0.4	0.455	0.303	0.4	0.4	0.441	0.323	0.44	0.4	0.42	0.34	0.467	0.433
1691	KCNQ1OT1	hsa-miR-330-5p	2618095	2618117	0.785579	0	-25.6	-3.649	-15.811	0.449	0.191	0.616	0.6	0.4	0.376	0.492	0.6	0.4	0.321	0.532	0.6	0.533	0.242	0.56	0.55	0.45	0.237	0.493	0.48	0.48	0.284	0.51	0.5	0.467
1692	KCNQ1OT1	hsa-miR-326	2618031	2618058	0.785025	1	-23.1	-1.772	-6.395	0.518	0.157	0.299	0.6	0.4	0.514	0.404	0.6	0.4	0.48	0.399	0.533	0.4	0.364	0.301	0.55	0.4	0.425	0.283	0.64	0.4	0.41	0.303	0.633	0.433
1693	KCNQ1OT1	hsa-miR-29a-3p	2617073	2617090	0.780973	0	-17.2	-1.144	-12.576	0.599	0.083	0.091	0.4	0.4	0.436	0.273	0.6	0.5	0.291	0.259	0.467	0.533	0.384	0.291	0.55	0.5	0.308	0.284	0.52	0.48	0.302	0.243	0.533	0.5
1694	KCNQ1OT1	hsa-miR-140-5p	2617078	2617095	0.780833	0	-20.7	-0.346	-11.006	0.436	0.677	0.454	0.2	0.6	0.38	0.343	0.3	0.6	0.516	0.357	0.467	0.533	0.388	0.332	0.4	0.5	0.443	0.274	0.48	0.52	0.369	0.274	0.467	0.6
1695	KCNQ1OT1	hsa-miR-29a-3p	2617383	2617399	0.779025	1	-20.2	-2.677	-10.691	0.328	0.721	0.668	0.8	0.8	0.466	0.507	0.5	0.5	0.435	0.432	0.467	0.4	0.564	0.555	0.5	0.45	0.545	0.562	0.48	0.48	0.464	0.511	0.533	0.533
1696	KCNQ1OT1	hsa-miR-330-5p	2618095	2618111	0.776654	0	-23.8	-3.649	-13.485	0.441	0.191	0.487	0.6	0.6	0.376	0.565	0.6	0.6	0.321	0.508	0.6	0.533	0.242	0.507	0.55	0.6	0.237	0.561	0.48	0.52	0.284	0.477	0.5	0.5
1697	KCNQ1OT1	hsa-miR-24-3p	2618233	2618247	0.775931	1	-24.9	-0.015	-9.664	0.437	0.459	0.487	0.4	0.6	0.498	0.507	0.5	0.4	0.611	0.43	0.333	0.467	0.615	0.433	0.45	0.45	0.589	0.462	0.44	0.44	0.523	0.43	0.4	0.433
1698	KCNQ1OT1	hsa-miR-326	2617790	2617796	0.774387	0	-19.2	0	-6.545	0.185	0.379	0.135	0.4	0.4	0.293	0.098	0.5	0.5	0.269	0.314	0.533	0.6	0.331	0.352	0.6	0.6	0.385	0.345	0.6	0.56	0.366	0.378	0.6	0.533
1699	KCNQ1OT1	hsa-miR-29c-3p	2617603	2617617	0.772675	0	-20.5	-3.882	-10.566	0.525	0.495	0.881	0.4	0.6	0.311	0.618	0.6	0.5	0.342	0.634	0.533	0.533	0.346	0.499	0.6	0.55	0.351	0.52	0.56	0.52	0.306	0.49	0.533	0.467
1700	KCNQ1OT1	hsa-miR-29b-3p	2617602	2617617	0.772075	0	-23.8	-3.882	-10.056	0.493	0.613	0.881	0.6	0.6	0.311	0.618	0.6	0.5	0.395	0.634	0.6	0.533	0.362	0.499	0.6	0.55	0.363	0.52	0.6	0.52	0.316	0.49	0.567	0.467
1701	KCNQ1OT1	hsa-miR-330-5p	2618245	2618256	0.771116	0	-18.4	-7.031	-10.717	0.639	0.205	0.079	0.4	0.4	0.383	0.348	0.4	0.5	0.415	0.433	0.467	0.467	0.388	0.375	0.45	0.45	0.453	0.314	0.4	0.4	0.52	0.297	0.433	0.4
1702	KCNQ1OT1	hsa-miR-29c-3p	2616817	2616829	0.770918	0	-16.2	-5.395	-10.219	0.541	0.558	0.215	0.6	0.4	0.404	0.481	0.5	0.6	0.54	0.447	0.533	0.533	0.557	0.495	0.6	0.55	0.561	0.562	0.56	0.64	0.545	0.6	0.533	0.633
1703	KCNQ1OT1	hsa-miR-29c-3p	2617383	2617399	0.770777	1	-17.7	-1.574	-8.191	0.328	0.721	0.668	0.8	0.8	0.466	0.507	0.5	0.5	0.435	0.432	0.467	0.4	0.564	0.555	0.5	0.45	0.545	0.562	0.48	0.48	0.464	0.511	0.533	0.533
1704	KCNQ1OT1	hsa-miR-330-5p	2618095	2618114	0.770711	0	-24	-3.649	-13.835	0.453	0.191	0.552	0.6	0.6	0.376	0.508	0.6	0.5	0.321	0.451	0.6	0.533	0.242	0.534	0.55	0.5	0.237	0.506	0.48	0.48	0.284	0.51	0.5	0.467
1705	KCNQ1OT1	hsa-miR-330-5p	2617349	2617372	0.770154	1	-22.4	-1.087	-9.313	0.445	0.247	0.211	0.2	0.2	0.252	0.466	0.3	0.5	0.332	0.397	0.467	0.533	0.35	0.45	0.5	0.55	0.296	0.379	0.44	0.52	0.29	0.435	0.5	0.567
1706	KCNQ1OT1	hsa-miR-24-3p	2615861	2615874	0.769926	1	-19	-2.051	-16.786	0.539	0.197	0.225	0.2	0.6	0.345	0.525	0.5	0.5	0.293	0.378	0.467	0.467	0.406	0.464	0.5	0.55	0.402	0.482	0.52	0.56	0.366	0.519	0.5	0.567
1707	KCNQ1OT1	hsa-miR-140-5p	2617006	2617025	0.769905	0	-23	-1.132	-10.235	0.333	0.717	0.478	0.8	0.8	0.484	0.515	0.6	0.7	0.473	0.487	0.533	0.6	0.468	0.442	0.6	0.55	0.401	0.387	0.56	0.56	0.391	0.387	0.5	0.6
1708	KCNQ1OT1	hsa-miR-24-3p	2617949	2617968	0.769243	0	-17.4	-0.029	-10.626	0.559	0.272	0.709	0.4	0.8	0.237	0.466	0.4	0.5	0.255	0.382	0.533	0.467	0.299	0.287	0.5	0.4	0.322	0.31	0.52	0.4	0.3	0.284	0.5	0.433
1709	KCNQ1OT1	hsa-miR-24-3p	2617623	2617643	0.768826	0	-17.2	0	-8.142	0.452	0.881	0.165	0.6	0	0.752	0.333	0.6	0.4	0.753	0.326	0.6	0.467	0.614	0.344	0.55	0.45	0.59	0.325	0.52	0.48	0.513	0.339	0.567	0.5
1710	KCNQ1OT1	hsa-miR-330-5p	2617604	2617624	0.764351	0	-19.3	-2.064	-7.845	0.612	0.3	0.411	0.6	0.4	0.311	0.496	0.6	0.6	0.276	0.407	0.533	0.6	0.343	0.447	0.6	0.55	0.319	0.398	0.56	0.48	0.305	0.415	0.567	0.5
1711	KCNQ1OT1	hsa-miR-326	2618066	2618078	0.763825	1	-18.9	-0.226	-1.568	0.223	0.61	0.209	0.4	0.4	0.418	0.307	0.5	0.5	0.4	0.31	0.467	0.533	0.491	0.329	0.55	0.55	0.517	0.321	0.56	0.52	0.521	0.377	0.567	0.5
1712	KCNQ1OT1	hsa-miR-7-5p	2618119	2618142	0.763258	0	-22.6	-1.66	-13.306	0.491	0.441	0.595	0.6	0.4	0.438	0.493	0.4	0.4	0.51	0.33	0.4	0.4	0.455	0.392	0.4	0.4	0.441	0.364	0.44	0.4	0.42	0.338	0.467	0.433
1713	KCNQ1OT1	hsa-miR-140-5p	2616707	2616724	0.763164	1	-15.8	-5.156	-10.991	0.667	0.209	0.202	0.6	0.4	0.18	0.301	0.4	0.4	0.354	0.268	0.4	0.4	0.495	0.265	0.45	0.35	0.503	0.31	0.44	0.32	0.419	0.328	0.433	0.367
1714	KCNQ1OT1	hsa-miR-330-5p	2617653	2617670	0.762734	1	-15.4	-1.579	-4.867	0.43	0.307	0.395	0.8	0.6	0.325	0.3	0.5	0.6	0.418	0.465	0.467	0.667	0.337	0.449	0.5	0.6	0.403	0.399	0.52	0.6	0.395	0.361	0.5	0.6
1715	KCNQ1OT1	hsa-miR-326	2618219	2618224	0.762254	0	-14.1	-2.599	-10.197	0.758	0.727	0.308	0.6	0.4	0.613	0.394	0.6	0.5	0.488	0.449	0.467	0.467	0.433	0.388	0.4	0.45	0.388	0.494	0.44	0.44	0.324	0.461	0.467	0.4
1716	KCNQ1OT1	hsa-miR-7-5p	2618119	2618140	0.76205	0	-21.3	-1.66	-12.439	0.495	0.441	0.717	0.6	0.4	0.438	0.397	0.4	0.4	0.51	0.388	0.4	0.333	0.455	0.343	0.4	0.4	0.441	0.395	0.44	0.4	0.42	0.367	0.467	0.433
1717	KCNQ1OT1	hsa-miR-330-5p	2618012	2618031	0.761536	0	-18.1	-0.045	-3.417	0.367	0.56	0.428	1	0.4	0.491	0.521	0.9	0.5	0.46	0.539	0.8	0.533	0.397	0.62	0.7	0.6	0.358	0.567	0.64	0.56	0.299	0.488	0.567	0.533
1718	KCNQ1OT1	hsa-miR-326	2618096	2618127	0.760241	1	-18.1	-1.195	-7.077	0.467	0.209	0.61	0.6	0.8	0.408	0.629	0.6	0.5	0.342	0.493	0.6	0.533	0.258	0.518	0.5	0.5	0.249	0.493	0.48	0.48	0.268	0.411	0.467	0.467
1719	KCNQ1OT1	hsa-miR-330-5p	2617604	2617630	0.759391	0	-21.3	-2.064	-6.636	0.58	0.3	0.428	0.6	0.8	0.311	0.355	0.6	0.6	0.276	0.41	0.533	0.533	0.343	0.364	0.6	0.5	0.319	0.394	0.56	0.52	0.305	0.384	0.567	0.533
1720	KCNQ1OT1	hsa-miR-326	2618390	2618413	0.759175	1	-23.1	-0.022	-3.103	0.323	0.365	0.477	0.4	0.6	0.331	0.259	0.5	0.5	0.425	0.28	0.467	0.4	0.37	0.334	0.5	0.4	0.341	0.435	0.48	0.44	0.285	0.529	0.433	0.533
1721	KCNQ1OT1	hsa-miR-24-3p	2617733	2617748	0.757266	1	-20.4	-0.105	7.918	0.106	0.306	0.945	0.4	0.6	0.344	0.569	0.3	0.5	0.236	0.407	0.4	0.6	0.276	0.468	0.45	0.6	0.419	0.505	0.48	0.6	0.388	0.425	0.533	0.633
1722	KCNQ1OT1	hsa-miR-29a-3p	2617603	2617622	0.755687	0	-17.5	-1.657	-7.552	0.614	0.495	0.356	0.4	0.4	0.311	0.511	0.6	0.5	0.342	0.371	0.533	0.533	0.346	0.43	0.6	0.5	0.351	0.412	0.56	0.44	0.306	0.395	0.533	0.5
1723	KCNQ1OT1	hsa-miR-326	2617075	2617098	0.755363	0	-17.3	-0.26	-7.467	0.492	0.389	0.009	0.4	0.4	0.486	0.312	0.4	0.6	0.401	0.224	0.467	0.467	0.419	0.225	0.45	0.5	0.374	0.231	0.52	0.56	0.34	0.243	0.5	0.633
1724	KCNQ1OT1	hsa-miR-326	2618125	2618144	0.755172	0	-19.6	-5.539	-11.695	0.511	0.463	0.267	0.4	0.6	0.508	0.323	0.5	0.4	0.489	0.217	0.467	0.4	0.539	0.36	0.45	0.45	0.471	0.336	0.44	0.44	0.471	0.281	0.433	0.467
1725	KCNQ1OT1	hsa-miR-330-5p	2616174	2616191	0.754407	1	-25.4	-0.65	-14.461	0.449	0.563	0.336	0.6	0.6	0.577	0.464	0.5	0.6	0.66	0.437	0.533	0.467	0.551	0.565	0.5	0.6	0.538	0.601	0.48	0.64	0.483	0.502	0.5	0.567
1726	KCNQ1OT1	hsa-miR-7-5p	2618119	2618132	0.754198	0	-16.5	-1.627	-12.742	0.532	0.441	0.647	0.6	0.2	0.438	0.434	0.4	0.4	0.51	0.488	0.4	0.4	0.455	0.464	0.4	0.4	0.441	0.371	0.44	0.4	0.42	0.406	0.467	0.4
1727	KCNQ1OT1	hsa-miR-29c-3p	2617073	2617095	0.753768	0	-19.1	-0.907	-8.496	0.488	0.083	0.454	0.4	0.6	0.436	0.343	0.6	0.6	0.291	0.357	0.467	0.533	0.384	0.332	0.55	0.5	0.308	0.274	0.52	0.52	0.302	0.274	0.533	0.6
1728	KCNQ1OT1	hsa-miR-140-5p	2617006	2617020	0.751353	0	-22.6	-1.132	-9.834	0.36	0.717	0.254	0.8	0.4	0.484	0.366	0.6	0.6	0.473	0.428	0.533	0.6	0.468	0.429	0.6	0.55	0.401	0.404	0.56	0.52	0.391	0.365	0.5	0.533
1729	KCNQ1OT1	hsa-miR-326	2616342	2616361	0.751064	1	-17.7	-6.535	-12.249	0.64	0.411	0.599	0.6	0.6	0.402	0.4	0.6	0.5	0.334	0.404	0.533	0.533	0.26	0.539	0.45	0.55	0.258	0.493	0.44	0.52	0.255	0.448	0.433	0.467
1730	KCNQ1OT1	hsa-miR-24-3p	2617604	2617623	0.750714	0	-16.1	-2.964	-5.565	0.636	0.3	0.341	0.6	0.4	0.311	0.508	0.6	0.6	0.276	0.369	0.533	0.533	0.343	0.452	0.6	0.55	0.319	0.395	0.56	0.44	0.305	0.413	0.567	0.5
1731	KCNQ1OT1	hsa-miR-330-5p	2617349	2617369	0.749219	1	-21.8	-1.087	-8.735	0.468	0.247	0.378	0.2	0.6	0.252	0.294	0.3	0.5	0.332	0.415	0.467	0.6	0.35	0.42	0.5	0.6	0.296	0.4	0.44	0.56	0.29	0.37	0.5	0.533
1732	KCNQ1OT1	hsa-miR-140-5p	2617651	2617665	0.748133	0	-16.8	-0.652	-6.091	0.386	0.227	0.628	0.4	0.6	0.373	0.511	0.4	0.6	0.342	0.409	0.4	0.6	0.364	0.506	0.5	0.65	0.388	0.484	0.48	0.6	0.406	0.437	0.433	0.6
1733	KCNQ1OT1	hsa-miR-330-5p	2616174	2616200	0.74801	1	-28.4	-1	-15.115	0.443	0.563	0.381	0.6	0.2	0.577	0.645	0.5	0.6	0.66	0.732	0.533	0.667	0.551	0.559	0.5	0.6	0.538	0.454	0.48	0.56	0.483	0.42	0.5	0.533
1734	KCNQ1OT1	hsa-miR-24-3p	2617632	2617646	0.746605	0	-17.3	0	-4.177	0.343	0.605	0.264	0.6	0.6	0.508	0.469	0.4	0.6	0.607	0.407	0.467	0.533	0.645	0.396	0.55	0.55	0.666	0.403	0.52	0.52	0.556	0.434	0.5	0.567
1735	KCNQ1OT1	hsa-miR-24-3p	2617949	2617963	0.746474	0	-16.9	-0.029	-10.8	0.56	0.272	0.557	0.4	0.4	0.237	0.633	0.4	0.6	0.255	0.497	0.533	0.467	0.299	0.426	0.5	0.45	0.322	0.341	0.52	0.4	0.3	0.351	0.5	0.4
1736	KCNQ1OT1	hsa-miR-330-5p	2617015	2617027	0.744801	1	-19.7	-5.888	-8.49	0.368	0.07	0.702	0.2	0.8	0.272	0.625	0.3	0.7	0.44	0.528	0.467	0.6	0.355	0.465	0.45	0.6	0.414	0.372	0.44	0.56	0.387	0.421	0.467	0.6
1737	KCNQ1OT1	hsa-miR-326	2616156	2616169	0.744634	1	-18.6	-5.808	-11.391	0.595	0.321	0.462	0.4	0.4	0.392	0.616	0.5	0.6	0.273	0.537	0.533	0.533	0.319	0.476	0.55	0.4	0.387	0.452	0.48	0.44	0.327	0.457	0.533	0.467
1738	KCNQ1OT1	hsa-miR-326	2616819	2616835	0.744475	0	-15.6	-0.009	-9.349	0.529	0.227	0.548	0.4	0.6	0.306	0.509	0.4	0.5	0.438	0.557	0.467	0.6	0.492	0.647	0.6	0.65	0.543	0.637	0.6	0.68	0.492	0.598	0.5	0.6
1739	KCNQ1OT1	hsa-miR-330-5p	2618306	2618312	0.743637	0	-15.8	-8.747	-7.925	0.585	0.305	0.027	0.4	0.4	0.154	0.397	0.2	0.5	0.169	0.268	0.2	0.533	0.177	0.254	0.25	0.5	0.184	0.203	0.28	0.48	0.198	0.302	0.267	0.5
1740	KCNQ1OT1	hsa-miR-29b-3p	2616818	2616843	0.74335	0	-18.5	-5.4	-5.466	0.489	0.41	0.721	0.6	0.6	0.312	0.73	0.5	0.8	0.485	0.817	0.533	0.8	0.514	0.663	0.65	0.65	0.553	0.57	0.6	0.64	0.514	0.545	0.533	0.633
1741	KCNQ1OT1	hsa-miR-24-3p	2618137	2618155	0.742981	0	-21.4	0	-6.325	0.319	0.781	0.205	0.2	0.6	0.641	0.405	0.5	0.5	0.559	0.345	0.467	0.533	0.58	0.26	0.5	0.5	0.561	0.235	0.52	0.44	0.556	0.196	0.467	0.4
1742	KCNQ1OT1	hsa-miR-29a-3p	2616620	2616631	0.742917	0	-17.8	-6.292	-11.881	0.744	0	0	0.2	0.4	0.262	0.151	0.3	0.3	0.283	0.229	0.267	0.333	0.214	0.222	0.25	0.3	0.232	0.24	0.28	0.36	0.268	0.202	0.3	0.367
1743	KCNQ1OT1	hsa-miR-140-5p	2617078	2617093	0.742863	0	-16.8	-0.355	-9.168	0.478	0.677	0.484	0.2	0.4	0.38	0.247	0.3	0.4	0.516	0.369	0.467	0.533	0.388	0.289	0.4	0.45	0.443	0.277	0.48	0.48	0.369	0.273	0.467	0.533
1744	KCNQ1OT1	hsa-miR-330-5p	2615875	2615889	0.742372	1	-21.9	-0.888	-13.717	0.378	0.575	0.724	0.6	0.8	0.589	0.638	0.6	0.7	0.533	0.66	0.467	0.667	0.46	0.611	0.45	0.65	0.44	0.561	0.48	0.6	0.431	0.549	0.5	0.6
1745	KCNQ1OT1	hsa-miR-326	2617790	2617799	0.742122	0	-22.9	0	-5.26	0.192	0.379	0.046	0.4	0.6	0.293	0.258	0.5	0.7	0.269	0.398	0.533	0.667	0.331	0.363	0.6	0.6	0.385	0.389	0.6	0.56	0.366	0.408	0.6	0.5
1746	KCNQ1OT1	hsa-miR-330-5p	2616354	2616367	0.742067	0	-16.5	-5.119	-9.444	0.711	0.101	0.201	0.6	0.4	0.442	0.403	0.7	0.6	0.526	0.55	0.667	0.533	0.443	0.467	0.6	0.5	0.395	0.457	0.56	0.48	0.365	0.461	0.533	0.467
1747	KCNQ1OT1	hsa-miR-140-5p	2617006	2617017	0.741546	0	-17.8	0	-5.043	0.204	0.717	0.822	0.8	0.6	0.484	0.459	0.6	0.4	0.473	0.54	0.533	0.533	0.468	0.542	0.6	0.55	0.401	0.5	0.56	0.52	0.391	0.463	0.5	0.533
1748	KCNQ1OT1	hsa-miR-140-5p	2618134	2618152	0.740597	0	-17.4	-0.236	-10.154	0.45	0.717	0.003	0.6	0.4	0.538	0.29	0.6	0.4	0.544	0.278	0.533	0.4	0.518	0.26	0.55	0.45	0.501	0.209	0.48	0.4	0.527	0.196	0.467	0.367
1749	KCNQ1OT1	hsa-miR-29a-3p	2617383	2617394	0.740148	1	-16.4	-2.677	-9.4	0.374	0.721	0.217	0.8	0.4	0.466	0.442	0.5	0.6	0.435	0.41	0.467	0.467	0.564	0.379	0.5	0.4	0.545	0.487	0.48	0.44	0.464	0.505	0.533	0.467
1750	KCNQ1OT1	hsa-miR-326	2617338	2617350	0.739252	0	-17.7	-0.05	-4.904	0.341	0.366	0.076	0.8	0.8	0.388	0.229	0.7	0.7	0.338	0.382	0.533	0.733	0.277	0.432	0.55	0.6	0.302	0.42	0.52	0.56	0.297	0.412	0.533	0.567
1751	KCNQ1OT1	hsa-miR-326	2617338	2617352	0.737708	0	-20.6	-0.162	-6.217	0.309	0.366	0.061	0.8	0.8	0.388	0.265	0.7	0.6	0.338	0.494	0.533	0.6	0.277	0.463	0.55	0.55	0.302	0.413	0.52	0.48	0.297	0.464	0.533	0.533
1752	KCNQ1OT1	hsa-miR-24-3p	2618122	2618134	0.737631	0	-15.1	-5.168	-9.81	0.507	0.642	0.394	0.6	0.4	0.565	0.463	0.6	0.4	0.552	0.397	0.467	0.467	0.503	0.393	0.45	0.4	0.499	0.316	0.48	0.4	0.455	0.394	0.467	0.433
1753	KCNQ1OT1	hsa-miR-24-3p	2618325	2618339	0.7372	1	-23.8	-0.011	-2.264	0.14	0.572	0.992	0.6	0.6	0.387	0.794	0.6	0.6	0.466	0.53	0.533	0.533	0.404	0.516	0.5	0.5	0.385	0.414	0.44	0.44	0.354	0.382	0.4	0.433
1754	KCNQ1OT1	hsa-miR-24-3p	2618233	2618243	0.736418	1	-20	-0.015	-5.501	0.27	0.459	0.915	0.4	0.4	0.498	0.604	0.5	0.4	0.611	0.591	0.333	0.4	0.615	0.551	0.45	0.45	0.589	0.495	0.44	0.4	0.523	0.505	0.4	0.4
1755	KCNQ1OT1	hsa-miR-24-3p	2617949	2617975	0.736172	0	-20.1	-0.029	-7.133	0.549	0.272	0.413	0.4	0.4	0.237	0.209	0.4	0.3	0.255	0.14	0.533	0.267	0.299	0.206	0.5	0.35	0.322	0.239	0.52	0.4	0.3	0.255	0.5	0.433
1756	KCNQ1OT1	hsa-miR-330-5p	2616829	2616846	0.735145	0	-25.2	-0.035	-10.641	0.448	0.78	0.624	0.8	0.8	0.69	0.796	0.7	0.8	0.536	0.664	0.6	0.733	0.498	0.598	0.55	0.65	0.539	0.519	0.56	0.64	0.558	0.47	0.633	0.633
1757	KCNQ1OT1	hsa-miR-330-5p	2618137	2618156	0.734685	1	-19.3	-0.22	-3.423	0.303	0.781	0.403	0.2	0.4	0.641	0.412	0.5	0.5	0.559	0.346	0.467	0.533	0.58	0.26	0.5	0.45	0.561	0.235	0.52	0.4	0.556	0.196	0.467	0.367
1758	KCNQ1OT1	hsa-miR-330-5p	2616404	2616419	0.734194	1	-22.6	-5.923	-15.423	0.514	0.456	0.582	0.6	0.8	0.529	0.386	0.5	0.5	0.517	0.372	0.533	0.6	0.421	0.289	0.5	0.55	0.483	0.354	0.44	0.6	0.536	0.333	0.533	0.533
1759	KCNQ1OT1	hsa-miR-330-5p	2616772	2616785	0.733538	0	-19	-0.179	-0.317	0.221	0.792	0.568	0.8	0.6	0.792	0.517	0.9	0.4	0.541	0.561	0.733	0.533	0.556	0.615	0.65	0.55	0.501	0.579	0.6	0.56	0.509	0.576	0.533	0.533
1760	KCNQ1OT1	hsa-miR-326	2616174	2616200	0.733298	1	-27.6	-2.579	-14.315	0.443	0.563	0.381	0.6	0.2	0.577	0.645	0.5	0.6	0.66	0.732	0.533	0.667	0.551	0.559	0.5	0.6	0.538	0.454	0.48	0.56	0.483	0.42	0.5	0.533
1761	KCNQ1OT1	hsa-miR-326	2616174	2616191	0.733084	1	-24.4	-2.256	-13.461	0.449	0.563	0.336	0.6	0.6	0.577	0.464	0.5	0.6	0.66	0.437	0.533	0.467	0.551	0.565	0.5	0.6	0.538	0.601	0.48	0.64	0.483	0.502	0.5	0.567
1762	KCNQ1OT1	hsa-miR-330-5p	2618012	2618027	0.731803	0	-16.8	-0.045	-2.116	0.425	0.56	0.129	1	0.2	0.491	0.309	0.9	0.4	0.46	0.42	0.8	0.4	0.397	0.455	0.7	0.45	0.358	0.519	0.64	0.52	0.299	0.492	0.567	0.5
1763	KCNQ1OT1	hsa-miR-330-5p	2617397	2617417	0.731716	0	-20.1	-5.816	-7.465	0.477	0.102	0.87	0.4	0.6	0.399	0.555	0.6	0.6	0.383	0.425	0.533	0.533	0.421	0.429	0.6	0.5	0.41	0.466	0.56	0.52	0.409	0.463	0.5	0.5
1764	KCNQ1OT1	hsa-miR-24-3p	2617341	2617351	0.731567	0	-16.8	-0.053	-2.977	0.245	0.564	0.07	0.4	0.8	0.396	0.252	0.6	0.7	0.388	0.44	0.533	0.667	0.361	0.43	0.55	0.55	0.352	0.418	0.52	0.52	0.337	0.437	0.5	0.567
1765	KCNQ1OT1	hsa-miR-326	2618387	2618404	0.729191	0	-22.7	-0.076	-2.774	0.166	0.604	0.795	0.6	0.6	0.516	0.594	0.5	0.6	0.414	0.49	0.533	0.533	0.362	0.388	0.5	0.5	0.335	0.368	0.48	0.44	0.356	0.419	0.433	0.467
1766	KCNQ1OT1	hsa-miR-24-3p	2618092	2618101	0.728562	1	-16.4	-1.648	-5.064	0.361	0.641	0.354	0.8	0.4	0.329	0.44	0.6	0.3	0.287	0.456	0.533	0.4	0.267	0.503	0.5	0.45	0.254	0.481	0.44	0.44	0.335	0.484	0.467	0.5
1767	KCNQ1OT1	hsa-miR-29c-3p	2616817	2616843	0.727126	0	-18.4	-5.396	-5.368	0.474	0.558	0.721	0.6	0.6	0.404	0.73	0.5	0.8	0.54	0.817	0.533	0.8	0.557	0.663	0.6	0.65	0.561	0.57	0.56	0.64	0.545	0.545	0.533	0.633
1768	KCNQ1OT1	hsa-miR-330-5p	2616404	2616425	0.726938	1	-28.2	-6.009	-17.378	0.507	0.456	0.239	0.6	0.4	0.529	0.272	0.5	0.6	0.517	0.195	0.533	0.533	0.421	0.341	0.5	0.55	0.483	0.318	0.44	0.48	0.536	0.394	0.533	0.5
1769	KCNQ1OT1	hsa-miR-24-3p	2617949	2617960	0.726648	0	-16.8	-6.51	-10.75	0.465	0.272	0.894	0.4	0.6	0.237	0.74	0.4	0.6	0.255	0.616	0.533	0.533	0.299	0.565	0.5	0.5	0.322	0.453	0.52	0.44	0.3	0.378	0.5	0.4
1770	KCNQ1OT1	hsa-miR-330-5p	2617441	2617449	0.726348	0	-16	0	-4.537	0.405	0.418	0.378	0.4	0.6	0.405	0.249	0.4	0.5	0.348	0.27	0.533	0.467	0.375	0.396	0.55	0.55	0.486	0.368	0.56	0.52	0.482	0.348	0.5	0.533
1771	KCNQ1OT1	hsa-miR-29a-3p	2617383	2617397	0.725337	1	-18.1	-3.05	-6.301	0.321	0.721	0.715	0.8	0.8	0.466	0.482	0.5	0.5	0.435	0.405	0.467	0.4	0.564	0.5	0.5	0.45	0.545	0.574	0.48	0.48	0.464	0.519	0.533	0.5
1772	KCNQ1OT1	hsa-miR-29b-3p	2616620	2616631	0.725332	0	-15.9	-6.292	-9.981	0.744	0	0	0.2	0.4	0.262	0.151	0.3	0.3	0.283	0.229	0.267	0.333	0.214	0.222	0.25	0.3	0.232	0.24	0.28	0.36	0.268	0.202	0.3	0.367
1773	KCNQ1OT1	hsa-miR-330-5p	2616829	2616849	0.725224	0	-26	-0.035	-11.357	0.472	0.78	0.828	0.8	1	0.69	0.811	0.7	0.8	0.536	0.674	0.6	0.667	0.498	0.506	0.55	0.65	0.539	0.489	0.56	0.64	0.558	0.438	0.633	0.6
1774	KCNQ1OT1	hsa-miR-24-3p	2618092	2618105	0.724809	1	-17.7	-1.648	-7.95	0.324	0.641	0.616	0.8	0.2	0.329	0.554	0.6	0.4	0.287	0.572	0.533	0.4	0.267	0.53	0.5	0.4	0.254	0.508	0.44	0.48	0.335	0.554	0.467	0.433
1775	KCNQ1OT1	hsa-miR-330-5p	2616836	2616842	0.724503	0	-15.1	-0.035	-7.556	0.397	0.32	0.765	0.6	0.6	0.4	0.722	0.5	0.7	0.587	0.81	0.6	0.733	0.457	0.658	0.6	0.65	0.478	0.606	0.56	0.6	0.47	0.572	0.567	0.633
1776	KCNQ1OT1	hsa-miR-29a-3p	2617603	2617617	0.72443	0	-17	-1.657	-7.066	0.525	0.495	0.881	0.4	0.6	0.311	0.618	0.6	0.5	0.342	0.634	0.533	0.533	0.346	0.499	0.6	0.55	0.351	0.52	0.56	0.52	0.306	0.49	0.533	0.467
1777	KCNQ1OT1	hsa-miR-326	2617966	2617985	0.724198	0	-17	-0.052	6.459	0.343	0.894	0.002	0.6	0.2	0.862	0.203	0.5	0.4	0.637	0.258	0.533	0.467	0.52	0.278	0.55	0.5	0.497	0.356	0.48	0.6	0.454	0.299	0.5	0.6
1778	KCNQ1OT1	hsa-miR-326	2616997	2617014	0.723937	0	-23.9	-1.905	-11.421	0.394	0.252	0.43	0.4	0.6	0.452	0.438	0.5	0.5	0.316	0.39	0.533	0.533	0.345	0.463	0.45	0.6	0.316	0.465	0.44	0.56	0.297	0.441	0.467	0.533
1779	KCNQ1OT1	hsa-miR-326	2617573	2617586	0.720595	0	-16.4	0	-1.875	0.232	0.54	0.564	0.6	0.6	0.455	0.286	0.6	0.6	0.333	0.395	0.467	0.6	0.3	0.298	0.4	0.55	0.333	0.388	0.36	0.52	0.347	0.45	0.367	0.567
1780	KCNQ1OT1	hsa-miR-24-3p	2616749	2616762	0.720465	1	-20	-2.972	-5.98	0.304	0.425	0.983	0.2	0.8	0.313	0.788	0.2	0.8	0.276	0.526	0.267	0.667	0.307	0.504	0.3	0.65	0.325	0.517	0.36	0.68	0.428	0.485	0.4	0.6
1781	KCNQ1OT1	hsa-miR-330-5p	2616404	2616423	0.720275	1	-23.3	-5.923	-15.22	0.547	0.456	0.116	0.6	0.4	0.529	0.217	0.5	0.5	0.517	0.196	0.533	0.467	0.421	0.26	0.5	0.55	0.483	0.286	0.44	0.52	0.536	0.365	0.533	0.5
1782	KCNQ1OT1	hsa-miR-326	2616455	2616466	0.719528	1	-22.1	-0.016	-5.576	0.254	0.937	0.482	0.6	0.8	0.582	0.344	0.4	0.6	0.592	0.378	0.533	0.533	0.454	0.422	0.5	0.5	0.432	0.388	0.56	0.48	0.392	0.364	0.5	0.433
1783	KCNQ1OT1	hsa-miR-326	2617339	2617348	0.719164	0	-16	-0.022	-3.295	0.252	0.492	0.312	0.8	0.6	0.447	0.238	0.7	0.6	0.326	0.334	0.533	0.6	0.309	0.489	0.6	0.55	0.328	0.466	0.56	0.52	0.307	0.399	0.533	0.5
1784	KCNQ1OT1	hsa-miR-29c-3p	2616620	2616631	0.718667	0	-15.2	-6.292	-9.281	0.744	0	0	0.2	0.4	0.262	0.151	0.3	0.3	0.283	0.229	0.267	0.333	0.214	0.222	0.25	0.3	0.232	0.24	0.28	0.36	0.268	0.202	0.3	0.367
1785	KCNQ1OT1	hsa-miR-24-3p	2616749	2616759	0.71841	1	-18.9	-2.972	-4.358	0.383	0.425	0.393	0.2	0.6	0.313	0.689	0.2	0.7	0.276	0.528	0.267	0.667	0.307	0.431	0.3	0.6	0.325	0.415	0.36	0.6	0.428	0.462	0.4	0.633
1786	KCNQ1OT1	hsa-miR-330-5p	2617604	2617641	0.71769	0	-22.5	-2.614	-5.469	0.528	0.3	0.352	0.6	0.2	0.311	0.308	0.6	0.4	0.276	0.43	0.533	0.467	0.343	0.393	0.6	0.45	0.319	0.387	0.56	0.48	0.305	0.394	0.567	0.467
1787	KCNQ1OT1	hsa-miR-24-3p	2616401	2616428	0.717455	1	-24.2	-0.109	-9.705	0.422	0.972	0.318	0.8	0.6	0.692	0.236	0.6	0.5	0.503	0.308	0.533	0.6	0.497	0.329	0.45	0.55	0.588	0.415	0.52	0.52	0.527	0.382	0.5	0.5
1788	KCNQ1OT1	hsa-miR-326	2618335	2618351	0.717364	0	-16.8	-6.168	-6.351	0.527	0.012	0.012	0.4	0.4	0.109	0.237	0.5	0.3	0.263	0.234	0.533	0.333	0.248	0.226	0.55	0.35	0.323	0.223	0.52	0.4	0.306	0.257	0.5	0.4
1789	KCNQ1OT1	hsa-miR-330-5p	2616557	2616571	0.716764	0	-23.7	-0.026	-14.32	0.53	0.023	0.209	0.4	0.6	0.22	0.289	0.4	0.6	0.214	0.287	0.4	0.467	0.225	0.266	0.35	0.45	0.256	0.323	0.4	0.44	0.33	0.269	0.433	0.4
1790	KCNQ1OT1	hsa-miR-326	2615861	2615886	0.715971	1	-20.3	-2.879	-11.078	0.498	0.197	0.302	0.2	0.6	0.345	0.504	0.5	0.7	0.293	0.572	0.467	0.733	0.406	0.558	0.5	0.7	0.402	0.527	0.52	0.64	0.366	0.516	0.5	0.6
1791	KCNQ1OT1	hsa-miR-24-3p	2616401	2616418	0.71568	1	-22.8	-0.475	-10.054	0.451	0.972	0.624	0.8	0.6	0.692	0.37	0.6	0.5	0.503	0.353	0.533	0.533	0.497	0.303	0.45	0.5	0.588	0.333	0.52	0.56	0.527	0.342	0.5	0.533
1792	KCNQ1OT1	hsa-miR-326	2616019	2616036	0.714366	0	-26	-0.006	0	0.123	0.811	0.383	0.8	0.6	0.505	0.368	0.5	0.6	0.438	0.47	0.467	0.667	0.44	0.421	0.55	0.6	0.41	0.448	0.48	0.56	0.386	0.418	0.5	0.6
1793	KCNQ1OT1	hsa-miR-326	2617634	2617647	0.713673	0	-16.2	0	0.138	0.342	0.674	0.307	0.8	0.8	0.508	0.397	0.6	0.7	0.6	0.385	0.533	0.6	0.602	0.361	0.55	0.55	0.635	0.372	0.6	0.56	0.594	0.409	0.533	0.567
1794	KCNQ1OT1	hsa-miR-24-3p	2617733	2617750	0.712953	1	-23.5	-0.105	4.825	0.202	0.306	0.752	0.4	0.4	0.344	0.384	0.3	0.4	0.236	0.407	0.4	0.533	0.276	0.444	0.45	0.55	0.419	0.429	0.48	0.6	0.388	0.395	0.533	0.6
1795	KCNQ1OT1	hsa-miR-330-5p	2617653	2617680	0.712806	1	-16.3	-1.579	3.577	0.384	0.307	0.795	0.8	0.8	0.325	0.597	0.5	0.6	0.418	0.465	0.467	0.6	0.337	0.391	0.5	0.6	0.403	0.32	0.52	0.68	0.395	0.401	0.5	0.667
1796	KCNQ1OT1	hsa-miR-326	2616740	2616761	0.712619	1	-24.4	-1.263	-0.779	0.333	0.202	0.792	0.4	1	0.301	0.792	0.4	0.9	0.268	0.529	0.4	0.733	0.439	0.505	0.45	0.7	0.506	0.48	0.48	0.68	0.467	0.477	0.433	0.633
1797	KCNQ1OT1	hsa-miR-7-5p	2618119	2618129	0.712451	0	-15.3	-1.627	-11.62	0.449	0.441	0.784	0.6	0.4	0.438	0.589	0.4	0.4	0.51	0.57	0.4	0.4	0.455	0.494	0.4	0.45	0.441	0.471	0.44	0.4	0.42	0.394	0.467	0.4
1798	KCNQ1OT1	hsa-miR-29a-3p	2617333	2617351	0.712388	0	-21.6	-0.305	-4.169	0.334	0.41	0.07	0.6	0.8	0.324	0.252	0.4	0.7	0.247	0.44	0.467	0.667	0.286	0.43	0.45	0.55	0.283	0.418	0.48	0.52	0.368	0.437	0.5	0.567
1799	KCNQ1OT1	hsa-miR-24-3p	2615392	2615401	0.711601	1	-18	-0.04	-0.059	0.075	0.608	0.597	0.6	0.8	0.374	0.448	0.4	0.5	0.446	0.477	0.467	0.533	0.38	0.457	0.45	0.55	0.454	0.515	0.56	0.6	0.416	0.521	0.5	0.567
1800	KCNQ1OT1	hsa-miR-330-5p	2615996	2616013	0.711574	1	-26.2	-0.046	-9.588	0.29	0.227	0.811	0.4	0.8	0.366	0.408	0.6	0.6	0.324	0.299	0.6	0.467	0.254	0.291	0.55	0.5	0.286	0.318	0.52	0.48	0.335	0.273	0.5	0.467
1801	KCNQ1OT1	hsa-miR-330-5p	2616363	2616373	0.711496	0	-21	-0.007	-5.484	0.274	0.93	0.8	0.6	1	0.814	0.767	0.6	0.6	0.594	0.555	0.6	0.533	0.649	0.54	0.6	0.55	0.634	0.552	0.6	0.52	0.594	0.536	0.6	0.533
1802	KCNQ1OT1	hsa-miR-330-5p	2616809	2616835	0.711199	0	-20.9	-0.009	-6.521	0.446	0.701	0.548	0.6	0.6	0.679	0.509	0.8	0.5	0.701	0.557	0.733	0.6	0.586	0.647	0.55	0.65	0.604	0.637	0.6	0.68	0.562	0.598	0.633	0.6
1803	KCNQ1OT1	hsa-miR-326	2616738	2616747	0.7111	0	-19.3	-0.144	-10.718	0.391	0.201	0.353	0.2	0.2	0.201	0.442	0.4	0.4	0.334	0.298	0.467	0.4	0.484	0.469	0.45	0.5	0.466	0.494	0.44	0.56	0.478	0.412	0.433	0.533
1804	KCNQ1OT1	hsa-miR-29b-3p	2617602	2617615	0.711082	0	-17.1	-4.092	-2.733	0.517	0.613	0.706	0.6	0.6	0.311	0.601	0.6	0.4	0.395	0.563	0.6	0.4	0.362	0.529	0.6	0.5	0.363	0.479	0.6	0.48	0.316	0.486	0.567	0.467
1805	KCNQ1OT1	hsa-miR-326	2616216	2616229	0.710905	1	-19.4	-0.5	7.268	0.113	0.904	0.574	0.8	0.4	0.907	0.419	0.9	0.3	0.732	0.38	0.667	0.267	0.675	0.469	0.65	0.3	0.616	0.493	0.64	0.36	0.563	0.525	0.533	0.367
1806	KCNQ1OT1	hsa-miR-29c-3p	2617383	2617397	0.709654	1	-15.6	-2.385	-3.801	0.321	0.721	0.715	0.8	0.8	0.466	0.482	0.5	0.5	0.435	0.405	0.467	0.4	0.564	0.5	0.5	0.45	0.545	0.574	0.48	0.48	0.464	0.519	0.533	0.5
1807	KCNQ1OT1	hsa-miR-24-3p	2615974	2615987	0.709432	1	-18.4	-0.403	-7.831	0.267	0.405	0.464	0.6	0.8	0.301	0.338	0.6	0.5	0.334	0.364	0.467	0.533	0.267	0.376	0.55	0.5	0.315	0.301	0.56	0.48	0.316	0.4	0.5	0.533
1808	KCNQ1OT1	hsa-miR-326	2617487	2617497	0.70902	0	-17.9	0	-5.314	0.301	0.729	0.563	0.8	0.4	0.469	0.382	0.6	0.4	0.422	0.406	0.6	0.4	0.466	0.365	0.6	0.4	0.425	0.374	0.56	0.4	0.403	0.407	0.533	0.433
1809	KCNQ1OT1	hsa-miR-326	2616174	2616195	0.709007	1	-24.6	-2.256	-10.727	0.428	0.563	0.506	0.6	0.6	0.577	0.444	0.5	0.4	0.66	0.599	0.533	0.6	0.551	0.675	0.5	0.65	0.538	0.549	0.48	0.6	0.483	0.463	0.5	0.567
1810	KCNQ1OT1	hsa-miR-330-5p	2617820	2617847	0.708745	1	-30.1	-1.886	-2.73	0.426	0.259	0.294	0.4	0.6	0.467	0.296	0.5	0.4	0.468	0.318	0.6	0.333	0.363	0.371	0.6	0.4	0.353	0.323	0.56	0.4	0.306	0.367	0.467	0.467
1811	KCNQ1OT1	hsa-miR-24-3p	2617949	2617958	0.708615	0	-16	-0.029	-9.095	0.395	0.272	0.889	0.4	0.6	0.237	0.723	0.4	0.5	0.255	0.718	0.533	0.6	0.299	0.595	0.5	0.5	0.322	0.518	0.52	0.48	0.3	0.432	0.5	0.433
1812	KCNQ1OT1	hsa-miR-326	2616488	2616501	0.707656	0	-18.3	-0.08	0.627	0.164	0.754	0.432	0.6	0.6	0.561	0.533	0.5	0.6	0.465	0.444	0.4	0.533	0.465	0.42	0.5	0.55	0.424	0.384	0.52	0.56	0.413	0.437	0.467	0.567
1813	KCNQ1OT1	hsa-miR-326	2617391	2617401	0.707399	0	-15.6	-0.757	-6.382	0.339	0.614	0.272	0.6	0.4	0.558	0.321	0.6	0.3	0.496	0.422	0.6	0.333	0.466	0.55	0.55	0.4	0.489	0.503	0.48	0.44	0.522	0.454	0.533	0.467
1814	KCNQ1OT1	hsa-miR-326	2616156	2616177	0.707154	1	-18.8	-5.808	-9.744	0.58	0.321	0.633	0.4	0.6	0.392	0.491	0.5	0.4	0.273	0.434	0.533	0.4	0.319	0.403	0.55	0.45	0.387	0.428	0.48	0.44	0.327	0.445	0.533	0.433
1815	KCNQ1OT1	hsa-miR-326	2616156	2616188	0.706673	1	-23.5	-6.683	-8.747	0.54	0.321	0.303	0.4	0.4	0.392	0.348	0.5	0.5	0.273	0.384	0.533	0.467	0.319	0.46	0.55	0.5	0.387	0.561	0.48	0.6	0.327	0.529	0.533	0.567
1816	KCNQ1OT1	hsa-miR-326	2618066	2618086	0.705848	1	-19.8	-0.226	5.499	0.19	0.61	0.641	0.4	0.8	0.418	0.438	0.5	0.6	0.4	0.454	0.467	0.6	0.491	0.429	0.55	0.55	0.517	0.449	0.56	0.48	0.521	0.455	0.567	0.5
1817	KCNQ1OT1	hsa-miR-24-3p	2616704	2616724	0.705833	0	-20.2	-7.032	-11.068	0.621	0.001	0.202	0.4	0.4	0.26	0.301	0.3	0.4	0.469	0.268	0.333	0.4	0.527	0.265	0.45	0.35	0.462	0.31	0.4	0.32	0.403	0.328	0.433	0.367
1818	KCNQ1OT1	hsa-miR-140-5p	2617384	2617410	0.705395	0	-23.8	-3.296	-8.725	0.377	0.769	0.46	0.8	0.2	0.416	0.695	0.6	0.4	0.402	0.615	0.533	0.467	0.54	0.52	0.5	0.55	0.537	0.494	0.52	0.52	0.475	0.482	0.533	0.5
1819	KCNQ1OT1	hsa-miR-326	2616156	2616181	0.704899	1	-19.9	-5.808	-9.552	0.584	0.321	0.448	0.4	0.4	0.392	0.345	0.5	0.3	0.273	0.342	0.533	0.4	0.319	0.405	0.55	0.45	0.387	0.4	0.48	0.4	0.327	0.492	0.533	0.5
1820	KCNQ1OT1	hsa-miR-140-5p	2616151	2616176	0.704042	0	-22.3	-5.131	-10.787	0.518	0.464	0.662	0.6	0.6	0.249	0.555	0.6	0.5	0.319	0.451	0.6	0.4	0.404	0.422	0.5	0.45	0.328	0.456	0.56	0.48	0.371	0.444	0.533	0.433
1821	KCNQ1OT1	hsa-miR-140-5p	2618330	2618359	0.70277	0	-17.2	-0.119	-3.444	0.38	0.205	0.005	0.6	0.2	0.389	0.115	0.6	0.3	0.327	0.145	0.6	0.4	0.401	0.262	0.55	0.4	0.365	0.269	0.52	0.44	0.355	0.285	0.467	0.433
1822	KCNQ1OT1	hsa-miR-330-5p	2618095	2618106	0.701884	0	-15.8	-1.96	-6.568	0.405	0.191	0.526	0.6	0.2	0.376	0.507	0.6	0.4	0.321	0.552	0.6	0.467	0.242	0.513	0.55	0.45	0.237	0.511	0.48	0.52	0.284	0.556	0.5	0.467
1823	KCNQ1OT1	hsa-miR-330-5p	2616809	2616832	0.700992	0	-19	-0.009	-4.619	0.455	0.701	0.583	0.6	0.8	0.679	0.391	0.8	0.6	0.701	0.516	0.733	0.6	0.586	0.556	0.55	0.65	0.604	0.642	0.6	0.68	0.562	0.569	0.633	0.633
1824	KCNQ1OT1	hsa-miR-330-5p	2617441	2617451	0.70007	0	-17.7	-0.097	-4.647	0.352	0.418	0.409	0.4	0.4	0.405	0.353	0.4	0.4	0.348	0.321	0.533	0.4	0.375	0.391	0.55	0.45	0.486	0.378	0.56	0.48	0.482	0.35	0.5	0.467
3562	KCNQ1OT1	hsa-miR-326	2623820	2623835	0.9172	1	-22.1	-0.014	3.22	0.059	0.628	0.609	0.8	0.6	0.52	0.511	0.6	0.5	0.444	0.668	0.6	0.6	0.486	0.751	0.6	0.7	0.391	0.801	0.64	0.76	0.395	0.834	0.633	0.8
3563	KCNQ1OT1	hsa-miR-326	2623820	2623847	0.90283	1	-24.1	-0.435	2.889	0.285	0.628	1	0.8	1	0.52	1	0.6	1	0.444	1	0.6	1	0.486	1	0.6	1	0.391	1	0.64	1	0.395	1	0.633	1
3564	KCNQ1OT1	hsa-miR-326	2623820	2623842	0.899012	1	-22.4	-3.223	4.049	0.217	0.628	0.597	0.8	0.4	0.52	0.798	0.6	0.7	0.444	0.865	0.6	0.8	0.486	0.899	0.6	0.85	0.391	0.919	0.64	0.88	0.395	0.933	0.633	0.9
3565	KCNQ1OT1	hsa-miR-326	2623820	2623826	0.897639	1	-17	-0.008	-0.704	0.035	0.628	0.114	0.8	0.8	0.52	0.088	0.6	0.6	0.444	0.314	0.6	0.6	0.486	0.337	0.6	0.5	0.391	0.469	0.64	0.6	0.395	0.557	0.633	0.667
3566	KCNQ1OT1	hsa-miR-24-3p	2623832	2623845	0.88669	0	-22.1	-0.801	-9.697	0.374	0.114	0.984	0.8	0.8	0.079	0.992	0.7	0.9	0.2	0.995	0.667	0.933	0.207	0.996	0.6	0.95	0.294	0.997	0.64	0.96	0.348	0.997	0.6	0.967
3567	KCNQ1OT1	hsa-miR-330-5p	2623652	2623663	0.873347	0	-16.8	-5.946	-11.92	0.715	0.406	0.833	0.4	0.6	0.506	0.594	0.4	0.6	0.478	0.454	0.4	0.6	0.395	0.382	0.4	0.6	0.444	0.325	0.44	0.56	0.383	0.397	0.433	0.6
3568	KCNQ1OT1	hsa-miR-24-3p	2623652	2623670	0.870364	1	-18.2	-5.608	-10.945	0.751	0.406	0.064	0.4	0.8	0.506	0.171	0.4	0.7	0.478	0.144	0.4	0.6	0.395	0.186	0.4	0.65	0.444	0.254	0.44	0.6	0.383	0.224	0.433	0.567
3569	KCNQ1OT1	hsa-miR-330-5p	2623833	2623847	0.86554	0	-18.1	-0.433	-6.067	0.474	0.102	1	0.6	1	0.082	1	0.6	1	0.139	1	0.6	1	0.204	1	0.6	1	0.291	1	0.6	1	0.316	1	0.567	1
3570	KCNQ1OT1	hsa-miR-330-5p	2623805	2623821	0.853704	0	-20.3	-0.398	-7.041	0.393	0.612	0.045	0.6	0.6	0.311	0.079	0.7	0.7	0.346	0.074	0.667	0.6	0.506	0.246	0.75	0.6	0.524	0.278	0.72	0.52	0.468	0.398	0.7	0.6
3571	KCNQ1OT1	hsa-miR-24-3p	2623341	2623359	0.841826	0	-18.7	-0.069	-8.942	0.561	0.261	0.136	0.4	0.8	0.37	0.243	0.5	0.6	0.357	0.284	0.6	0.6	0.469	0.29	0.65	0.55	0.548	0.387	0.64	0.6	0.541	0.431	0.6	0.633
3572	KCNQ1OT1	hsa-miR-330-5p	2623805	2623819	0.840588	0	-15.9	-0.375	-6.989	0.444	0.612	0.011	0.6	0.2	0.311	0.052	0.7	0.5	0.346	0.058	0.667	0.533	0.506	0.165	0.75	0.55	0.524	0.204	0.72	0.48	0.468	0.332	0.7	0.533
3573	KCNQ1OT1	hsa-miR-24-3p	2623390	2623406	0.839514	1	-16.2	-0.392	3.504	0.213	0.651	0.858	0.8	0.6	0.713	0.726	0.8	0.7	0.577	0.604	0.667	0.667	0.525	0.634	0.65	0.65	0.49	0.643	0.6	0.64	0.431	0.57	0.633	0.633
3574	KCNQ1OT1	hsa-miR-140-5p	2623746	2623761	0.838264	0	-15.3	-2.226	-8.622	0.606	0.593	0.455	0.4	0.6	0.706	0.53	0.5	0.6	0.58	0.391	0.467	0.533	0.567	0.321	0.5	0.55	0.527	0.453	0.52	0.6	0.512	0.541	0.433	0.667
3575	KCNQ1OT1	hsa-miR-24-3p	2623832	2623843	0.837178	0	-15.9	-0.582	-2.378	0.351	0.114	0.788	0.8	0.6	0.079	0.894	0.7	0.8	0.2	0.929	0.667	0.867	0.207	0.947	0.6	0.9	0.294	0.958	0.64	0.92	0.348	0.965	0.6	0.933
3576	KCNQ1OT1	hsa-miR-326	2623470	2623481	0.836477	1	-24.5	-0.849	-8.489	0.255	0.303	0.878	0.4	1	0.422	0.593	0.4	0.7	0.42	0.493	0.4	0.533	0.501	0.551	0.5	0.55	0.591	0.482	0.6	0.52	0.619	0.453	0.6	0.5
3577	KCNQ1OT1	hsa-miR-330-5p	2623443	2623465	0.834778	0	-16.9	-4.696	-10.471	0.655	0.589	0.308	0.8	0.2	0.476	0.265	0.7	0.3	0.488	0.242	0.667	0.333	0.584	0.399	0.7	0.45	0.509	0.397	0.64	0.44	0.52	0.375	0.667	0.4
3578	KCNQ1OT1	hsa-miR-326	2623693	2623717	0.834093	1	-21.6	-1.706	-11.282	0.449	0.594	0.247	0.6	0.2	0.349	0.358	0.6	0.4	0.32	0.405	0.533	0.467	0.256	0.438	0.6	0.45	0.298	0.501	0.56	0.48	0.398	0.488	0.6	0.467
3579	KCNQ1OT1	hsa-miR-326	2623771	2623784	0.83317	0	-15.7	0	-3.158	0.293	0.599	0.985	0.4	1	0.612	0.7	0.6	0.8	0.599	0.47	0.6	0.8	0.676	0.506	0.65	0.75	0.597	0.463	0.56	0.72	0.596	0.454	0.533	0.667
3580	KCNQ1OT1	hsa-miR-24-3p	2623422	2623432	0.832375	0	-15.5	0	-10.081	0.64	0.361	0.363	0.6	0.6	0.478	0.476	0.7	0.7	0.604	0.612	0.667	0.733	0.474	0.68	0.55	0.75	0.46	0.619	0.56	0.72	0.415	0.639	0.533	0.667
3581	KCNQ1OT1	hsa-miR-330-5p	2623805	2623815	0.831706	0	-15.8	-0.375	-6.523	0.321	0.612	0.627	0.6	0.8	0.311	0.325	0.7	0.6	0.346	0.252	0.667	0.667	0.506	0.203	0.75	0.6	0.524	0.284	0.72	0.6	0.468	0.306	0.7	0.567
3582	KCNQ1OT1	hsa-miR-24-3p	2623422	2623437	0.831646	0	-17.8	0	-11.545	0.553	0.361	0.589	0.6	0.8	0.478	0.736	0.7	0.8	0.604	0.785	0.667	0.8	0.474	0.683	0.55	0.75	0.46	0.694	0.56	0.68	0.415	0.629	0.533	0.667
3583	KCNQ1OT1	hsa-miR-326	2623278	2623283	0.830504	0	-12.2	-5.605	-8.363	0.712	0.698	0.168	1	0.8	0.468	0.097	0.9	0.6	0.538	0.182	0.733	0.533	0.466	0.226	0.65	0.55	0.393	0.198	0.6	0.48	0.379	0.201	0.633	0.467
3584	KCNQ1OT1	hsa-miR-24-3p	2623742	2623759	0.829419	0	-16.7	-5.314	-7.157	0.554	0.823	0.793	0.4	1	0.653	0.602	0.5	0.6	0.608	0.481	0.533	0.6	0.546	0.407	0.5	0.6	0.503	0.445	0.44	0.6	0.492	0.535	0.433	0.667
3585	KCNQ1OT1	hsa-miR-29c-3p	2623748	2623766	0.824245	0	-15.2	-0.267	-6.687	0.6	0.422	0.605	0.4	0.6	0.588	0.359	0.5	0.5	0.571	0.276	0.467	0.533	0.552	0.452	0.5	0.6	0.536	0.558	0.52	0.68	0.488	0.469	0.467	0.667
3586	KCNQ1OT1	hsa-miR-330-5p	2623729	2623753	0.824213	1	-15.4	-1.531	-8.643	0.541	0.477	0.586	0.6	0.6	0.384	0.758	0.5	0.8	0.466	0.595	0.4	0.667	0.517	0.548	0.5	0.6	0.468	0.48	0.44	0.64	0.487	0.468	0.467	0.6
3587	KCNQ1OT1	hsa-miR-24-3p	2623422	2623435	0.823449	0	-17	0	-10.002	0.556	0.361	0.439	0.6	0.6	0.478	0.648	0.7	0.7	0.604	0.752	0.667	0.733	0.474	0.708	0.55	0.75	0.46	0.683	0.56	0.72	0.415	0.636	0.533	0.667
3588	KCNQ1OT1	hsa-miR-140-5p	2623342	2623361	0.8221	0	-17.8	-5.556	-6.435	0.542	0.075	0.329	0.4	0.6	0.344	0.309	0.5	0.6	0.3	0.27	0.6	0.467	0.426	0.351	0.65	0.55	0.526	0.45	0.68	0.6	0.532	0.43	0.633	0.6
3589	KCNQ1OT1	hsa-miR-335-5p	2623779	2623798	0.821659	0	-15.6	-0.26	-7.009	0.502	0.208	0.414	0.8	0.4	0.306	0.355	0.6	0.5	0.294	0.438	0.533	0.533	0.453	0.467	0.65	0.55	0.48	0.391	0.64	0.52	0.51	0.339	0.6	0.567
3590	KCNQ1OT1	hsa-miR-326	2623693	2623704	0.820497	1	-20.3	-1.706	-10.401	0.359	0.594	0.432	0.6	0.4	0.349	0.467	0.6	0.5	0.32	0.512	0.533	0.4	0.256	0.463	0.6	0.4	0.298	0.486	0.56	0.48	0.398	0.458	0.6	0.467
3591	KCNQ1OT1	hsa-miR-330-5p	2623704	2623725	0.82006	0	-24.3	-0.473	-11.427	0.447	0.585	0.528	0.6	0.6	0.322	0.428	0.5	0.5	0.467	0.558	0.6	0.533	0.375	0.567	0.55	0.5	0.333	0.509	0.56	0.44	0.307	0.575	0.567	0.5
3592	KCNQ1OT1	hsa-miR-24-3p	2623390	2623403	0.818109	1	-15.4	-0.122	2.914	0.244	0.651	0.32	0.8	0.2	0.713	0.645	0.8	0.5	0.577	0.58	0.667	0.533	0.525	0.509	0.65	0.5	0.49	0.586	0.6	0.56	0.431	0.545	0.633	0.6
3593	KCNQ1OT1	hsa-miR-330-5p	2623805	2623824	0.81775	0	-22.4	-0.375	-2.01	0.335	0.612	0.093	0.6	0.8	0.311	0.082	0.7	0.7	0.346	0.216	0.667	0.667	0.506	0.252	0.75	0.55	0.524	0.397	0.72	0.6	0.468	0.497	0.7	0.667
3594	KCNQ1OT1	hsa-miR-7-5p	2623779	2623801	0.817616	0	-19.4	-3.611	-6.881	0.44	0.208	0.621	0.8	0.4	0.306	0.631	0.6	0.6	0.294	0.496	0.533	0.533	0.453	0.483	0.65	0.55	0.48	0.395	0.64	0.56	0.51	0.348	0.6	0.6
3595	KCNQ1OT1	hsa-miR-326	2623813	2623830	0.817055	0	-18.7	-0.36	4.019	0.216	0.64	0.055	0.6	0.4	0.542	0.332	0.5	0.5	0.434	0.359	0.533	0.467	0.328	0.515	0.55	0.55	0.422	0.612	0.64	0.64	0.516	0.677	0.667	0.7
3596	KCNQ1OT1	hsa-miR-326	2623813	2623833	0.817049	0	-19.4	-0.008	8.135	0.194	0.64	0.36	0.6	0.6	0.542	0.417	0.5	0.5	0.434	0.541	0.533	0.533	0.328	0.655	0.55	0.65	0.422	0.724	0.64	0.72	0.516	0.77	0.667	0.767
3597	KCNQ1OT1	hsa-miR-24-3p	2623390	2623409	0.817019	1	-17.1	-0.392	2.32	0.299	0.651	0.86	0.8	0.6	0.713	0.636	0.8	0.6	0.577	0.562	0.667	0.6	0.525	0.642	0.65	0.65	0.49	0.552	0.6	0.64	0.431	0.545	0.633	0.667
3598	KCNQ1OT1	hsa-miR-326	2623693	2623699	0.814666	1	-15.2	-0.184	-5.714	0.17	0.594	0.623	0.6	0.6	0.349	0.527	0.6	0.5	0.32	0.519	0.533	0.533	0.256	0.54	0.6	0.45	0.298	0.495	0.56	0.44	0.398	0.509	0.6	0.5
3599	KCNQ1OT1	hsa-miR-140-5p	2623336	2623351	0.811512	0	-15.7	-3.386	-8.824	0.523	0.479	0.385	0.6	0.4	0.405	0.385	0.7	0.5	0.539	0.366	0.733	0.533	0.619	0.347	0.7	0.55	0.597	0.316	0.64	0.48	0.506	0.363	0.6	0.533
3600	KCNQ1OT1	hsa-miR-326	2623470	2623477	0.811218	1	-18.2	-0.809	-4.168	0.205	0.303	0.464	0.4	0.4	0.422	0.631	0.4	0.6	0.42	0.496	0.4	0.533	0.501	0.478	0.5	0.5	0.591	0.516	0.6	0.52	0.619	0.461	0.6	0.5
3601	KCNQ1OT1	hsa-miR-7-5p	2623724	2623751	0.808543	0	-20.2	-4.457	-10.479	0.506	0.291	0.803	0.4	0.6	0.46	0.739	0.3	0.7	0.53	0.644	0.467	0.667	0.465	0.634	0.4	0.65	0.489	0.53	0.44	0.6	0.417	0.46	0.433	0.6
3602	KCNQ1OT1	hsa-miR-326	2623693	2623702	0.808218	1	-16.9	-0.207	-7.594	0.312	0.594	0.279	0.6	0.4	0.349	0.553	0.6	0.6	0.32	0.541	0.533	0.467	0.256	0.467	0.6	0.4	0.298	0.468	0.56	0.44	0.398	0.473	0.6	0.467
3603	KCNQ1OT1	hsa-miR-330-5p	2623455	2623474	0.807192	0	-16.4	-0.476	-4.056	0.375	0.745	0.177	0.8	0.4	0.848	0.453	0.9	0.5	0.817	0.491	0.8	0.533	0.74	0.415	0.8	0.45	0.63	0.453	0.76	0.48	0.673	0.451	0.767	0.467
3604	KCNQ1OT1	hsa-miR-24-3p	2623469	2623482	0.805828	1	-22.8	-1.291	-5.154	0.297	0.289	0.797	0.4	0.8	0.489	0.512	0.4	0.6	0.447	0.483	0.467	0.533	0.539	0.528	0.55	0.55	0.614	0.461	0.6	0.52	0.624	0.45	0.633	0.5
3605	KCNQ1OT1	hsa-miR-330-5p	2623748	2623776	0.804303	0	-21.2	0	-5.314	0.517	0.422	0.109	0.4	0.6	0.588	0.546	0.5	0.7	0.571	0.691	0.467	0.8	0.552	0.525	0.5	0.75	0.536	0.424	0.52	0.72	0.488	0.457	0.467	0.667
3606	KCNQ1OT1	hsa-miR-330-5p	2623455	2623476	0.802922	0	-20.7	-0.683	-2.817	0.352	0.745	0.323	0.8	0.4	0.848	0.601	0.9	0.7	0.817	0.503	0.8	0.6	0.74	0.45	0.8	0.5	0.63	0.505	0.76	0.52	0.673	0.455	0.767	0.5
3607	KCNQ1OT1	hsa-miR-330-5p	2623296	2623317	0.801914	1	-21.5	-0.057	-3.672	0.366	0.023	0.93	0.4	0.8	0.099	0.793	0.5	0.8	0.19	0.648	0.533	0.8	0.366	0.595	0.55	0.7	0.373	0.524	0.64	0.64	0.396	0.597	0.667	0.633
3608	KCNQ1OT1	hsa-miR-330-5p	2623296	2623320	0.800982	1	-21.9	-0.057	-4.065	0.432	0.023	0.806	0.4	0.8	0.099	0.569	0.5	0.8	0.19	0.539	0.533	0.733	0.366	0.469	0.55	0.65	0.373	0.527	0.64	0.6	0.396	0.548	0.667	0.667
3609	KCNQ1OT1	hsa-miR-330-5p	2623047	2623055	0.798197	1	-18	-2.977	-13.061	0.458	0.042	0.234	0.2	0.4	0.084	0.511	0.4	0.4	0.124	0.348	0.467	0.333	0.143	0.381	0.45	0.35	0.279	0.318	0.52	0.4	0.337	0.295	0.5	0.433
3610	KCNQ1OT1	hsa-miR-330-5p	2623047	2623074	0.797923	1	-27.1	-3.04	-13.228	0.412	0.042	0.103	0.2	0.6	0.084	0.143	0.4	0.7	0.124	0.163	0.467	0.533	0.143	0.207	0.45	0.55	0.279	0.252	0.52	0.56	0.337	0.255	0.5	0.533
3611	KCNQ1OT1	hsa-miR-326	2623470	2623479	0.795981	1	-21.3	-0.958	-3.825	0.21	0.303	0.729	0.4	0.6	0.422	0.649	0.4	0.6	0.42	0.494	0.4	0.467	0.501	0.522	0.5	0.5	0.591	0.506	0.6	0.48	0.619	0.459	0.6	0.467
3612	KCNQ1OT1	hsa-miR-326	2623470	2623493	0.795636	1	-30.5	-0.88	-5.35	0.38	0.303	0.535	0.4	0.4	0.422	0.554	0.4	0.5	0.42	0.438	0.4	0.467	0.501	0.463	0.5	0.5	0.591	0.378	0.6	0.48	0.619	0.317	0.6	0.5
3613	KCNQ1OT1	hsa-miR-330-5p	2623704	2623721	0.792924	0	-21.1	-0.39	-9.952	0.455	0.585	0.361	0.6	0.4	0.322	0.44	0.5	0.5	0.467	0.454	0.6	0.533	0.375	0.546	0.55	0.5	0.333	0.536	0.56	0.48	0.307	0.51	0.567	0.467
3614	KCNQ1OT1	hsa-miR-24-3p	2623390	2623411	0.791187	1	-17.7	-0.392	1.65	0.359	0.651	0.594	0.8	0.8	0.713	0.478	0.8	0.7	0.577	0.56	0.667	0.667	0.525	0.589	0.65	0.65	0.49	0.512	0.6	0.64	0.431	0.524	0.633	0.667
3615	KCNQ1OT1	hsa-miR-7-5p	2623459	2623473	0.791104	0	-17	-2.648	-5.565	0.391	0.363	0.233	0.6	0.6	0.589	0.411	0.7	0.5	0.698	0.511	0.733	0.6	0.691	0.418	0.75	0.5	0.641	0.442	0.72	0.48	0.591	0.463	0.733	0.5
3616	KCNQ1OT1	hsa-miR-7-5p	2623724	2623747	0.787809	0	-17.9	-4.457	-8.582	0.518	0.291	0.517	0.4	0.2	0.46	0.609	0.3	0.5	0.53	0.672	0.467	0.6	0.465	0.573	0.4	0.55	0.489	0.577	0.44	0.56	0.417	0.507	0.433	0.567
3617	KCNQ1OT1	hsa-miR-24-3p	2623469	2623477	0.787342	1	-15.3	-0.255	0.738	0.205	0.289	0.464	0.4	0.4	0.489	0.631	0.4	0.6	0.447	0.496	0.467	0.533	0.539	0.478	0.55	0.5	0.614	0.516	0.6	0.52	0.624	0.461	0.633	0.5
3618	KCNQ1OT1	hsa-miR-326	2623694	2623725	0.78715	0	-24.8	-4.675	-10.06	0.408	0.757	0.528	0.8	0.6	0.427	0.428	0.6	0.5	0.341	0.558	0.6	0.533	0.299	0.567	0.6	0.5	0.31	0.509	0.6	0.44	0.397	0.575	0.6	0.5
3619	KCNQ1OT1	hsa-miR-24-3p	2622791	2622806	0.786064	1	-20.6	-0.628	-10.661	0.296	0.544	0.263	0.4	0.4	0.544	0.243	0.4	0.4	0.367	0.23	0.4	0.4	0.472	0.267	0.45	0.45	0.382	0.254	0.48	0.44	0.408	0.342	0.5	0.467
3620	KCNQ1OT1	hsa-miR-140-5p	2621834	2621842	0.784141	1	-15.5	-0.022	0.928	0.092	0.089	0.531	0.2	0.6	0.277	0.426	0.4	0.6	0.28	0.457	0.467	0.6	0.263	0.502	0.45	0.7	0.227	0.511	0.4	0.72	0.294	0.545	0.4	0.733
3621	KCNQ1OT1	hsa-miR-24-3p	2622791	2622809	0.782405	1	-24.3	-0.628	-10.51	0.311	0.544	0.219	0.4	0.4	0.544	0.169	0.4	0.4	0.367	0.268	0.4	0.467	0.472	0.225	0.45	0.45	0.382	0.31	0.48	0.48	0.408	0.342	0.5	0.467
3622	KCNQ1OT1	hsa-miR-7-5p	2623724	2623744	0.781941	0	-17.4	-1.836	-8.115	0.54	0.291	0.335	0.4	0.4	0.46	0.551	0.3	0.5	0.53	0.562	0.467	0.533	0.465	0.62	0.4	0.65	0.489	0.578	0.44	0.56	0.417	0.521	0.433	0.567
3623	KCNQ1OT1	hsa-miR-326	2621827	2621843	0.780705	0	-25.7	-0.082	3.947	0.081	0.616	0.577	0.6	0.8	0.467	0.457	0.6	0.6	0.317	0.512	0.533	0.667	0.351	0.508	0.45	0.7	0.333	0.532	0.44	0.72	0.282	0.554	0.5	0.733
3624	KCNQ1OT1	hsa-miR-140-5p	2623370	2623388	0.780655	0	-16	-2.624	-5.242	0.541	0.35	0.254	0.4	0.6	0.243	0.202	0.6	0.5	0.341	0.242	0.533	0.533	0.307	0.262	0.55	0.45	0.412	0.404	0.64	0.52	0.44	0.411	0.567	0.533
3625	KCNQ1OT1	hsa-miR-330-5p	2623047	2623069	0.78058	1	-23.4	-2.987	-10.957	0.404	0.042	0.447	0.2	0.4	0.084	0.275	0.4	0.5	0.124	0.245	0.467	0.6	0.143	0.234	0.45	0.5	0.279	0.255	0.52	0.52	0.337	0.284	0.5	0.533
3626	KCNQ1OT1	hsa-miR-326	2622746	2622760	0.780549	1	-26.7	-1.587	-12.013	0.424	0.297	0.539	0.6	0.6	0.355	0.281	0.5	0.6	0.274	0.45	0.467	0.6	0.301	0.341	0.5	0.55	0.384	0.381	0.48	0.52	0.336	0.408	0.433	0.5
3627	KCNQ1OT1	hsa-miR-24-3p	2623469	2623480	0.780453	1	-16.6	-0.255	1.372	0.209	0.289	0.869	0.4	0.8	0.489	0.63	0.4	0.6	0.447	0.507	0.467	0.467	0.539	0.551	0.55	0.5	0.614	0.506	0.6	0.52	0.624	0.458	0.633	0.5
3628	KCNQ1OT1	hsa-miR-326	2623694	2623731	0.779738	0	-25	-4.675	-6.632	0.416	0.757	0.483	0.8	0.6	0.427	0.653	0.6	0.5	0.341	0.601	0.6	0.467	0.299	0.545	0.6	0.45	0.31	0.597	0.6	0.48	0.397	0.61	0.6	0.533
3629	KCNQ1OT1	hsa-miR-330-5p	2622980	2623005	0.778956	1	-23.2	-2.602	-10.316	0.459	0.392	0.019	0.6	0.8	0.219	0.111	0.4	0.6	0.288	0.216	0.467	0.6	0.349	0.411	0.45	0.6	0.384	0.335	0.44	0.6	0.34	0.346	0.433	0.567
3630	KCNQ1OT1	hsa-miR-330-5p	2623047	2623072	0.778737	1	-24.1	-2.987	-11.285	0.391	0.042	0.368	0.2	0.8	0.084	0.26	0.4	0.7	0.124	0.236	0.467	0.6	0.143	0.251	0.45	0.55	0.279	0.293	0.52	0.56	0.337	0.277	0.5	0.533
3631	KCNQ1OT1	hsa-miR-326	2623392	2623406	0.778023	0	-15.9	0	2.525	0.226	0.329	0.858	0.6	0.6	0.588	0.726	0.7	0.7	0.59	0.604	0.733	0.667	0.491	0.634	0.6	0.65	0.45	0.643	0.6	0.64	0.43	0.57	0.6	0.633
3632	KCNQ1OT1	hsa-miR-330-5p	2623367	2623384	0.777723	0	-19	-0.071	-6.913	0.431	0.329	0.651	0.6	0.8	0.357	0.434	0.6	0.6	0.366	0.355	0.533	0.533	0.388	0.334	0.65	0.55	0.499	0.369	0.6	0.52	0.429	0.451	0.567	0.533
3633	KCNQ1OT1	hsa-miR-326	2622746	2622765	0.776784	1	-31.2	-2.597	-13.019	0.452	0.297	0.022	0.6	0.6	0.355	0.405	0.5	0.6	0.274	0.275	0.467	0.533	0.301	0.342	0.5	0.5	0.384	0.382	0.48	0.48	0.336	0.389	0.433	0.467
3634	KCNQ1OT1	hsa-miR-330-5p	2622980	2623001	0.776076	1	-21.5	-2.621	-10.536	0.401	0.392	0.631	0.6	0.6	0.219	0.319	0.4	0.6	0.288	0.281	0.467	0.6	0.349	0.367	0.45	0.55	0.384	0.458	0.44	0.6	0.34	0.415	0.433	0.567
3635	KCNQ1OT1	hsa-miR-326	2622986	2623005	0.772926	0	-20.7	0	-7.839	0.526	0.267	0.019	0.4	0.8	0.302	0.111	0.4	0.6	0.237	0.216	0.4	0.6	0.265	0.411	0.4	0.6	0.317	0.335	0.44	0.6	0.363	0.346	0.433	0.567
3636	KCNQ1OT1	hsa-miR-7-5p	2623355	2623374	0.772675	0	-15.8	-0.098	-3.986	0.347	0.206	0.306	0.6	0.4	0.519	0.54	0.8	0.6	0.539	0.577	0.6	0.667	0.511	0.487	0.6	0.6	0.476	0.429	0.6	0.56	0.466	0.402	0.633	0.567
3637	KCNQ1OT1	hsa-miR-330-5p	2623391	2623405	0.771501	0	-15	-0.054	6.352	0.216	0.516	0.704	0.8	0.4	0.68	0.715	0.8	0.6	0.587	0.605	0.733	0.6	0.508	0.596	0.65	0.6	0.458	0.649	0.64	0.64	0.431	0.569	0.633	0.633
3638	KCNQ1OT1	hsa-miR-326	2623281	2623294	0.770646	1	-15.6	-0.034	3.403	0.197	0.897	0.463	0.6	0.4	0.649	0.358	0.8	0.4	0.602	0.265	0.8	0.4	0.575	0.299	0.65	0.4	0.479	0.398	0.6	0.44	0.415	0.475	0.567	0.5
3639	KCNQ1OT1	hsa-miR-330-5p	2623047	2623064	0.766082	1	-20.9	-3.037	-8.869	0.509	0.042	0.025	0.2	0.2	0.084	0.236	0.4	0.3	0.124	0.192	0.467	0.4	0.143	0.19	0.45	0.5	0.279	0.192	0.52	0.44	0.337	0.217	0.5	0.467
3640	KCNQ1OT1	hsa-miR-24-3p	2623676	2623683	0.765445	1	-15	-0.683	-1.205	0.206	0.064	0.097	0.8	0.4	0.414	0.427	0.6	0.6	0.575	0.304	0.533	0.533	0.622	0.375	0.55	0.55	0.598	0.354	0.48	0.48	0.572	0.406	0.5	0.533
3641	KCNQ1OT1	hsa-miR-326	2623392	2623409	0.764304	0	-16.4	0	1.737	0.319	0.329	0.86	0.6	0.6	0.588	0.636	0.7	0.6	0.59	0.562	0.733	0.6	0.491	0.642	0.6	0.65	0.45	0.552	0.6	0.64	0.43	0.545	0.6	0.667
3642	KCNQ1OT1	hsa-miR-330-5p	2623748	2623774	0.763948	0	-16.8	0	-0.563	0.539	0.422	0.184	0.4	0.6	0.588	0.391	0.5	0.6	0.571	0.589	0.467	0.733	0.552	0.546	0.5	0.7	0.536	0.439	0.52	0.72	0.488	0.468	0.467	0.7
3643	KCNQ1OT1	hsa-miR-326	2623392	2623411	0.762748	0	-17.7	0	0.361	0.384	0.329	0.594	0.6	0.8	0.588	0.478	0.7	0.7	0.59	0.56	0.733	0.667	0.491	0.589	0.6	0.65	0.45	0.512	0.6	0.64	0.43	0.524	0.6	0.667
3644	KCNQ1OT1	hsa-miR-326	2623470	2623490	0.762254	1	-26.4	-0.849	-4.846	0.41	0.303	0.262	0.4	0.2	0.422	0.472	0.4	0.4	0.42	0.424	0.4	0.467	0.501	0.373	0.5	0.45	0.591	0.393	0.6	0.44	0.619	0.332	0.6	0.433
3645	KCNQ1OT1	hsa-miR-330-5p	2621827	2621843	0.761733	0	-20.7	-0.062	8.947	0.081	0.616	0.577	0.6	0.8	0.467	0.457	0.6	0.6	0.317	0.512	0.533	0.667	0.351	0.508	0.45	0.7	0.333	0.532	0.44	0.72	0.282	0.554	0.5	0.733
3646	KCNQ1OT1	hsa-miR-326	2623305	2623317	0.761387	0	-18.4	0	-6.409	0.351	0.253	0.93	0.4	0.8	0.358	0.793	0.4	0.8	0.243	0.648	0.4	0.8	0.227	0.595	0.5	0.7	0.284	0.524	0.48	0.64	0.394	0.597	0.533	0.633
3647	KCNQ1OT1	hsa-miR-326	2623305	2623313	0.760406	0	-15.9	0	-2.98	0.16	0.253	0.809	0.4	0.8	0.358	0.866	0.4	0.8	0.243	0.742	0.4	0.733	0.227	0.648	0.5	0.75	0.284	0.603	0.48	0.68	0.394	0.571	0.533	0.633
3648	KCNQ1OT1	hsa-miR-330-5p	2623047	2623066	0.760279	1	-22	-3.037	-9.581	0.461	0.042	0.025	0.2	0.2	0.084	0.268	0.4	0.4	0.124	0.21	0.467	0.467	0.143	0.187	0.45	0.45	0.279	0.231	0.52	0.44	0.337	0.263	0.5	0.467
3649	KCNQ1OT1	hsa-miR-29b-3p	2623767	2623795	0.759153	0	-15.8	-5.103	-1.771	0.485	0.455	0.008	0.6	0.6	0.565	0.317	0.7	0.6	0.644	0.367	0.667	0.6	0.578	0.332	0.6	0.55	0.561	0.391	0.56	0.6	0.605	0.33	0.533	0.567
3650	KCNQ1OT1	hsa-miR-330-5p	2622980	2622998	0.757215	1	-21.2	-2.602	-8.109	0.381	0.392	0.697	0.6	0.4	0.219	0.477	0.4	0.5	0.288	0.386	0.467	0.533	0.349	0.297	0.45	0.55	0.384	0.437	0.44	0.56	0.34	0.435	0.433	0.567
3651	KCNQ1OT1	hsa-miR-326	2622986	2623001	0.755347	0	-19	-0.036	-8.059	0.464	0.267	0.631	0.4	0.6	0.302	0.319	0.4	0.6	0.237	0.281	0.4	0.6	0.265	0.367	0.4	0.55	0.317	0.458	0.44	0.6	0.363	0.415	0.433	0.567
3652	KCNQ1OT1	hsa-miR-330-5p	2622980	2622995	0.753742	1	-19.1	-2.602	-9.547	0.452	0.392	0.182	0.6	0.2	0.219	0.47	0.4	0.3	0.288	0.319	0.467	0.467	0.349	0.29	0.45	0.45	0.384	0.318	0.44	0.48	0.34	0.431	0.433	0.5
3653	KCNQ1OT1	hsa-miR-326	2623223	2623230	0.753318	0	-20.8	-1.001	-13.359	0.374	0.264	0.344	0.4	0.4	0.206	0.307	0.3	0.4	0.274	0.393	0.267	0.467	0.306	0.42	0.35	0.6	0.328	0.355	0.36	0.56	0.352	0.312	0.4	0.533
3654	KCNQ1OT1	hsa-miR-7-5p	2623724	2623737	0.752432	0	-15.8	-1.836	-7.514	0.469	0.291	0.753	0.4	0.6	0.46	0.588	0.3	0.5	0.53	0.564	0.467	0.4	0.465	0.598	0.4	0.5	0.489	0.638	0.44	0.56	0.417	0.578	0.433	0.533
3655	KCNQ1OT1	hsa-miR-326	2621585	2621593	0.752201	0	-16.2	0	3.59	0.004	0.754	0.438	0.6	0.8	0.777	0.219	0.6	0.5	0.798	0.215	0.667	0.4	0.774	0.222	0.75	0.4	0.645	0.295	0.68	0.44	0.574	0.306	0.6	0.4
3656	KCNQ1OT1	hsa-miR-24-3p	2621080	2621097	0.75021	1	-25.1	-1.551	-15.058	0.493	0.042	0.592	0.6	1	0.121	0.547	0.4	0.7	0.081	0.559	0.333	0.667	0.159	0.6	0.4	0.65	0.162	0.541	0.4	0.6	0.17	0.519	0.367	0.6
3657	KCNQ1OT1	hsa-miR-7-5p	2623459	2623482	0.747735	0	-19.6	-2.648	-1.121	0.377	0.363	0.797	0.6	0.8	0.589	0.512	0.7	0.6	0.698	0.483	0.733	0.533	0.691	0.528	0.75	0.55	0.641	0.461	0.72	0.52	0.591	0.45	0.733	0.5
3658	KCNQ1OT1	hsa-miR-330-5p	2623356	2623376	0.747713	0	-17.6	-0.066	-0.775	0.285	0.384	0.594	0.6	0.8	0.519	0.72	0.8	0.8	0.598	0.59	0.667	0.733	0.514	0.49	0.6	0.65	0.507	0.473	0.6	0.64	0.478	0.408	0.633	0.567
3659	KCNQ1OT1	hsa-miR-7-5p	2623691	2623715	0.746987	0	-16.2	-1.79	-6.707	0.462	0.313	0.437	0.8	0	0.201	0.403	0.6	0.3	0.227	0.444	0.6	0.4	0.186	0.415	0.65	0.4	0.302	0.496	0.6	0.44	0.401	0.512	0.567	0.433
3660	KCNQ1OT1	hsa-miR-326	2623281	2623302	0.744737	1	-16.9	-0.034	5.524	0.282	0.897	0.091	0.6	0.4	0.649	0.142	0.8	0.4	0.602	0.314	0.8	0.467	0.575	0.468	0.65	0.55	0.479	0.505	0.6	0.6	0.415	0.481	0.567	0.633
3661	KCNQ1OT1	hsa-miR-24-3p	2621080	2621095	0.743683	1	-24.3	-3.457	-14.494	0.48	0.042	0.616	0.6	0.8	0.121	0.574	0.4	0.7	0.081	0.537	0.333	0.733	0.159	0.608	0.4	0.65	0.162	0.549	0.4	0.6	0.17	0.544	0.367	0.6
3662	KCNQ1OT1	hsa-miR-335-5p	2623450	2623455	0.743121	0	-8.6	-2.191	-4.352	0.631	0.95	0.584	1	0.6	0.854	0.491	0.8	0.5	0.739	0.43	0.8	0.4	0.602	0.378	0.75	0.4	0.658	0.342	0.76	0.4	0.617	0.429	0.733	0.467
3663	KCNQ1OT1	hsa-miR-24-3p	2622964	2623000	0.741335	1	-24.4	-0.041	-2.931	0.34	0.605	0.757	0.6	0.4	0.526	0.388	0.4	0.6	0.399	0.327	0.467	0.533	0.351	0.352	0.45	0.55	0.384	0.48	0.4	0.56	0.348	0.405	0.433	0.567
3664	KCNQ1OT1	hsa-miR-326	2622907	2622921	0.738813	0	-18.1	-0.191	-0.786	0.232	0.678	0.559	0.8	0.6	0.708	0.63	0.7	0.6	0.522	0.577	0.6	0.667	0.486	0.56	0.6	0.55	0.47	0.466	0.56	0.48	0.438	0.44	0.567	0.5
3665	KCNQ1OT1	hsa-miR-330-5p	2623381	2623407	0.736963	0	-20.4	-4.254	-0.889	0.396	0.402	0.962	0.6	0.6	0.336	0.768	0.5	0.7	0.31	0.581	0.533	0.6	0.307	0.654	0.55	0.65	0.319	0.626	0.52	0.64	0.33	0.582	0.533	0.633
3666	KCNQ1OT1	hsa-miR-326	2623056	2623074	0.736576	0	-19.3	-0.089	-4.953	0.39	0.302	0.103	0.4	0.6	0.414	0.143	0.5	0.7	0.315	0.163	0.4	0.533	0.248	0.207	0.5	0.55	0.279	0.252	0.48	0.56	0.237	0.255	0.5	0.533
3667	KCNQ1OT1	hsa-miR-326	2621168	2621186	0.734522	1	-34.4	-2.328	-20.085	0.362	0.267	0.024	0.6	0.6	0.256	0.056	0.5	0.4	0.389	0.167	0.533	0.333	0.381	0.137	0.5	0.35	0.307	0.16	0.52	0.44	0.257	0.167	0.467	0.433
3668	KCNQ1OT1	hsa-miR-140-5p	2623704	2623722	0.734408	0	-17.2	-3.432	-5.975	0.44	0.585	0.469	0.6	0.6	0.322	0.483	0.5	0.6	0.467	0.501	0.6	0.533	0.375	0.564	0.55	0.55	0.333	0.536	0.56	0.52	0.307	0.533	0.567	0.467
3669	KCNQ1OT1	hsa-miR-140-5p	2622981	2623004	0.727947	0	-17.1	-0.334	-5.14	0.485	0.337	0.064	0.4	0.8	0.223	0.133	0.4	0.7	0.264	0.165	0.4	0.667	0.329	0.373	0.45	0.65	0.382	0.344	0.44	0.6	0.328	0.353	0.4	0.567
3670	KCNQ1OT1	hsa-miR-330-5p	2623047	2623059	0.727461	1	-20.6	-3.037	-8.757	0.398	0.042	0.797	0.2	0.4	0.084	0.411	0.4	0.3	0.124	0.423	0.467	0.333	0.143	0.343	0.45	0.4	0.279	0.311	0.52	0.48	0.337	0.293	0.5	0.433
3671	KCNQ1OT1	hsa-miR-330-5p	2623596	2623615	0.722947	0	-25.4	-0.15	-12.681	0.38	0.666	0.497	0.4	0.2	0.49	0.351	0.4	0.3	0.43	0.401	0.333	0.333	0.386	0.358	0.45	0.35	0.391	0.378	0.4	0.4	0.42	0.402	0.433	0.367
3672	KCNQ1OT1	hsa-miR-7-5p	2622985	2623001	0.722408	0	-17.6	-1.684	-6.65	0.445	0.252	0.631	0.2	0.6	0.322	0.319	0.4	0.6	0.23	0.281	0.333	0.6	0.279	0.367	0.4	0.55	0.33	0.458	0.4	0.6	0.362	0.415	0.4	0.567
3673	KCNQ1OT1	hsa-miR-140-5p	2623718	2623740	0.722093	0	-13.5	-2.116	-1.989	0.483	0.517	0.593	0.2	0.4	0.672	0.436	0.5	0.3	0.541	0.593	0.467	0.467	0.502	0.588	0.45	0.5	0.449	0.595	0.48	0.56	0.473	0.596	0.5	0.533
3674	KCNQ1OT1	hsa-miR-24-3p	2622833	2622840	0.721967	1	-16.3	-3.399	-11.069	0.534	0.369	0.253	0.6	0.2	0.375	0.18	0.6	0.4	0.319	0.275	0.533	0.4	0.293	0.324	0.5	0.45	0.258	0.312	0.44	0.44	0.301	0.303	0.467	0.4
3675	KCNQ1OT1	hsa-miR-140-5p	2621834	2621849	0.720039	1	-19.1	-0.022	3.083	0.239	0.089	0.327	0.2	0.4	0.277	0.569	0.4	0.7	0.28	0.522	0.467	0.733	0.263	0.552	0.45	0.75	0.227	0.562	0.4	0.76	0.294	0.527	0.4	0.733
3676	KCNQ1OT1	hsa-miR-24-3p	2622419	2622430	0.719991	0	-17.2	-0.226	-8.392	0.45	0.452	0.414	0.4	0.8	0.473	0.406	0.4	0.6	0.367	0.403	0.467	0.6	0.381	0.377	0.45	0.6	0.347	0.34	0.4	0.56	0.308	0.351	0.4	0.567
3677	KCNQ1OT1	hsa-miR-24-3p	2622529	2622539	0.719155	0	-20.4	-0.032	-8.853	0.275	0.708	0.221	0.4	0.2	0.532	0.25	0.5	0.4	0.434	0.238	0.467	0.4	0.418	0.263	0.5	0.4	0.41	0.248	0.56	0.36	0.403	0.241	0.533	0.367
3678	KCNQ1OT1	hsa-miR-7-5p	2623662	2623678	0.718614	0	-14.6	-4.627	-4.957	0.504	0.876	0.168	0.6	0.6	0.682	0.132	0.4	0.5	0.59	0.341	0.4	0.6	0.594	0.27	0.4	0.55	0.56	0.333	0.4	0.56	0.491	0.323	0.4	0.5
3679	KCNQ1OT1	hsa-miR-140-5p	2623746	2623780	0.716943	0	-17.4	-0.617	3.3	0.458	0.593	0.797	0.4	0.8	0.706	0.891	0.5	0.9	0.58	0.667	0.467	0.8	0.567	0.502	0.5	0.75	0.527	0.527	0.52	0.72	0.512	0.517	0.433	0.7
3680	KCNQ1OT1	hsa-miR-326	2623771	2623815	0.716604	0	-16.6	0	2.823	0.395	0.599	0.627	0.4	0.8	0.612	0.325	0.6	0.6	0.599	0.252	0.6	0.667	0.676	0.203	0.65	0.6	0.597	0.284	0.56	0.6	0.596	0.306	0.533	0.567
3681	KCNQ1OT1	hsa-miR-326	2623469	2623474	0.715992	0	-10.4	-0.191	-0.139	0.236	0.289	0.177	0.4	0.4	0.489	0.453	0.4	0.5	0.447	0.491	0.467	0.533	0.539	0.415	0.55	0.45	0.614	0.453	0.6	0.48	0.624	0.451	0.633	0.467
3682	KCNQ1OT1	hsa-miR-140-5p	2621834	2621846	0.71596	1	-17.7	-0.022	-0.579	0.229	0.089	0.275	0.2	0.6	0.277	0.384	0.4	0.5	0.28	0.504	0.467	0.667	0.263	0.506	0.45	0.7	0.227	0.543	0.4	0.72	0.294	0.524	0.4	0.667
3683	KCNQ1OT1	hsa-miR-24-3p	2622763	2622774	0.71524	0	-19	-0.304	-8.67	0.349	0.564	0.204	0.4	0.4	0.512	0.304	0.4	0.5	0.458	0.373	0.467	0.4	0.424	0.426	0.45	0.4	0.447	0.363	0.48	0.4	0.396	0.337	0.5	0.433
3684	KCNQ1OT1	hsa-miR-140-5p	2623466	2623482	0.712317	0	-16.9	-1.082	1.472	0.311	0.398	0.797	0.4	0.8	0.491	0.512	0.5	0.6	0.52	0.483	0.6	0.533	0.63	0.528	0.65	0.55	0.675	0.461	0.68	0.52	0.636	0.45	0.667	0.5
3685	KCNQ1OT1	hsa-miR-330-5p	2621622	2621639	0.712185	0	-21.8	-7.664	-14.366	0.601	0.45	0.581	0.4	0.6	0.401	0.415	0.4	0.6	0.401	0.41	0.467	0.467	0.302	0.357	0.35	0.45	0.251	0.335	0.4	0.48	0.275	0.28	0.4	0.467
3686	KCNQ1OT1	hsa-miR-330-5p	2622068	2622081	0.710163	1	-17.3	-0.007	-10.902	0.53	0.001	0.001	0.2	0.6	0.079	0.04	0.2	0.5	0.229	0.137	0.333	0.4	0.262	0.261	0.35	0.5	0.273	0.221	0.36	0.48	0.297	0.198	0.333	0.467
3687	KCNQ1OT1	hsa-miR-330-5p	2623279	2623303	0.710092	0	-19.3	-0.653	4.142	0.312	0.846	0.086	1	0.2	0.535	0.15	0.9	0.3	0.583	0.37	0.8	0.467	0.516	0.508	0.7	0.55	0.43	0.505	0.64	0.56	0.388	0.482	0.633	0.6
3688	KCNQ1OT1	hsa-miR-29a-3p	2621826	2621844	0.708812	0	-19.6	-0.069	9.846	0.14	0.504	0.494	0.6	0.6	0.394	0.411	0.5	0.5	0.265	0.544	0.467	0.667	0.36	0.515	0.45	0.7	0.303	0.54	0.44	0.72	0.287	0.551	0.467	0.733
3689	KCNQ1OT1	hsa-miR-24-3p	2621616	2621635	0.708655	0	-17.4	-5.703	-11.005	0.581	0.367	0.609	0.4	0.8	0.286	0.548	0.4	0.6	0.193	0.5	0.267	0.6	0.203	0.425	0.35	0.5	0.203	0.381	0.36	0.48	0.171	0.358	0.367	0.533
3690	KCNQ1OT1	hsa-miR-24-3p	2623104	2623123	0.708156	0	-28.4	-0.583	-12.766	0.322	0.267	0.446	0.2	0.4	0.37	0.383	0.5	0.3	0.346	0.481	0.467	0.333	0.305	0.39	0.4	0.25	0.28	0.419	0.48	0.32	0.264	0.462	0.5	0.367
3691	KCNQ1OT1	hsa-miR-140-5p	2623217	2623246	0.704953	1	-21	-1.622	0.588	0.352	0.26	0.445	0	0.8	0.277	0.274	0.2	0.7	0.368	0.244	0.267	0.533	0.371	0.325	0.35	0.5	0.406	0.335	0.4	0.56	0.398	0.371	0.4	0.633
3692	KCNQ1OT1	hsa-miR-24-3p	2621843	2621854	0.704764	0	-16.1	-0.279	-5.353	0.386	0.056	0.81	0.2	1	0.109	0.619	0.2	0.9	0.087	0.627	0.267	0.867	0.218	0.621	0.35	0.85	0.238	0.566	0.36	0.8	0.203	0.521	0.4	0.733
3693	KCNQ1OT1	hsa-miR-330-5p	2621176	2621184	0.704101	0	-16.3	-1.583	-13.114	0.497	0.041	0.245	0.6	0.6	0.193	0.154	0.5	0.4	0.244	0.12	0.533	0.333	0.261	0.191	0.55	0.35	0.301	0.169	0.52	0.44	0.299	0.172	0.533	0.433
3694	KCNQ1OT1	hsa-miR-330-5p	2621622	2621637	0.703287	0	-19.8	-6.928	-12.694	0.599	0.45	0.712	0.4	0.6	0.401	0.538	0.4	0.6	0.401	0.426	0.467	0.467	0.302	0.418	0.35	0.45	0.251	0.344	0.4	0.48	0.275	0.321	0.4	0.467
3695	KCNQ1OT1	hsa-miR-24-3p	2623278	2623292	0.702364	0	-15.5	0	-0.477	0.349	0.698	0.221	1	0.2	0.468	0.347	0.9	0.4	0.538	0.261	0.733	0.4	0.466	0.244	0.65	0.4	0.393	0.327	0.6	0.44	0.379	0.427	0.633	0.5
3696	KCNQ1OT1	hsa-miR-24-3p	2621616	2621637	0.701218	0	-20.5	-5.703	-14.11	0.579	0.367	0.712	0.4	0.6	0.286	0.538	0.4	0.6	0.193	0.426	0.267	0.467	0.203	0.418	0.35	0.45	0.203	0.344	0.36	0.48	0.171	0.321	0.367	0.467
5662	KCNQ1OT1	hsa-miR-326	2675674	2675679	0.925223	0	-9.7	-4.481	-10.021	0.805	0.039	0.969	0.8	0.4	0.138	0.898	0.9	0.4	0.414	0.79	0.933	0.467	0.315	0.597	0.85	0.55	0.386	0.598	0.88	0.64	0.321	0.523	0.8	0.6
5663	KCNQ1OT1	hsa-miR-326	2676121	2676141	0.924725	0	-24.3	-1.48	-11.331	0.411	0.571	0.222	0.4	0.6	0.423	0.168	0.6	0.8	0.456	0.347	0.533	0.867	0.532	0.458	0.55	0.9	0.515	0.527	0.56	0.92	0.446	0.602	0.533	0.933
5664	KCNQ1OT1	hsa-miR-330-5p	2676120	2676142	0.921009	0	-26.8	-1.37	-11.14	0.418	0.435	0.228	0.4	0.6	0.386	0.173	0.6	0.8	0.461	0.389	0.6	0.867	0.522	0.487	0.6	0.9	0.501	0.558	0.6	0.92	0.434	0.629	0.533	0.933
5665	KCNQ1OT1	hsa-miR-330-5p	2676120	2676139	0.912597	0	-23.6	-1.37	-11.152	0.424	0.435	0.231	0.4	0.4	0.386	0.244	0.6	0.7	0.461	0.291	0.6	0.8	0.522	0.426	0.6	0.85	0.501	0.496	0.6	0.88	0.434	0.567	0.533	0.9
5666	KCNQ1OT1	hsa-miR-140-5p	2676126	2676141	0.912235	0	-18.4	-0.849	-8.281	0.456	0.267	0.222	0.4	0.6	0.419	0.168	0.4	0.8	0.371	0.347	0.533	0.867	0.409	0.458	0.5	0.9	0.479	0.527	0.52	0.92	0.474	0.602	0.533	0.933
5667	KCNQ1OT1	hsa-miR-326	2676121	2676139	0.909403	0	-22.3	-1.48	-10.066	0.404	0.571	0.231	0.4	0.4	0.423	0.244	0.6	0.7	0.456	0.291	0.533	0.8	0.532	0.426	0.55	0.85	0.515	0.496	0.56	0.88	0.446	0.567	0.533	0.9
5668	KCNQ1OT1	hsa-miR-335-5p	2676139	2676148	0.905544	0	-10.6	-0.19	0.338	0.267	0.347	0.248	0.2	1	0.418	0.538	0.4	1	0.435	0.618	0.333	1	0.452	0.683	0.3	1	0.423	0.717	0.36	1	0.421	0.631	0.433	1
5669	KCNQ1OT1	hsa-miR-29c-3p	2676326	2676345	0.904245	1	-15.5	-0.37	-9.346	0.333	0.992	0.275	0.6	1	0.733	0.337	0.6	0.8	0.489	0.305	0.667	0.667	0.367	0.46	0.65	0.65	0.368	0.505	0.64	0.68	0.367	0.433	0.6	0.633
5670	KCNQ1OT1	hsa-miR-326	2676288	2676300	0.900084	1	-20.1	-0.186	-9.943	0.299	0.427	0.372	0.6	0.6	0.454	0.187	0.7	0.6	0.512	0.125	0.667	0.667	0.473	0.212	0.7	0.65	0.442	0.368	0.64	0.64	0.464	0.332	0.633	0.667
5671	KCNQ1OT1	hsa-miR-24-3p	2676283	2676301	0.898769	0	-20	-0.896	-11.523	0.366	0.48	0.185	0.8	0.4	0.555	0.093	0.7	0.5	0.488	0.063	0.733	0.667	0.445	0.215	0.65	0.6	0.471	0.344	0.64	0.64	0.412	0.303	0.567	0.667
5672	KCNQ1OT1	hsa-miR-140-5p	2674653	2674671	0.894662	0	-16.7	-6.769	-17.01	0.872	0.783	0.637	0.2	0.6	0.415	0.673	0.4	0.6	0.608	0.45	0.533	0.6	0.565	0.439	0.55	0.55	0.466	0.546	0.56	0.56	0.423	0.492	0.567	0.533
5673	KCNQ1OT1	hsa-miR-24-3p	2676120	2676129	0.890734	1	-19.4	-1.267	-12.848	0.48	0.435	0.366	0.4	0.4	0.386	0.369	0.6	0.3	0.461	0.323	0.6	0.333	0.522	0.307	0.6	0.5	0.501	0.322	0.6	0.6	0.434	0.407	0.533	0.667
5674	KCNQ1OT1	hsa-miR-330-5p	2676469	2676483	0.890415	0	-17.6	-0.032	-12.361	0.583	0.56	0.175	1	0.6	0.387	0.089	0.8	0.4	0.259	0.202	0.733	0.533	0.254	0.246	0.65	0.45	0.26	0.305	0.64	0.52	0.323	0.406	0.633	0.533
5675	KCNQ1OT1	hsa-miR-140-5p	2674653	2674668	0.888533	0	-16	-6.599	-16.295	0.875	0.783	0.733	0.2	0.6	0.415	0.732	0.4	0.7	0.608	0.619	0.533	0.6	0.565	0.467	0.55	0.6	0.466	0.531	0.56	0.56	0.423	0.543	0.567	0.533
5676	KCNQ1OT1	hsa-miR-24-3p	2676120	2676145	0.887991	1	-19.9	-0.321	-2.728	0.373	0.435	0.264	0.4	1	0.386	0.401	0.6	1	0.461	0.54	0.6	1	0.522	0.601	0.6	1	0.501	0.672	0.6	1	0.434	0.647	0.533	1
5677	KCNQ1OT1	hsa-miR-29a-3p	2676472	2676482	0.883844	0	-16.2	-7.93	-9.443	0.7	0.498	0.2	0.6	0.6	0.477	0.102	0.7	0.5	0.319	0.206	0.733	0.533	0.243	0.208	0.65	0.5	0.244	0.272	0.6	0.52	0.308	0.383	0.6	0.533
5678	KCNQ1OT1	hsa-miR-140-5p	2676126	2676138	0.880912	0	-15.8	-0.849	-6.663	0.463	0.267	0.292	0.4	0.4	0.419	0.267	0.4	0.6	0.371	0.261	0.533	0.733	0.409	0.403	0.5	0.8	0.479	0.478	0.52	0.84	0.474	0.545	0.533	0.867
5679	KCNQ1OT1	hsa-miR-326	2676121	2676137	0.879971	0	-18	-1.126	-6.578	0.402	0.571	0.393	0.4	0.6	0.423	0.311	0.6	0.6	0.456	0.246	0.533	0.733	0.532	0.39	0.55	0.8	0.515	0.468	0.56	0.84	0.446	0.53	0.533	0.867
5680	KCNQ1OT1	hsa-miR-330-5p	2676120	2676137	0.878764	0	-18.7	-0.998	-7.066	0.425	0.435	0.393	0.4	0.6	0.386	0.311	0.6	0.6	0.461	0.246	0.6	0.733	0.522	0.39	0.6	0.8	0.501	0.468	0.6	0.84	0.434	0.53	0.533	0.867
5681	KCNQ1OT1	hsa-miR-29b-3p	2676473	2676482	0.870648	0	-16.8	-6.413	-10.056	0.672	0.53	0.2	0.4	0.6	0.557	0.102	0.6	0.5	0.384	0.206	0.667	0.533	0.29	0.208	0.65	0.5	0.281	0.272	0.6	0.52	0.312	0.383	0.567	0.533
5682	KCNQ1OT1	hsa-miR-29c-3p	2676466	2676482	0.866246	0	-17.3	-6.413	-10.437	0.606	0.436	0.2	0.6	0.6	0.22	0.102	0.8	0.5	0.217	0.206	0.6	0.533	0.196	0.208	0.6	0.5	0.301	0.272	0.6	0.52	0.333	0.383	0.6	0.533
5683	KCNQ1OT1	hsa-miR-140-5p	2674636	2674657	0.866203	0	-14.1	-7.319	-6.713	0.717	0.06	0.71	0.6	0.6	0.061	0.837	0.4	0.6	0.122	0.83	0.533	0.6	0.159	0.783	0.5	0.6	0.284	0.745	0.52	0.6	0.298	0.622	0.533	0.6
5684	KCNQ1OT1	hsa-miR-7-5p	2675556	2675568	0.862392	1	-13.1	-3.794	-8.786	0.508	0.032	0.478	0.8	1	0.165	0.44	0.7	0.7	0.311	0.295	0.733	0.733	0.248	0.461	0.75	0.75	0.254	0.423	0.8	0.8	0.279	0.458	0.767	0.8
5685	KCNQ1OT1	hsa-miR-7-5p	2676344	2676364	0.862132	0	-19.8	-6.177	-8.772	0.449	0.448	0.655	1	0.8	0.449	0.454	1	0.6	0.331	0.345	0.933	0.667	0.379	0.431	0.85	0.6	0.502	0.395	0.84	0.56	0.431	0.428	0.8	0.6
5686	KCNQ1OT1	hsa-miR-330-5p	2675669	2675684	0.86009	0	-15	-8.274	-7.525	0.617	0.238	0.828	1	0.4	0.601	0.701	1	0.5	0.407	0.473	0.867	0.6	0.472	0.506	0.9	0.7	0.378	0.433	0.8	0.64	0.326	0.446	0.733	0.667
5687	KCNQ1OT1	hsa-miR-326	2676474	2676483	0.858691	0	-15.6	-0.08	-10.393	0.586	0.576	0.175	0.2	0.6	0.568	0.089	0.6	0.4	0.45	0.202	0.6	0.533	0.338	0.246	0.6	0.45	0.318	0.305	0.56	0.52	0.313	0.406	0.567	0.533
5688	KCNQ1OT1	hsa-miR-140-5p	2676181	2676193	0.858458	1	-19.1	-1.296	-4.569	0.348	0.298	0.511	0.8	0.4	0.413	0.299	0.9	0.5	0.593	0.264	0.933	0.533	0.641	0.267	0.95	0.45	0.676	0.297	0.96	0.48	0.653	0.272	0.967	0.433
5689	KCNQ1OT1	hsa-miR-24-3p	2676376	2676401	0.857483	0	-28.4	-0.754	-12.661	0.482	0.076	0.214	0.4	0.2	0.38	0.522	0.6	0.6	0.561	0.551	0.6	0.667	0.481	0.52	0.55	0.6	0.465	0.489	0.56	0.6	0.433	0.445	0.633	0.6
5690	KCNQ1OT1	hsa-miR-24-3p	2676283	2676299	0.855841	0	-15.8	-0.861	-7.159	0.296	0.48	0.571	0.8	0.6	0.555	0.286	0.7	0.6	0.488	0.191	0.733	0.6	0.445	0.213	0.65	0.6	0.471	0.369	0.64	0.6	0.412	0.364	0.567	0.633
5691	KCNQ1OT1	hsa-miR-29b-3p	2676322	2676345	0.855179	1	-15.7	-5.077	-9.614	0.443	0.672	0.275	0.4	1	0.337	0.337	0.7	0.8	0.225	0.305	0.667	0.667	0.215	0.46	0.6	0.65	0.27	0.505	0.6	0.68	0.275	0.433	0.567	0.633
5692	KCNQ1OT1	hsa-miR-330-5p	2676534	2676545	0.853121	0	-17.4	0	6.723	0.174	0.588	0.431	0.6	0.4	0.506	0.707	0.6	0.5	0.404	0.805	0.6	0.667	0.317	0.854	0.45	0.75	0.436	0.883	0.48	0.8	0.454	0.902	0.533	0.833
5693	KCNQ1OT1	hsa-miR-326	2676288	2676306	0.852435	1	-23.3	-0.186	-2.38	0.303	0.427	0.001	0.6	0.6	0.454	0.002	0.7	0.8	0.512	0.225	0.667	0.667	0.473	0.383	0.7	0.7	0.442	0.327	0.64	0.72	0.464	0.29	0.633	0.733
5694	KCNQ1OT1	hsa-miR-140-5p	2676181	2676191	0.851142	1	-16.3	-1.296	-3.242	0.339	0.298	0.594	0.8	0.6	0.413	0.373	0.9	0.5	0.593	0.301	0.933	0.533	0.641	0.266	0.95	0.45	0.676	0.324	0.96	0.44	0.653	0.274	0.967	0.433
5695	KCNQ1OT1	hsa-miR-29a-3p	2676108	2676135	0.846409	1	-20.2	-2.443	-2.207	0.417	0.734	0.439	0.6	0.4	0.685	0.291	0.7	0.4	0.511	0.282	0.533	0.6	0.438	0.346	0.5	0.7	0.411	0.441	0.48	0.76	0.466	0.498	0.567	0.8
5696	KCNQ1OT1	hsa-miR-24-3p	2676460	2676482	0.846018	0	-19.5	-0.016	-9.507	0.542	0.003	0.2	0.8	0.6	0.114	0.102	0.6	0.5	0.145	0.206	0.533	0.533	0.284	0.208	0.6	0.5	0.318	0.272	0.6	0.52	0.277	0.383	0.567	0.533
5697	KCNQ1OT1	hsa-miR-330-5p	2676535	2676540	0.845571	0	-15.9	0	0.074	0.167	0.398	0.216	0.4	0.2	0.502	0.323	0.5	0.3	0.404	0.543	0.6	0.4	0.304	0.658	0.45	0.55	0.399	0.726	0.44	0.64	0.426	0.772	0.5	0.7
5698	KCNQ1OT1	hsa-miR-140-5p	2676181	2676199	0.83838	1	-23.2	-1.057	-3.877	0.385	0.298	0.044	0.8	0.6	0.413	0.116	0.9	0.6	0.593	0.236	0.933	0.467	0.641	0.232	0.95	0.5	0.676	0.215	0.96	0.44	0.653	0.188	0.967	0.5
5699	KCNQ1OT1	hsa-miR-330-5p	2676393	2676408	0.838072	0	-19.4	-3.658	-9.745	0.531	0.425	0.988	0.6	1	0.328	0.601	0.5	0.7	0.406	0.559	0.533	0.667	0.321	0.548	0.5	0.7	0.356	0.45	0.52	0.64	0.426	0.449	0.567	0.633
5700	KCNQ1OT1	hsa-miR-326	2676514	2676519	0.836284	0	-17.4	0	-3.433	0.046	0.912	0.21	0.6	0.8	0.728	0.408	0.7	0.7	0.61	0.404	0.533	0.6	0.565	0.353	0.6	0.55	0.453	0.323	0.52	0.48	0.406	0.312	0.533	0.467
5701	KCNQ1OT1	hsa-miR-140-5p	2676285	2676302	0.831506	0	-11.3	-0.403	-3.231	0.396	0.488	0.002	0.8	0.4	0.511	0.001	0.6	0.5	0.496	0.002	0.733	0.6	0.443	0.219	0.65	0.6	0.459	0.314	0.64	0.64	0.432	0.28	0.6	0.667
5702	KCNQ1OT1	hsa-miR-7-5p	2676344	2676362	0.831096	0	-16.2	-1.392	-5.029	0.4	0.448	0.773	1	0.8	0.449	0.635	1	0.7	0.331	0.445	0.933	0.6	0.379	0.475	0.85	0.6	0.502	0.426	0.84	0.56	0.431	0.426	0.8	0.567
5703	KCNQ1OT1	hsa-miR-24-3p	2676340	2676359	0.82969	0	-15.3	-0.179	-6.788	0.3	0.635	0.932	1	0.6	0.366	0.794	0.9	0.7	0.357	0.613	0.867	0.6	0.516	0.492	0.8	0.65	0.468	0.532	0.76	0.6	0.39	0.485	0.733	0.567
5704	KCNQ1OT1	hsa-miR-330-5p	2674629	2674661	0.829381	0	-19.5	-9.398	-8.146	0.579	0.04	0.917	0.6	0.8	0.214	0.906	0.6	0.6	0.304	0.817	0.533	0.6	0.354	0.79	0.55	0.6	0.366	0.633	0.56	0.6	0.419	0.595	0.6	0.567
5705	KCNQ1OT1	hsa-miR-326	2674822	2674842	0.829089	0	-18.3	-7.006	-8.965	0.606	0.395	0.232	0.6	0.6	0.206	0.563	0.5	0.8	0.293	0.507	0.6	0.8	0.411	0.527	0.65	0.75	0.467	0.485	0.64	0.72	0.487	0.451	0.633	0.7
5706	KCNQ1OT1	hsa-miR-140-5p	2676180	2676186	0.827838	0	-9.6	-2.184	-4.239	0.43	0.321	0.156	0.8	0.4	0.506	0.375	0.9	0.5	0.644	0.301	0.933	0.467	0.678	0.265	0.95	0.5	0.708	0.244	0.96	0.44	0.654	0.296	0.967	0.433
5707	KCNQ1OT1	hsa-miR-24-3p	2675418	2675430	0.825192	0	-16.1	-0.359	-6.548	0.321	0.197	0.47	0.4	0.6	0.477	0.254	0.6	0.6	0.318	0.327	0.467	0.667	0.24	0.44	0.5	0.7	0.266	0.426	0.48	0.68	0.339	0.392	0.467	0.733
5708	KCNQ1OT1	hsa-miR-326	2674822	2674837	0.824791	0	-17.7	-7.006	-7.91	0.631	0.395	0.529	0.6	0.6	0.206	0.38	0.5	0.6	0.293	0.552	0.6	0.733	0.411	0.513	0.65	0.75	0.467	0.528	0.64	0.72	0.487	0.492	0.633	0.7
5709	KCNQ1OT1	hsa-miR-29c-3p	2676108	2676135	0.824537	1	-17.6	-2.289	0.393	0.417	0.734	0.439	0.6	0.4	0.685	0.291	0.7	0.4	0.511	0.282	0.533	0.6	0.438	0.346	0.5	0.7	0.411	0.441	0.48	0.76	0.466	0.498	0.567	0.8
5710	KCNQ1OT1	hsa-miR-7-5p	2675610	2675635	0.824261	0	-17.4	-3.783	-8.72	0.421	0.445	0.192	0.4	0.6	0.711	0.097	0.7	0.5	0.628	0.14	0.733	0.533	0.566	0.219	0.8	0.65	0.622	0.255	0.8	0.64	0.552	0.344	0.8	0.7
5711	KCNQ1OT1	hsa-miR-335-5p	2675529	2675534	0.823984	0	-8.9	-1.017	-5.653	0.311	0.592	0.085	0.8	0.8	0.575	0.32	0.9	0.8	0.505	0.327	0.8	0.733	0.487	0.253	0.75	0.8	0.537	0.221	0.68	0.76	0.522	0.297	0.667	0.733
5712	KCNQ1OT1	hsa-miR-335-5p	2675493	2675508	0.82166	0	-15.9	-6.939	-6.029	0.517	0.268	0.431	0.6	0.6	0.224	0.398	0.7	0.6	0.287	0.451	0.667	0.733	0.234	0.487	0.65	0.75	0.312	0.454	0.64	0.76	0.361	0.398	0.6	0.767
5713	KCNQ1OT1	hsa-miR-24-3p	2675491	2675509	0.820979	0	-17.1	-5.861	-6.142	0.529	0.112	0.44	0.6	0.6	0.195	0.389	0.7	0.6	0.229	0.432	0.667	0.733	0.242	0.456	0.65	0.7	0.309	0.428	0.6	0.76	0.342	0.371	0.567	0.767
5714	KCNQ1OT1	hsa-miR-330-5p	2674792	2674806	0.820369	0	-15.1	-2.384	-11.707	0.681	0.481	0.467	0.6	0.8	0.246	0.242	0.6	0.6	0.363	0.293	0.667	0.6	0.521	0.447	0.75	0.6	0.499	0.463	0.68	0.6	0.482	0.482	0.667	0.6
5715	KCNQ1OT1	hsa-miR-24-3p	2676376	2676396	0.820035	0	-23	-0.665	-8.609	0.48	0.076	0.493	0.4	0.4	0.38	0.353	0.6	0.3	0.561	0.512	0.6	0.533	0.481	0.537	0.55	0.6	0.465	0.514	0.56	0.56	0.433	0.49	0.633	0.567
5716	KCNQ1OT1	hsa-miR-326	2676435	2676440	0.819615	0	-9.9	-1.084	-7.748	0.435	0.072	0.719	0.4	0.6	0.278	0.427	0.5	0.6	0.288	0.355	0.533	0.467	0.273	0.267	0.5	0.6	0.414	0.301	0.6	0.6	0.421	0.308	0.6	0.6
5717	KCNQ1OT1	hsa-miR-24-3p	2675759	2675775	0.819381	1	-20.8	-0.918	-7.298	0.341	0.708	0.211	0.6	0.2	0.649	0.392	0.7	0.2	0.505	0.442	0.667	0.4	0.453	0.382	0.65	0.35	0.443	0.357	0.68	0.44	0.388	0.464	0.633	0.467
5718	KCNQ1OT1	hsa-miR-326	2675553	2675558	0.817557	0	-10	-0.046	0.544	0.069	0.219	0.545	0.6	0.6	0.353	0.63	0.8	0.8	0.318	0.579	0.8	0.867	0.282	0.535	0.8	0.75	0.288	0.429	0.76	0.76	0.341	0.517	0.8	0.767
5719	KCNQ1OT1	hsa-miR-7-5p	2675515	2675534	0.817292	0	-13.5	-1.758	-7.228	0.424	0.44	0.085	0.6	0.8	0.675	0.32	0.6	0.8	0.556	0.327	0.533	0.733	0.536	0.253	0.6	0.8	0.497	0.221	0.56	0.76	0.428	0.297	0.567	0.733
5720	KCNQ1OT1	hsa-miR-7-5p	2675576	2675598	0.81607	1	-15.9	-1.417	-4.383	0.407	0.743	0.803	0.8	1	0.65	0.622	0.9	0.8	0.698	0.596	0.867	0.733	0.55	0.557	0.8	0.7	0.446	0.446	0.8	0.72	0.422	0.411	0.767	0.733
5721	KCNQ1OT1	hsa-miR-29b-3p	2676372	2676391	0.815022	1	-15.3	-0.603	5.556	0.282	0.549	0.922	0.8	1	0.727	0.707	0.7	0.7	0.631	0.543	0.667	0.533	0.572	0.615	0.65	0.65	0.482	0.614	0.68	0.68	0.466	0.582	0.667	0.633
5722	KCNQ1OT1	hsa-miR-140-5p	2675847	2675864	0.815003	1	-21.6	-3.11	-12.261	0.628	0.208	0.201	0.4	0.6	0.194	0.214	0.4	0.4	0.194	0.244	0.4	0.533	0.261	0.183	0.5	0.5	0.273	0.211	0.44	0.52	0.233	0.317	0.4	0.467
5723	KCNQ1OT1	hsa-miR-330-5p	2676170	2676190	0.814581	0	-14.3	-1.097	-1.846	0.421	0.92	0.409	1	0.6	0.849	0.369	1	0.5	0.842	0.272	1	0.533	0.728	0.251	1	0.5	0.634	0.305	1	0.48	0.567	0.275	0.9	0.467
5724	KCNQ1OT1	hsa-miR-7-5p	2676417	2676437	0.814457	0	-20	-0.869	0.224	0.313	0.609	0.617	0.8	0.8	0.72	0.543	0.9	0.6	0.551	0.443	0.667	0.533	0.537	0.335	0.6	0.55	0.614	0.276	0.68	0.6	0.555	0.327	0.633	0.633
5725	KCNQ1OT1	hsa-miR-326	2675859	2675874	0.811767	0	-20.3	0	-0.851	0.208	0.959	0.305	1	0.8	0.925	0.153	0.7	0.6	0.742	0.209	0.6	0.6	0.559	0.369	0.6	0.5	0.512	0.464	0.48	0.52	0.459	0.432	0.533	0.5
5726	KCNQ1OT1	hsa-miR-7-5p	2676417	2676430	0.811249	0	-16	-0.858	-1.056	0.359	0.609	0.087	0.8	0.6	0.72	0.291	0.9	0.6	0.551	0.434	0.667	0.6	0.537	0.359	0.6	0.6	0.614	0.33	0.68	0.52	0.555	0.275	0.633	0.6
5727	KCNQ1OT1	hsa-miR-29b-3p	2676099	2676135	0.809715	1	-19.3	-2.77	-1.299	0.492	0.221	0.439	0.4	0.4	0.211	0.291	0.4	0.4	0.218	0.282	0.4	0.6	0.345	0.346	0.5	0.7	0.361	0.441	0.48	0.76	0.366	0.498	0.433	0.8
5728	KCNQ1OT1	hsa-miR-24-3p	2676376	2676391	0.808685	0	-21.4	-0.665	-7.135	0.342	0.076	0.922	0.4	1	0.38	0.707	0.6	0.7	0.561	0.543	0.6	0.533	0.481	0.615	0.55	0.65	0.465	0.614	0.56	0.68	0.433	0.582	0.633	0.633
5729	KCNQ1OT1	hsa-miR-24-3p	2675491	2675513	0.807742	0	-18.1	-0.448	-7.16	0.491	0.112	0.366	0.6	0.6	0.195	0.462	0.7	0.8	0.229	0.505	0.667	0.8	0.242	0.46	0.65	0.8	0.309	0.391	0.6	0.8	0.342	0.396	0.567	0.8
5730	KCNQ1OT1	hsa-miR-29a-3p	2676108	2676127	0.807578	1	-17	-2.284	-3.945	0.399	0.734	0.614	0.6	0.4	0.685	0.455	0.7	0.3	0.511	0.434	0.533	0.4	0.438	0.383	0.5	0.45	0.411	0.33	0.48	0.56	0.466	0.411	0.567	0.633
5731	KCNQ1OT1	hsa-miR-24-3p	2675759	2675773	0.807489	1	-19.6	-0.929	-4.982	0.313	0.708	0.407	0.6	0.6	0.649	0.331	0.7	0.4	0.505	0.514	0.667	0.467	0.453	0.387	0.65	0.45	0.443	0.39	0.68	0.48	0.388	0.434	0.633	0.5
5732	KCNQ1OT1	hsa-miR-326	2674822	2674844	0.806786	0	-19.8	-7.006	-6.872	0.556	0.395	0.586	0.6	0.8	0.206	0.646	0.5	0.9	0.293	0.583	0.6	0.8	0.411	0.601	0.65	0.8	0.467	0.528	0.64	0.72	0.487	0.454	0.633	0.733
5733	KCNQ1OT1	hsa-miR-29a-3p	2676275	2676292	0.805843	0	-17.4	-0.853	-8.403	0.414	0.465	0.345	1	0.6	0.374	0.478	0.7	0.6	0.424	0.319	0.667	0.533	0.393	0.24	0.6	0.55	0.337	0.193	0.52	0.6	0.315	0.306	0.467	0.6
5734	KCNQ1OT1	hsa-miR-140-5p	2676327	2676341	0.805702	0	-7.8	-2.855	0.406	0.346	0.857	0.389	0.8	0.6	0.765	0.255	0.6	0.7	0.511	0.302	0.733	0.667	0.383	0.336	0.7	0.65	0.344	0.45	0.64	0.64	0.368	0.466	0.633	0.667
5735	KCNQ1OT1	hsa-miR-140-5p	2675491	2675508	0.803505	0	-16	-5.03	-5.04	0.508	0.112	0.431	0.6	0.6	0.195	0.398	0.7	0.6	0.229	0.451	0.667	0.733	0.242	0.487	0.65	0.75	0.309	0.454	0.6	0.76	0.342	0.398	0.567	0.767
5736	KCNQ1OT1	hsa-miR-326	2674642	2674660	0.802674	0	-20	-8.91	-11.521	0.628	0.991	0.87	1	0.8	0.619	0.918	0.8	0.6	0.436	0.827	0.667	0.667	0.386	0.824	0.65	0.65	0.351	0.661	0.64	0.64	0.423	0.587	0.633	0.6
5737	KCNQ1OT1	hsa-miR-330-5p	2675094	2675112	0.802549	0	-16.3	-2.252	-11.415	0.593	0.298	0.313	0.8	0.8	0.325	0.405	0.8	0.8	0.348	0.428	0.667	0.667	0.369	0.349	0.7	0.6	0.305	0.357	0.68	0.52	0.273	0.458	0.667	0.533
5738	KCNQ1OT1	hsa-miR-24-3p	2675459	2675472	0.801595	0	-15.8	-0.789	-8.423	0.47	0.283	0.077	0.8	0.6	0.443	0.245	0.8	0.6	0.531	0.223	0.733	0.667	0.462	0.234	0.7	0.65	0.411	0.245	0.72	0.6	0.396	0.308	0.7	0.6
5739	KCNQ1OT1	hsa-miR-140-5p	2676367	2676385	0.800184	0	-15.6	-3.424	-0.489	0.369	0.905	0.248	0.6	0.6	0.672	0.508	0.6	0.7	0.58	0.559	0.6	0.6	0.465	0.47	0.65	0.55	0.45	0.507	0.64	0.6	0.513	0.557	0.7	0.667
5740	KCNQ1OT1	hsa-miR-140-5p	2675847	2675862	0.796196	1	-19.3	-3.802	-9.967	0.644	0.208	0.4	0.4	0.4	0.194	0.201	0.4	0.4	0.194	0.311	0.4	0.533	0.261	0.233	0.5	0.45	0.273	0.188	0.44	0.48	0.233	0.301	0.4	0.467
5741	KCNQ1OT1	hsa-miR-24-3p	2676376	2676385	0.795483	0	-16	-0.609	-3.692	0.411	0.076	0.248	0.4	0.6	0.38	0.508	0.6	0.7	0.561	0.559	0.6	0.6	0.481	0.47	0.55	0.55	0.465	0.507	0.56	0.6	0.433	0.557	0.633	0.667
5742	KCNQ1OT1	hsa-miR-335-5p	2675493	2675519	0.795432	0	-16.1	-2.735	-5.26	0.484	0.268	0.517	0.6	1	0.224	0.524	0.7	0.8	0.287	0.454	0.667	0.867	0.234	0.361	0.65	0.85	0.312	0.4	0.64	0.84	0.361	0.39	0.6	0.8
5743	KCNQ1OT1	hsa-miR-7-5p	2676155	2676160	0.795092	0	-5.6	-2.158	-4.119	0.825	0.384	0.782	1	1	0.321	0.869	1	1	0.291	0.755	0.8	1	0.311	0.641	0.65	0.95	0.322	0.601	0.6	0.88	0.366	0.551	0.567	0.8
5744	KCNQ1OT1	hsa-miR-330-5p	2675094	2675108	0.794743	0	-15	-2.252	-10.517	0.597	0.298	0.577	0.8	0.8	0.325	0.445	0.8	0.8	0.348	0.443	0.667	0.733	0.369	0.452	0.7	0.7	0.305	0.373	0.68	0.64	0.273	0.407	0.667	0.567
5745	KCNQ1OT1	hsa-miR-24-3p	2675759	2675771	0.793486	1	-18.4	-0.929	-4.274	0.301	0.708	0.544	0.6	0.6	0.649	0.3	0.7	0.3	0.505	0.447	0.667	0.333	0.453	0.426	0.65	0.45	0.443	0.42	0.68	0.4	0.388	0.393	0.633	0.467
5746	KCNQ1OT1	hsa-miR-7-5p	2675610	2675633	0.791803	0	-13.5	-3.66	-4.721	0.376	0.445	0.512	0.4	0.8	0.711	0.29	0.7	0.6	0.628	0.194	0.733	0.533	0.566	0.312	0.8	0.65	0.622	0.254	0.8	0.64	0.552	0.372	0.8	0.7
5747	KCNQ1OT1	hsa-miR-29c-3p	2674089	2674101	0.791508	0	-16.1	-7.337	-11.065	0.676	0.491	0.353	0.6	0.4	0.249	0.262	0.5	0.3	0.492	0.27	0.6	0.333	0.453	0.405	0.55	0.4	0.418	0.44	0.56	0.48	0.429	0.509	0.567	0.533
5748	KCNQ1OT1	hsa-miR-24-3p	2675046	2675062	0.791423	0	-18	-0.863	-9.433	0.375	0.421	0.23	0.6	0.6	0.305	0.161	0.5	0.6	0.42	0.187	0.667	0.667	0.537	0.259	0.65	0.65	0.507	0.291	0.6	0.64	0.467	0.29	0.533	0.667
5749	KCNQ1OT1	hsa-miR-140-5p	2675812	2675824	0.790817	1	-16.5	0	5.954	0.102	0.258	0.649	0.8	0.8	0.628	0.409	0.7	0.7	0.504	0.375	0.733	0.467	0.478	0.284	0.6	0.5	0.455	0.334	0.64	0.52	0.502	0.432	0.6	0.5
5750	KCNQ1OT1	hsa-miR-140-5p	2675548	2675562	0.787234	0	-12.1	-0.405	-0.899	0.231	0.487	0.729	1	0.8	0.367	0.614	0.9	0.9	0.303	0.583	0.867	0.733	0.305	0.438	0.8	0.8	0.366	0.504	0.84	0.76	0.394	0.487	0.833	0.8
5751	KCNQ1OT1	hsa-miR-140-5p	2675812	2675826	0.785749	1	-19.1	0	2.826	0.186	0.258	0.462	0.8	0.8	0.628	0.328	0.7	0.6	0.504	0.279	0.733	0.533	0.478	0.261	0.6	0.5	0.455	0.346	0.64	0.48	0.502	0.448	0.6	0.533
5752	KCNQ1OT1	hsa-miR-140-5p	2674635	2674640	0.785106	0	-6.6	-2.842	-5.514	0.85	0.06	0.419	0.4	0.4	0.053	0.429	0.4	0.4	0.115	0.602	0.467	0.4	0.2	0.646	0.5	0.45	0.288	0.691	0.52	0.52	0.301	0.736	0.5	0.5
5753	KCNQ1OT1	hsa-miR-7-5p	2676123	2676150	0.784987	0	-11.8	-1.434	8.618	0.34	0.626	0.537	0.4	1	0.416	0.678	0.5	1	0.425	0.713	0.533	1	0.502	0.773	0.55	1	0.529	0.724	0.6	1	0.468	0.653	0.533	0.967
5754	KCNQ1OT1	hsa-miR-7-5p	2676167	2676173	0.783601	0	-7.1	-2.775	-5.979	0.877	0.806	0.204	1	1	0.798	0.257	1	0.7	0.766	0.372	1	0.733	0.603	0.319	1	0.65	0.527	0.357	0.92	0.6	0.515	0.312	0.833	0.6
5755	KCNQ1OT1	hsa-miR-24-3p	2676005	2676017	0.783004	0	-20.1	-0.159	-11.061	0.659	0.584	0.168	0.6	0.2	0.385	0.411	0.4	0.4	0.407	0.435	0.4	0.4	0.468	0.425	0.45	0.45	0.442	0.443	0.4	0.48	0.37	0.447	0.4	0.533
5756	KCNQ1OT1	hsa-miR-24-3p	2676376	2676388	0.782013	0	-17.2	-0.609	-5.451	0.393	0.076	0.419	0.4	0.6	0.38	0.647	0.6	0.7	0.561	0.558	0.6	0.6	0.481	0.485	0.55	0.55	0.465	0.586	0.56	0.64	0.433	0.524	0.633	0.6
5757	KCNQ1OT1	hsa-miR-330-5p	2676181	2676200	0.78184	0	-20	-0.326	-0.555	0.371	0.298	0.078	0.8	0.6	0.413	0.133	0.9	0.5	0.593	0.263	0.933	0.467	0.641	0.228	0.95	0.45	0.676	0.211	0.96	0.44	0.653	0.216	0.967	0.467
5758	KCNQ1OT1	hsa-miR-140-5p	2675417	2675434	0.781732	1	-17.8	-0.552	-4.597	0.368	0.317	0.013	0.4	0.6	0.466	0.196	0.6	0.6	0.311	0.375	0.533	0.667	0.244	0.396	0.55	0.7	0.287	0.375	0.52	0.72	0.366	0.365	0.5	0.667
5759	KCNQ1OT1	hsa-miR-29b-3p	2675451	2675467	0.779864	1	-15.4	-1.928	-4.416	0.37	0.779	0.62	0.8	0.6	0.626	0.349	0.8	0.6	0.43	0.37	0.733	0.6	0.44	0.322	0.7	0.65	0.365	0.312	0.68	0.64	0.368	0.308	0.667	0.6
5760	KCNQ1OT1	hsa-miR-330-5p	2676404	2676440	0.778946	0	-21.1	-0.898	-2.068	0.412	0.381	0.719	0.4	0.6	0.628	0.427	0.6	0.6	0.558	0.355	0.6	0.467	0.478	0.267	0.6	0.6	0.526	0.301	0.56	0.6	0.453	0.308	0.567	0.6
5761	KCNQ1OT1	hsa-miR-326	2675465	2675479	0.77773	0	-18.1	-1.271	-7.041	0.423	0.317	0.357	0.4	0.8	0.303	0.221	0.6	0.7	0.356	0.26	0.667	0.6	0.45	0.315	0.7	0.65	0.436	0.315	0.68	0.6	0.365	0.414	0.667	0.6
5762	KCNQ1OT1	hsa-miR-29b-3p	2675451	2675470	0.777179	1	-16.5	-1.928	-5.494	0.419	0.779	0.28	0.8	0.6	0.626	0.288	0.8	0.6	0.43	0.285	0.733	0.667	0.44	0.242	0.7	0.65	0.365	0.26	0.68	0.6	0.368	0.31	0.667	0.6
5763	KCNQ1OT1	hsa-miR-330-5p	2675761	2675781	0.776268	0	-24.9	-1.562	-2.487	0.298	0.563	0.74	0.6	0.4	0.633	0.551	0.7	0.6	0.518	0.5	0.667	0.467	0.444	0.439	0.65	0.55	0.445	0.551	0.68	0.56	0.409	0.502	0.633	0.6
5764	KCNQ1OT1	hsa-miR-326	2674990	2675012	0.776232	1	-21.2	-1.15	-10.459	0.511	0.449	0.401	0.8	0.4	0.251	0.338	0.7	0.3	0.272	0.422	0.6	0.4	0.245	0.549	0.6	0.5	0.355	0.519	0.6	0.56	0.45	0.46	0.633	0.5
5765	KCNQ1OT1	hsa-miR-330-5p	2674828	2674838	0.775962	0	-15.3	-0.211	-9.324	0.43	0.927	0.511	0.4	0.8	0.742	0.459	0.5	0.7	0.501	0.57	0.533	0.8	0.449	0.537	0.55	0.8	0.508	0.556	0.6	0.76	0.562	0.496	0.633	0.733
5766	KCNQ1OT1	hsa-miR-330-5p	2676501	2676519	0.77536	0	-25.7	-2.467	-9.525	0.495	0.226	0.21	0.6	0.8	0.218	0.408	0.5	0.7	0.147	0.404	0.533	0.6	0.214	0.353	0.55	0.55	0.277	0.323	0.52	0.48	0.392	0.312	0.5	0.467
5767	KCNQ1OT1	hsa-miR-140-5p	2674768	2674781	0.774968	0	-15	-4.796	-4.929	0.715	0.214	0.011	0.4	0.6	0.256	0.246	0.5	0.6	0.171	0.36	0.533	0.6	0.189	0.443	0.55	0.6	0.213	0.507	0.64	0.64	0.226	0.5	0.633	0.667
5768	KCNQ1OT1	hsa-miR-7-5p	2675515	2675550	0.773873	0	-14.4	-1.942	1.039	0.373	0.44	0.032	0.6	0.8	0.675	0.068	0.6	0.7	0.556	0.311	0.533	0.733	0.536	0.372	0.6	0.8	0.497	0.446	0.56	0.8	0.428	0.372	0.567	0.767
5769	KCNQ1OT1	hsa-miR-335-5p	2675717	2675725	0.773869	0	-15.7	-0.01	-0.144	0.073	0.545	0.096	0.6	0.4	0.339	0.16	0.5	0.4	0.465	0.257	0.667	0.533	0.359	0.248	0.7	0.55	0.334	0.256	0.72	0.56	0.428	0.331	0.667	0.6
5770	KCNQ1OT1	hsa-miR-24-3p	2675459	2675475	0.773626	0	-16.1	-0.789	-5.843	0.409	0.283	0.297	0.8	0.6	0.443	0.288	0.8	0.7	0.531	0.229	0.733	0.667	0.462	0.255	0.7	0.6	0.411	0.316	0.72	0.6	0.396	0.329	0.7	0.6
5771	KCNQ1OT1	hsa-miR-330-5p	2674629	2674652	0.772885	0	-16.7	-9.361	-6.84	0.484	0.04	0.934	0.6	0.6	0.214	0.822	0.6	0.6	0.304	0.869	0.533	0.6	0.354	0.856	0.55	0.6	0.366	0.813	0.56	0.6	0.419	0.776	0.6	0.6
5772	KCNQ1OT1	hsa-miR-326	2675813	2675818	0.77246	0	-11.9	-0.018	0.837	0.006	0.409	0.043	0.8	0	0.629	0.331	0.8	0.3	0.57	0.285	0.733	0.467	0.528	0.295	0.65	0.35	0.455	0.238	0.64	0.4	0.528	0.261	0.6	0.4
5773	KCNQ1OT1	hsa-miR-140-5p	2675812	2675821	0.77218	1	-16.1	0	4.174	0.118	0.258	0.321	0.8	0.2	0.628	0.391	0.7	0.5	0.504	0.326	0.733	0.467	0.478	0.289	0.6	0.45	0.455	0.273	0.64	0.44	0.502	0.342	0.6	0.433
5774	KCNQ1OT1	hsa-miR-326	2675859	2675867	0.770966	0	-15.7	0	1.513	0.244	0.959	0.001	1	0.4	0.925	0.267	0.7	0.6	0.742	0.178	0.6	0.467	0.559	0.135	0.6	0.5	0.512	0.282	0.48	0.48	0.459	0.364	0.533	0.5
5775	KCNQ1OT1	hsa-miR-330-5p	2674049	2674065	0.770856	0	-18.6	-6.285	-13.577	0.573	0.285	0.261	0.8	0.4	0.315	0.443	0.7	0.5	0.273	0.493	0.6	0.533	0.371	0.372	0.65	0.55	0.445	0.407	0.72	0.52	0.469	0.5	0.667	0.6
5776	KCNQ1OT1	hsa-miR-7-5p	2676265	2676287	0.770255	0	-15.8	-1.49	-8.361	0.445	0.525	0.192	0.6	0.4	0.411	0.269	0.5	0.5	0.312	0.383	0.4	0.533	0.286	0.288	0.35	0.5	0.256	0.23	0.36	0.52	0.259	0.193	0.4	0.567
5777	KCNQ1OT1	hsa-miR-330-5p	2675761	2675784	0.770161	0	-26.1	-1.562	-2.548	0.342	0.563	0.711	0.6	0.8	0.633	0.357	0.7	0.5	0.518	0.374	0.667	0.6	0.444	0.492	0.65	0.55	0.445	0.485	0.68	0.64	0.409	0.471	0.633	0.6
5778	KCNQ1OT1	hsa-miR-24-3p	2675759	2675780	0.768991	1	-24	-1.078	2.192	0.311	0.708	0.574	0.6	0.2	0.649	0.558	0.7	0.5	0.505	0.439	0.667	0.4	0.453	0.394	0.65	0.5	0.443	0.514	0.68	0.52	0.388	0.472	0.633	0.6
5779	KCNQ1OT1	hsa-miR-326	2675465	2675482	0.768917	0	-18.1	-1.271	-6.346	0.408	0.317	0.18	0.4	0.8	0.303	0.224	0.6	0.7	0.356	0.246	0.667	0.6	0.45	0.339	0.7	0.6	0.436	0.384	0.68	0.56	0.365	0.417	0.667	0.6
5780	KCNQ1OT1	hsa-miR-140-5p	2676382	2676404	0.768475	0	-15.7	-5.317	0.354	0.477	0.481	0.459	0.6	0.6	0.268	0.719	0.5	0.8	0.362	0.555	0.6	0.667	0.498	0.493	0.6	0.65	0.486	0.491	0.6	0.64	0.471	0.421	0.6	0.6
5781	KCNQ1OT1	hsa-miR-330-5p	2674946	2674975	0.765968	0	-18.1	-5.776	-8.324	0.538	0.53	0.12	0.8	0.4	0.434	0.137	0.9	0.5	0.506	0.236	0.867	0.533	0.49	0.277	0.9	0.5	0.486	0.338	0.84	0.56	0.418	0.406	0.767	0.533
5782	KCNQ1OT1	hsa-miR-330-5p	2675660	2675679	0.764883	0	-10.8	-4.92	-2.873	0.502	0.207	0.969	0.6	0.4	0.429	0.898	0.8	0.4	0.296	0.79	0.667	0.467	0.224	0.597	0.65	0.55	0.255	0.598	0.64	0.64	0.374	0.523	0.667	0.6
5783	KCNQ1OT1	hsa-miR-326	2674948	2674976	0.763235	1	-16.3	-6.304	-6.238	0.567	0.284	0.053	0.6	0.6	0.395	0.142	0.8	0.6	0.427	0.243	0.867	0.533	0.471	0.305	0.85	0.55	0.421	0.333	0.84	0.6	0.411	0.422	0.767	0.567
5784	KCNQ1OT1	hsa-miR-7-5p	2676123	2676153	0.762705	0	-12	-1.512	8.362	0.342	0.626	0.828	0.4	1	0.416	0.803	0.5	1	0.425	0.828	0.533	1	0.502	0.834	0.55	1	0.529	0.708	0.6	1	0.468	0.641	0.533	0.9
5785	KCNQ1OT1	hsa-miR-326	2675790	2675820	0.76138	1	-24.5	-0.023	-10.204	0.346	0.711	0.182	0.8	0	0.566	0.362	0.5	0.4	0.479	0.293	0.467	0.467	0.446	0.291	0.45	0.4	0.386	0.234	0.4	0.4	0.403	0.314	0.433	0.433
5786	KCNQ1OT1	hsa-miR-7-5p	2676178	2676205	0.761201	0	-18.9	-0.293	3.608	0.318	0.204	0.188	1	0.4	0.596	0.356	1	0.4	0.677	0.277	1	0.4	0.703	0.244	1	0.4	0.727	0.243	1	0.44	0.625	0.239	1	0.433
5787	KCNQ1OT1	hsa-miR-335-5p	2676373	2676395	0.759979	1	-17.2	-4.313	3.626	0.404	0.497	0.661	0.6	0.4	0.635	0.431	0.7	0.4	0.634	0.506	0.667	0.533	0.572	0.581	0.6	0.65	0.476	0.545	0.64	0.6	0.467	0.502	0.633	0.6
5788	KCNQ1OT1	hsa-miR-326	2676449	2676465	0.759002	1	-15.3	-0.05	4.976	0.199	0.286	0.342	0.6	0.6	0.461	0.655	0.6	0.5	0.455	0.613	0.6	0.467	0.356	0.564	0.55	0.5	0.388	0.452	0.6	0.52	0.402	0.412	0.6	0.5
5789	KCNQ1OT1	hsa-miR-140-5p	2675847	2675866	0.758	1	-23.9	-2.85	-7.981	0.616	0.208	0.001	0.4	0.4	0.194	0.236	0.4	0.5	0.194	0.178	0.4	0.467	0.261	0.134	0.5	0.5	0.273	0.243	0.44	0.48	0.233	0.337	0.4	0.467
5790	KCNQ1OT1	hsa-miR-140-5p	2675759	2675772	0.757709	0	-17.5	-0.661	-2.969	0.287	0.708	0.536	0.6	0.6	0.649	0.314	0.7	0.4	0.505	0.507	0.667	0.4	0.453	0.421	0.65	0.45	0.443	0.417	0.68	0.44	0.388	0.423	0.633	0.467
5791	KCNQ1OT1	hsa-miR-330-5p	2675444	2675468	0.757356	0	-19.6	-3.582	-6.726	0.468	0.253	0.599	0.6	0.6	0.23	0.379	0.7	0.5	0.26	0.38	0.667	0.6	0.199	0.312	0.65	0.6	0.308	0.325	0.6	0.6	0.27	0.329	0.6	0.6
5792	KCNQ1OT1	hsa-miR-140-5p	2674982	2675002	0.757061	1	-20.6	-6.054	-8.426	0.426	0.053	0.789	0.6	0.6	0.245	0.526	0.6	0.5	0.299	0.484	0.6	0.467	0.463	0.432	0.6	0.4	0.502	0.464	0.6	0.44	0.491	0.541	0.633	0.5
5793	KCNQ1OT1	hsa-miR-29c-3p	2675452	2675470	0.756753	1	-15.1	-1.933	-3.401	0.404	0.797	0.28	1	0.6	0.681	0.288	0.8	0.6	0.476	0.285	0.733	0.667	0.467	0.242	0.7	0.65	0.392	0.26	0.68	0.6	0.36	0.31	0.667	0.6
5794	KCNQ1OT1	hsa-miR-7-5p	2675056	2675068	0.756336	0	-15.7	-0.428	-5.247	0.37	0.056	0.052	0.6	0.6	0.292	0.242	0.6	0.7	0.335	0.292	0.6	0.6	0.298	0.307	0.55	0.65	0.369	0.305	0.64	0.68	0.456	0.312	0.633	0.7
5795	KCNQ1OT1	hsa-miR-330-5p	2675461	2675479	0.756029	0	-15.3	0	-4.171	0.415	0.222	0.357	1	0.8	0.297	0.221	0.8	0.7	0.457	0.26	0.8	0.6	0.461	0.315	0.8	0.65	0.377	0.315	0.76	0.6	0.392	0.414	0.733	0.6
5796	KCNQ1OT1	hsa-miR-330-5p	2675461	2675482	0.755702	0	-15.9	0	-4.074	0.404	0.222	0.18	1	0.8	0.297	0.224	0.8	0.7	0.457	0.246	0.8	0.6	0.461	0.339	0.8	0.6	0.377	0.384	0.76	0.56	0.392	0.417	0.733	0.6
5797	KCNQ1OT1	hsa-miR-29b-3p	2676100	2676124	0.755554	1	-15.2	-2.497	-2.96	0.493	0.417	0.583	0.6	0.4	0.259	0.475	0.4	0.4	0.252	0.441	0.4	0.333	0.362	0.388	0.5	0.35	0.383	0.362	0.52	0.48	0.388	0.366	0.467	0.567
5798	KCNQ1OT1	hsa-miR-330-5p	2676004	2676019	0.754608	0	-24.4	-0.028	-9.507	0.539	0.747	0.37	0.8	0.4	0.383	0.544	0.4	0.5	0.439	0.463	0.4	0.533	0.501	0.474	0.45	0.55	0.441	0.491	0.44	0.56	0.381	0.446	0.4	0.533
5799	KCNQ1OT1	hsa-miR-140-5p	2674982	2675000	0.75373	1	-20.2	-6.054	-8.153	0.411	0.053	0.743	0.6	0.4	0.245	0.601	0.6	0.6	0.299	0.529	0.6	0.533	0.463	0.464	0.6	0.45	0.502	0.448	0.6	0.44	0.491	0.522	0.633	0.467
5800	KCNQ1OT1	hsa-miR-330-5p	2676501	2676517	0.753724	0	-17.4	-2.467	-6.915	0.553	0.226	0	0.6	0.4	0.218	0.212	0.5	0.6	0.147	0.404	0.533	0.6	0.214	0.303	0.55	0.55	0.277	0.283	0.52	0.48	0.392	0.277	0.5	0.433
5801	KCNQ1OT1	hsa-miR-330-5p	2674946	2674966	0.753566	0	-17.2	-1.284	-8.112	0.586	0.53	0.407	0.8	0.6	0.434	0.422	0.9	0.6	0.506	0.299	0.867	0.6	0.49	0.282	0.9	0.6	0.486	0.315	0.84	0.56	0.418	0.344	0.767	0.567
5802	KCNQ1OT1	hsa-miR-24-3p	2674818	2674833	0.753147	0	-15.5	-4.039	-4.147	0.588	0.02	0.549	0.6	0.4	0.157	0.53	0.6	0.6	0.352	0.489	0.667	0.6	0.472	0.565	0.7	0.7	0.492	0.539	0.64	0.72	0.503	0.555	0.667	0.7
5803	KCNQ1OT1	hsa-miR-24-3p	2674697	2674714	0.75274	1	-17.2	-0.105	2.409	0.247	0.973	0.31	0.6	0.8	0.69	0.267	0.5	0.7	0.462	0.184	0.533	0.733	0.523	0.167	0.55	0.7	0.546	0.134	0.56	0.72	0.604	0.179	0.533	0.733
5804	KCNQ1OT1	hsa-miR-29a-3p	2676108	2676118	0.752197	1	-15.5	-2.284	-8.153	0.365	0.734	0.503	0.6	0.2	0.685	0.486	0.7	0.2	0.511	0.487	0.533	0.333	0.438	0.452	0.5	0.3	0.411	0.42	0.48	0.32	0.466	0.391	0.567	0.4
5805	KCNQ1OT1	hsa-miR-326	2675759	2675781	0.751928	0	-21.4	-0.205	0.928	0.301	0.708	0.74	0.6	0.4	0.649	0.551	0.7	0.6	0.505	0.5	0.667	0.467	0.453	0.439	0.65	0.55	0.443	0.551	0.68	0.56	0.388	0.502	0.633	0.6
5806	KCNQ1OT1	hsa-miR-24-3p	2676471	2676494	0.751719	0	-20.5	-0.035	-3.813	0.442	0.342	0.231	0.6	0.6	0.389	0.387	0.6	0.5	0.261	0.445	0.733	0.6	0.249	0.528	0.6	0.55	0.226	0.423	0.6	0.44	0.308	0.387	0.6	0.5
5807	KCNQ1OT1	hsa-miR-24-3p	2674604	2674614	0.750508	0	-19.3	-1.644	-12.211	0.502	0.686	0.456	0.8	0.6	0.369	0.348	0.5	0.6	0.476	0.247	0.533	0.533	0.427	0.2	0.45	0.5	0.439	0.324	0.48	0.6	0.398	0.373	0.467	0.6
5808	KCNQ1OT1	hsa-miR-24-3p	2675485	2675506	0.750062	0	-15.3	-0.448	-1.166	0.359	0.357	0.744	0.8	0.6	0.286	0.518	0.6	0.6	0.35	0.52	0.667	0.667	0.407	0.543	0.6	0.75	0.389	0.499	0.56	0.72	0.372	0.455	0.6	0.767
5809	KCNQ1OT1	hsa-miR-326	2674989	2674995	0.748366	1	-15.9	-0.81	-6.997	0.413	0.371	0.584	0.8	0.8	0.208	0.664	0.7	0.6	0.291	0.596	0.6	0.667	0.225	0.543	0.6	0.6	0.377	0.488	0.6	0.52	0.467	0.471	0.633	0.5
5810	KCNQ1OT1	hsa-miR-140-5p	2675048	2675069	0.748214	0	-16	-0.088	-2.809	0.303	0.614	0.006	0.8	0.4	0.39	0.31	0.5	0.6	0.393	0.312	0.6	0.6	0.527	0.313	0.65	0.65	0.54	0.307	0.64	0.68	0.496	0.323	0.567	0.7
5811	KCNQ1OT1	hsa-miR-330-5p	2675394	2675408	0.747207	0	-17.5	-0.194	5.516	0.117	0.591	0.845	0.4	0.6	0.586	0.465	0.4	0.6	0.444	0.557	0.333	0.533	0.564	0.422	0.5	0.55	0.522	0.401	0.44	0.56	0.532	0.369	0.467	0.6
5812	KCNQ1OT1	hsa-miR-326	2675759	2675784	0.746945	0	-23	-0.205	0.467	0.341	0.708	0.711	0.6	0.8	0.649	0.357	0.7	0.5	0.505	0.374	0.667	0.6	0.453	0.492	0.65	0.55	0.443	0.485	0.68	0.64	0.388	0.471	0.633	0.6
5813	KCNQ1OT1	hsa-miR-24-3p	2675046	2675060	0.746798	0	-16.8	-0.81	-5.538	0.361	0.421	0.414	0.6	1	0.305	0.258	0.5	0.7	0.42	0.175	0.667	0.667	0.537	0.291	0.65	0.7	0.507	0.311	0.6	0.68	0.467	0.301	0.533	0.667
5814	KCNQ1OT1	hsa-miR-29a-3p	2674951	2674974	0.745375	0	-16.2	-0.034	-7.334	0.586	0.214	0.312	0.4	0.4	0.372	0.183	0.6	0.5	0.361	0.272	0.733	0.6	0.433	0.281	0.75	0.55	0.435	0.374	0.8	0.56	0.44	0.41	0.767	0.533
5815	KCNQ1OT1	hsa-miR-140-5p	2674982	2674991	0.745345	1	-16.1	-3.373	-9.448	0.338	0.053	0.491	0.6	0.6	0.245	0.468	0.6	0.7	0.299	0.6	0.6	0.6	0.463	0.53	0.6	0.6	0.502	0.508	0.6	0.56	0.491	0.472	0.633	0.5
5816	KCNQ1OT1	hsa-miR-140-5p	2673824	2673834	0.744644	1	-15.1	0	1.889	0.093	0.472	0.617	0.6	0.8	0.43	0.536	0.5	0.7	0.524	0.38	0.467	0.6	0.443	0.391	0.5	0.65	0.354	0.493	0.48	0.64	0.417	0.471	0.467	0.633
5817	KCNQ1OT1	hsa-miR-335-5p	2675717	2675723	0.743416	0	-11.6	-0.007	2.282	0.051	0.545	0.149	0.6	0.2	0.339	0.132	0.5	0.3	0.465	0.221	0.667	0.467	0.359	0.24	0.7	0.5	0.334	0.236	0.72	0.52	0.428	0.295	0.667	0.567
5818	KCNQ1OT1	hsa-miR-24-3p	2675394	2675407	0.743072	0	-17.8	0	7.627	0.107	0.591	0.757	0.4	0.8	0.586	0.477	0.4	0.6	0.444	0.572	0.333	0.6	0.564	0.433	0.5	0.55	0.522	0.373	0.44	0.6	0.532	0.377	0.467	0.6
5819	KCNQ1OT1	hsa-miR-7-5p	2676480	2676503	0.741569	0	-16.1	-0.044	3.645	0.281	0.608	0.543	0.6	0.8	0.69	0.728	0.4	0.7	0.583	0.503	0.533	0.467	0.539	0.428	0.55	0.5	0.432	0.427	0.6	0.52	0.397	0.454	0.567	0.533
5820	KCNQ1OT1	hsa-miR-7-5p	2676178	2676203	0.741004	0	-16.9	-0.147	4.298	0.332	0.204	0.193	1	0.6	0.596	0.235	1	0.4	0.677	0.296	1	0.467	0.703	0.258	1	0.4	0.727	0.209	1	0.44	0.625	0.214	1	0.433
5821	KCNQ1OT1	hsa-miR-326	2674642	2674652	0.739256	0	-19	-8.91	-12.157	0.467	0.991	0.934	1	0.6	0.619	0.822	0.8	0.6	0.436	0.869	0.667	0.6	0.386	0.856	0.65	0.6	0.351	0.813	0.64	0.6	0.423	0.776	0.633	0.6
5822	KCNQ1OT1	hsa-miR-140-5p	2675064	2675083	0.738985	0	-20.5	-0.674	-1.459	0.247	0.383	0.352	0.6	0.8	0.444	0.325	0.7	0.8	0.338	0.333	0.667	0.8	0.411	0.42	0.7	0.7	0.372	0.488	0.6	0.64	0.371	0.503	0.633	0.667
5823	KCNQ1OT1	hsa-miR-330-5p	2674830	2674848	0.738205	0	-19.8	-0.24	-6.853	0.42	0.848	0.792	0.8	1	0.87	0.614	0.7	0.9	0.59	0.621	0.667	0.8	0.492	0.514	0.6	0.75	0.499	0.463	0.6	0.72	0.567	0.459	0.667	0.733
5824	KCNQ1OT1	hsa-miR-326	2674948	2674979	0.737967	1	-20.1	-6.304	-3.491	0.519	0.284	0.054	0.6	0.6	0.395	0.251	0.8	0.7	0.427	0.27	0.867	0.6	0.471	0.39	0.85	0.6	0.421	0.43	0.84	0.56	0.411	0.456	0.767	0.633
5825	KCNQ1OT1	hsa-miR-140-5p	2675417	2675437	0.737698	1	-16.9	-0.625	0.003	0.317	0.317	0.115	0.4	0.6	0.466	0.407	0.6	0.6	0.311	0.518	0.533	0.733	0.244	0.455	0.55	0.7	0.287	0.387	0.52	0.68	0.366	0.424	0.5	0.633
5826	KCNQ1OT1	hsa-miR-330-5p	2675444	2675466	0.736532	0	-17.4	-3.582	-4.196	0.487	0.253	0.582	0.6	0.4	0.23	0.372	0.7	0.6	0.26	0.359	0.667	0.533	0.199	0.331	0.65	0.6	0.308	0.3	0.6	0.64	0.27	0.305	0.6	0.6
5827	KCNQ1OT1	hsa-miR-330-5p	2674609	2674618	0.736296	1	-15.1	-1.796	-10.744	0.493	0.414	0.389	0.6	0.6	0.55	0.214	0.7	0.6	0.384	0.166	0.533	0.533	0.461	0.282	0.55	0.6	0.424	0.389	0.48	0.64	0.435	0.334	0.5	0.6
5828	KCNQ1OT1	hsa-miR-330-5p	2675486	2675503	0.736059	0	-16.1	-0.421	-1.987	0.335	0.279	0.736	0.8	0.4	0.288	0.584	0.7	0.5	0.285	0.511	0.667	0.533	0.358	0.523	0.6	0.65	0.388	0.537	0.56	0.68	0.36	0.501	0.633	0.7
5829	KCNQ1OT1	hsa-miR-24-3p	2673579	2673585	0.735793	1	-17.2	-0.448	-4.673	0.166	0.57	0.239	0.4	0.4	0.716	0.469	0.6	0.6	0.632	0.357	0.667	0.6	0.558	0.47	0.6	0.65	0.448	0.398	0.52	0.6	0.466	0.418	0.533	0.567
5830	KCNQ1OT1	hsa-miR-7-5p	2676162	2676167	0.735365	0	-5.6	-2.161	-4.871	0.826	0.791	0.987	1	1	0.747	0.596	1	1	0.536	0.49	1	0.8	0.458	0.537	0.9	0.85	0.456	0.448	0.8	0.72	0.422	0.464	0.7	0.7
5831	KCNQ1OT1	hsa-miR-330-5p	2674946	2674960	0.734507	0	-15.3	-1.284	-6.079	0.441	0.53	0.939	0.8	0.6	0.434	0.772	0.9	0.7	0.506	0.635	0.867	0.667	0.49	0.506	0.9	0.6	0.486	0.436	0.84	0.6	0.418	0.435	0.767	0.6
5832	KCNQ1OT1	hsa-miR-326	2674989	2675000	0.7345	1	-15.9	-0.81	-6.82	0.484	0.371	0.743	0.8	0.4	0.208	0.601	0.7	0.6	0.291	0.529	0.6	0.533	0.225	0.464	0.6	0.45	0.377	0.448	0.6	0.44	0.467	0.522	0.633	0.467
5833	KCNQ1OT1	hsa-miR-24-3p	2674299	2674316	0.734437	1	-23.3	-7.035	-12.254	0.49	0.766	0.272	0.8	0.6	0.395	0.334	0.6	0.5	0.398	0.237	0.667	0.467	0.424	0.269	0.65	0.5	0.344	0.27	0.6	0.56	0.388	0.359	0.6	0.567
5834	KCNQ1OT1	hsa-miR-326	2674683	2674690	0.734397	0	-14.7	-0.038	-0.618	0.14	0.592	0.963	0.6	0.4	0.617	0.596	0.6	0.4	0.684	0.6	0.6	0.467	0.753	0.45	0.6	0.45	0.745	0.434	0.6	0.48	0.776	0.394	0.6	0.533
5835	KCNQ1OT1	hsa-miR-330-5p	2676296	2676311	0.733774	0	-16.5	0	9.871	0.229	0.25	0.002	0.4	1	0.294	0.337	0.5	0.7	0.372	0.511	0.6	0.733	0.385	0.408	0.6	0.75	0.429	0.348	0.64	0.76	0.403	0.428	0.633	0.8
5836	KCNQ1OT1	hsa-miR-330-5p	2674897	2674908	0.733519	0	-16.2	-1.255	-5.648	0.502	0.383	0.179	0.8	0.6	0.311	0.272	0.5	0.5	0.336	0.324	0.533	0.467	0.49	0.304	0.65	0.6	0.412	0.383	0.68	0.64	0.387	0.372	0.667	0.7
5837	KCNQ1OT1	hsa-miR-335-5p	2674319	2674328	0.73351	0	-15.6	-0.053	-1.893	0.215	0.758	0.378	0.4	0.4	0.588	0.214	0.5	0.6	0.409	0.291	0.4	0.6	0.503	0.369	0.4	0.55	0.556	0.344	0.48	0.64	0.467	0.32	0.467	0.633
5838	KCNQ1OT1	hsa-miR-326	2674575	2674587	0.732879	1	-22	-0.383	-6.444	0.264	0.666	0.858	0.8	0.4	0.419	0.463	0.6	0.3	0.29	0.521	0.533	0.533	0.386	0.489	0.55	0.55	0.35	0.473	0.52	0.52	0.297	0.502	0.533	0.533
5839	KCNQ1OT1	hsa-miR-24-3p	2675046	2675068	0.732502	0	-18.8	-0.81	-3.025	0.336	0.421	0.052	0.6	0.6	0.305	0.242	0.5	0.7	0.42	0.292	0.667	0.6	0.537	0.307	0.65	0.65	0.507	0.305	0.6	0.68	0.467	0.312	0.533	0.7
5840	KCNQ1OT1	hsa-miR-330-5p	2674897	2674913	0.732457	0	-17.1	-1.255	-4.325	0.407	0.383	0.364	0.8	0.4	0.311	0.396	0.5	0.4	0.336	0.345	0.533	0.6	0.49	0.434	0.65	0.65	0.412	0.411	0.68	0.72	0.387	0.442	0.667	0.767
5841	KCNQ1OT1	hsa-miR-140-5p	2675759	2675783	0.73239	0	-21.3	-0.776	2.008	0.32	0.708	0.878	0.6	0.6	0.649	0.442	0.7	0.5	0.505	0.429	0.667	0.533	0.453	0.485	0.65	0.55	0.443	0.518	0.68	0.6	0.388	0.5	0.633	0.6
5842	KCNQ1OT1	hsa-miR-330-5p	2674049	2674073	0.731391	0	-19.6	-6.24	-12.657	0.489	0.285	0.977	0.8	0.8	0.315	0.492	0.7	0.6	0.273	0.492	0.6	0.6	0.371	0.53	0.65	0.6	0.445	0.605	0.72	0.64	0.469	0.584	0.667	0.567
5843	KCNQ1OT1	hsa-miR-24-3p	2674347	2674358	0.731182	0	-15.3	0	-4.988	0.185	0.801	0.939	0.6	0.8	0.539	0.628	0.7	0.7	0.48	0.419	0.667	0.667	0.371	0.371	0.6	0.65	0.376	0.369	0.56	0.64	0.359	0.38	0.567	0.6
5844	KCNQ1OT1	hsa-miR-7-5p	2675515	2675548	0.730975	0	-8.8	-1.648	3.436	0.384	0.44	0.094	0.6	0.8	0.675	0.086	0.6	0.7	0.556	0.239	0.533	0.667	0.536	0.358	0.6	0.75	0.497	0.382	0.56	0.8	0.428	0.385	0.567	0.733
5845	KCNQ1OT1	hsa-miR-24-3p	2674604	2674620	0.730597	0	-20.9	-1.644	-10.428	0.46	0.686	0.244	0.8	0.8	0.369	0.153	0.5	0.5	0.476	0.122	0.533	0.533	0.427	0.34	0.45	0.65	0.439	0.356	0.48	0.6	0.398	0.37	0.467	0.567
5846	KCNQ1OT1	hsa-miR-330-5p	2674654	2674690	0.729352	0	-20.9	-6.026	-7.599	0.633	0.947	0.963	0.4	0.4	0.503	0.596	0.4	0.4	0.607	0.6	0.533	0.467	0.612	0.45	0.6	0.45	0.504	0.434	0.56	0.48	0.427	0.394	0.567	0.533
5847	KCNQ1OT1	hsa-miR-24-3p	2674604	2674624	0.729325	0	-22.9	-1.644	-11.228	0.429	0.686	0.045	0.8	0.4	0.369	0.053	0.5	0.4	0.476	0.309	0.533	0.6	0.427	0.386	0.45	0.6	0.439	0.359	0.48	0.56	0.398	0.457	0.467	0.533
5848	KCNQ1OT1	hsa-miR-29a-3p	2675467	2675500	0.729297	1	-15.5	-0.952	2.886	0.342	0.614	0.392	0.4	0.6	0.38	0.651	0.6	0.6	0.357	0.526	0.6	0.533	0.467	0.515	0.7	0.6	0.487	0.521	0.68	0.68	0.417	0.501	0.667	0.667
5849	KCNQ1OT1	hsa-miR-330-5p	2675821	2675825	0.728673	0	-15.7	-0.11	-3.843	0.182	0.028	0.542	0.4	0.8	0.215	0.349	0.4	0.7	0.229	0.327	0.6	0.533	0.421	0.248	0.6	0.5	0.389	0.34	0.64	0.52	0.357	0.44	0.567	0.533
5850	KCNQ1OT1	hsa-miR-330-5p	2675747	2675760	0.728671	0	-15.3	-3.539	-8.003	0.533	0.255	0.521	0.6	0.4	0.321	0.305	0.7	0.3	0.32	0.342	0.667	0.4	0.258	0.309	0.6	0.35	0.224	0.362	0.56	0.32	0.198	0.392	0.567	0.4
5851	KCNQ1OT1	hsa-miR-24-3p	2674299	2674318	0.728344	1	-25.1	-7.023	-13.594	0.503	0.766	0.024	0.8	0.6	0.395	0.215	0.6	0.5	0.398	0.269	0.667	0.467	0.424	0.215	0.65	0.55	0.344	0.261	0.6	0.56	0.388	0.317	0.6	0.533
5852	KCNQ1OT1	hsa-miR-140-5p	2674982	2674996	0.728233	1	-16.8	-3.512	-4.958	0.389	0.053	0.445	0.6	0.8	0.245	0.655	0.6	0.6	0.299	0.544	0.6	0.6	0.463	0.512	0.6	0.55	0.502	0.468	0.6	0.48	0.491	0.457	0.633	0.467
5853	KCNQ1OT1	hsa-miR-29a-3p	2675467	2675509	0.727845	1	-16	-6.868	6.084	0.4	0.614	0.44	0.4	0.6	0.38	0.389	0.6	0.6	0.357	0.432	0.6	0.733	0.467	0.456	0.7	0.7	0.487	0.428	0.68	0.76	0.417	0.371	0.667	0.767
5854	KCNQ1OT1	hsa-miR-24-3p	2673579	2673589	0.727844	1	-18.6	-0.448	-2.961	0.158	0.57	0.703	0.4	0.6	0.716	0.429	0.6	0.6	0.632	0.559	0.667	0.667	0.558	0.453	0.6	0.6	0.448	0.475	0.52	0.6	0.466	0.406	0.533	0.567
5855	KCNQ1OT1	hsa-miR-7-5p	2676372	2676395	0.727365	0	-15.1	-4.496	5.671	0.39	0.549	0.661	0.8	0.4	0.727	0.431	0.7	0.4	0.631	0.506	0.667	0.533	0.572	0.581	0.65	0.65	0.482	0.545	0.68	0.6	0.466	0.502	0.667	0.6
5856	KCNQ1OT1	hsa-miR-140-5p	2675785	2675804	0.725897	0	-19.1	-2.302	-7.501	0.492	0.42	0.456	0.2	1	0.363	0.43	0.3	0.7	0.358	0.291	0.333	0.667	0.305	0.231	0.3	0.5	0.341	0.314	0.36	0.56	0.387	0.29	0.4	0.567
5857	KCNQ1OT1	hsa-miR-326	2676238	2676259	0.725515	0	-25.9	-0.15	0.48	0.175	0.273	0.525	0.4	0.6	0.259	0.404	0.5	0.5	0.206	0.424	0.533	0.667	0.169	0.452	0.45	0.6	0.231	0.459	0.44	0.64	0.227	0.446	0.4	0.633
5858	KCNQ1OT1	hsa-miR-29a-3p	2674515	2674527	0.725077	0	-17.6	-2.925	-11.249	0.472	0.408	0.65	0.6	0.6	0.411	0.538	0.5	0.6	0.453	0.577	0.533	0.6	0.469	0.538	0.55	0.65	0.419	0.434	0.56	0.6	0.399	0.474	0.533	0.6
5859	KCNQ1OT1	hsa-miR-330-5p	2674089	2674104	0.724797	0	-15.2	0	-10.428	0.646	0.491	0.057	0.6	0.4	0.249	0.14	0.5	0.3	0.492	0.352	0.6	0.4	0.453	0.395	0.55	0.45	0.418	0.47	0.56	0.52	0.429	0.474	0.567	0.567
5860	KCNQ1OT1	hsa-miR-140-5p	2675064	2675079	0.724761	0	-17.3	-0.577	-1.001	0.244	0.383	0.315	0.6	0.6	0.444	0.316	0.7	0.7	0.338	0.306	0.667	0.733	0.411	0.33	0.7	0.75	0.372	0.4	0.6	0.68	0.371	0.47	0.633	0.633
5861	KCNQ1OT1	hsa-miR-326	2675821	2675825	0.724699	0	-15.3	-0.11	-3.443	0.182	0.028	0.542	0.4	0.8	0.215	0.349	0.4	0.7	0.229	0.327	0.6	0.533	0.421	0.248	0.6	0.5	0.389	0.34	0.64	0.52	0.357	0.44	0.567	0.533
5862	KCNQ1OT1	hsa-miR-330-5p	2674897	2674917	0.724517	0	-20.7	-1.466	-3.472	0.414	0.383	0.359	0.8	0.4	0.311	0.292	0.5	0.6	0.336	0.395	0.533	0.667	0.49	0.419	0.65	0.75	0.412	0.437	0.68	0.8	0.387	0.411	0.667	0.767
5863	KCNQ1OT1	hsa-miR-330-5p	2675632	2675648	0.724328	0	-15.1	-3.874	5.273	0.284	0.401	0.668	0.8	1	0.317	0.344	0.9	0.8	0.248	0.55	0.8	0.867	0.289	0.472	0.8	0.9	0.367	0.386	0.68	0.88	0.408	0.459	0.733	0.833
5864	KCNQ1OT1	hsa-miR-330-5p	2674983	2675005	0.724264	0	-19.3	-4.86	-5.712	0.497	0.039	0.459	0.6	0.8	0.252	0.423	0.6	0.6	0.239	0.371	0.6	0.467	0.423	0.374	0.6	0.45	0.497	0.477	0.6	0.48	0.461	0.506	0.633	0.567
5865	KCNQ1OT1	hsa-miR-330-5p	2675761	2675778	0.724031	0	-21.6	-1.394	-0.049	0.337	0.563	0.255	0.6	0.2	0.633	0.567	0.7	0.4	0.518	0.38	0.667	0.4	0.444	0.386	0.65	0.45	0.445	0.439	0.68	0.48	0.409	0.474	0.633	0.533
5866	KCNQ1OT1	hsa-miR-326	2674977	2675004	0.723702	1	-20.7	-0.81	-3.848	0.39	0.437	0.589	0.6	1	0.422	0.47	0.6	0.7	0.599	0.401	0.6	0.533	0.614	0.392	0.6	0.45	0.578	0.473	0.64	0.48	0.549	0.519	0.6	0.567
5867	KCNQ1OT1	hsa-miR-330-5p	2676237	2676259	0.722654	0	-26.3	-0.1	1.507	0.171	0.26	0.525	0.6	0.6	0.252	0.404	0.6	0.5	0.217	0.424	0.533	0.667	0.169	0.452	0.5	0.6	0.247	0.459	0.48	0.64	0.232	0.446	0.433	0.633
5868	KCNQ1OT1	hsa-miR-24-3p	2676351	2676374	0.721914	0	-15.8	-1.032	2.421	0.48	0.275	0.128	1	0.8	0.268	0.409	0.8	0.6	0.453	0.357	0.867	0.533	0.364	0.415	0.85	0.6	0.322	0.5	0.84	0.6	0.433	0.453	0.8	0.567
5869	KCNQ1OT1	hsa-miR-326	2675271	2675300	0.721213	0	-29	-3.686	-15.374	0.364	0.024	0.342	0.4	1	0.114	0.272	0.5	0.7	0.143	0.381	0.533	0.667	0.108	0.288	0.5	0.55	0.24	0.231	0.52	0.52	0.202	0.224	0.5	0.5
5870	KCNQ1OT1	hsa-miR-326	2674990	2675017	0.720692	1	-21.2	-1.624	-4.892	0.492	0.449	0.275	0.8	0.2	0.251	0.433	0.7	0.4	0.272	0.599	0.6	0.533	0.245	0.548	0.6	0.6	0.355	0.472	0.6	0.52	0.45	0.496	0.633	0.567
5871	KCNQ1OT1	hsa-miR-7-5p	2675431	2675448	0.72051	0	-16.3	-3.902	-6.523	0.4	0.063	0.604	0.6	0.8	0.223	0.443	0.6	0.8	0.291	0.364	0.533	0.733	0.339	0.408	0.5	0.65	0.358	0.446	0.52	0.64	0.298	0.398	0.5	0.6
5872	KCNQ1OT1	hsa-miR-330-5p	2676480	2676506	0.720358	0	-19.2	-2.476	3.038	0.302	0.608	0.838	0.6	0.8	0.69	0.613	0.4	0.5	0.583	0.409	0.533	0.467	0.539	0.363	0.55	0.5	0.432	0.486	0.6	0.52	0.397	0.407	0.567	0.5
5873	KCNQ1OT1	hsa-miR-330-5p	2675444	2675464	0.71954	0	-16.7	-3.582	-3.784	0.459	0.253	0.577	0.6	0.4	0.23	0.527	0.7	0.6	0.26	0.423	0.667	0.533	0.199	0.407	0.65	0.6	0.308	0.342	0.6	0.6	0.27	0.342	0.6	0.567
5874	KCNQ1OT1	hsa-miR-326	2675721	2675726	0.71951	0	-5.9	-0.003	6.088	0.077	0.145	0.07	0.4	0.4	0.355	0.194	0.6	0.5	0.264	0.258	0.533	0.6	0.37	0.258	0.65	0.6	0.301	0.281	0.68	0.6	0.318	0.345	0.7	0.6
5875	KCNQ1OT1	hsa-miR-7-5p	2676372	2676401	0.719457	0	-17	-3.257	5.281	0.424	0.549	0.214	0.8	0.2	0.727	0.522	0.7	0.6	0.631	0.551	0.667	0.667	0.572	0.52	0.65	0.6	0.482	0.489	0.68	0.6	0.466	0.445	0.667	0.6
5876	KCNQ1OT1	hsa-miR-326	2674575	2674595	0.719348	1	-23.1	-0.383	-6.381	0.384	0.666	0.381	0.8	0.6	0.419	0.423	0.6	0.6	0.29	0.404	0.533	0.6	0.386	0.499	0.55	0.6	0.35	0.453	0.52	0.56	0.297	0.418	0.533	0.6
5877	KCNQ1OT1	hsa-miR-326	2676181	2676190	0.716365	0	-9.7	-0.308	4.054	0.372	0.298	0.409	0.8	0.6	0.413	0.369	0.9	0.5	0.593	0.272	0.933	0.533	0.641	0.251	0.95	0.5	0.676	0.305	0.96	0.48	0.653	0.275	0.967	0.467
5878	KCNQ1OT1	hsa-miR-326	2674754	2674759	0.716337	0	-11.4	-0.006	3.812	0.006	0.049	0.496	0.6	0.6	0.246	0.355	0.8	0.5	0.28	0.505	0.733	0.6	0.211	0.624	0.8	0.7	0.192	0.503	0.72	0.64	0.196	0.454	0.733	0.667
5879	KCNQ1OT1	hsa-miR-326	2676238	2676263	0.715731	0	-26.8	-0.15	1.079	0.221	0.273	0.374	0.4	0.6	0.259	0.386	0.5	0.7	0.206	0.459	0.533	0.6	0.169	0.458	0.45	0.65	0.231	0.446	0.44	0.64	0.227	0.425	0.4	0.633
5880	KCNQ1OT1	hsa-miR-29b-3p	2673890	2673908	0.715429	1	-18.3	-0.682	-3.891	0.242	0.208	0.464	0.4	0.8	0.114	0.478	0.6	0.7	0.184	0.561	0.533	0.733	0.225	0.576	0.45	0.8	0.226	0.562	0.52	0.8	0.248	0.532	0.533	0.767
5881	KCNQ1OT1	hsa-miR-140-5p	2673844	2673855	0.714541	1	-17.7	-1.6	-7.678	0.258	0.479	0.948	0.4	0.6	0.535	0.568	0.6	0.6	0.377	0.456	0.533	0.667	0.319	0.434	0.6	0.55	0.349	0.408	0.6	0.56	0.356	0.343	0.567	0.567
5882	KCNQ1OT1	hsa-miR-330-5p	2674897	2674911	0.713709	0	-16.3	-1.255	-3.177	0.406	0.383	0.494	0.8	0.4	0.311	0.364	0.5	0.5	0.336	0.343	0.533	0.533	0.49	0.395	0.65	0.6	0.412	0.436	0.68	0.68	0.387	0.428	0.667	0.733
5883	KCNQ1OT1	hsa-miR-24-3p	2674364	2674383	0.713506	0	-19.1	-0.331	-5.176	0.226	0.939	0.438	0.8	0.4	0.57	0.221	0.7	0.6	0.461	0.148	0.8	0.533	0.496	0.357	0.7	0.5	0.486	0.364	0.68	0.52	0.413	0.336	0.7	0.5
5884	KCNQ1OT1	hsa-miR-326	2674990	2675020	0.712984	1	-25.8	-1.624	-2.681	0.473	0.449	0.383	0.8	0.4	0.251	0.637	0.7	0.5	0.272	0.641	0.6	0.667	0.245	0.528	0.6	0.6	0.355	0.507	0.6	0.6	0.45	0.51	0.633	0.6
5885	KCNQ1OT1	hsa-miR-29c-3p	2674965	2674980	0.712732	0	-15.4	-0.733	-3.986	0.4	0.921	0.154	0.8	0.6	0.622	0.293	0.6	0.6	0.682	0.329	0.6	0.533	0.52	0.393	0.55	0.6	0.545	0.463	0.64	0.56	0.503	0.462	0.7	0.6
5886	KCNQ1OT1	hsa-miR-326	2674948	2674966	0.712529	0	-15.4	-0.06	-6.686	0.643	0.284	0.407	0.6	0.6	0.395	0.422	0.8	0.6	0.427	0.299	0.867	0.6	0.471	0.282	0.85	0.6	0.421	0.315	0.84	0.56	0.411	0.344	0.767	0.567
5887	KCNQ1OT1	hsa-miR-335-5p	2674319	2674334	0.711483	0	-17.1	-0.053	2.937	0.255	0.758	0.06	0.4	1	0.588	0.344	0.5	0.8	0.409	0.363	0.4	0.667	0.503	0.333	0.4	0.7	0.556	0.344	0.48	0.72	0.467	0.445	0.467	0.733
5888	KCNQ1OT1	hsa-miR-29c-3p	2673889	2673908	0.710328	1	-19.2	-0.682	-4.791	0.28	0.022	0.464	0.4	0.8	0.021	0.478	0.5	0.7	0.162	0.561	0.467	0.733	0.175	0.576	0.45	0.8	0.186	0.562	0.52	0.8	0.245	0.532	0.533	0.767
5889	KCNQ1OT1	hsa-miR-29a-3p	2674307	2674327	0.708806	0	-18.5	-0.057	-6.954	0.384	0.252	0.214	0.4	0.4	0.605	0.209	0.4	0.5	0.531	0.226	0.467	0.533	0.483	0.37	0.5	0.55	0.473	0.343	0.56	0.6	0.421	0.287	0.567	0.6
5890	KCNQ1OT1	hsa-miR-29b-3p	2674104	2674115	0.708543	0	-16.1	-0.246	1.27	0.143	0.48	0.906	0.2	0.6	0.692	0.703	0.5	0.7	0.676	0.748	0.533	0.733	0.63	0.681	0.55	0.75	0.505	0.643	0.52	0.64	0.584	0.611	0.567	0.567
5891	KCNQ1OT1	hsa-miR-335-5p	2675082	2675097	0.708308	0	-11.9	-0.755	-3.936	0.34	0.63	0.66	0.6	0.6	0.338	0.666	0.6	0.5	0.258	0.656	0.6	0.533	0.286	0.57	0.65	0.6	0.315	0.556	0.64	0.64	0.29	0.542	0.633	0.6
5892	KCNQ1OT1	hsa-miR-24-3p	2674364	2674381	0.708285	0	-15.5	0	-3.548	0.236	0.939	0.26	0.8	0.4	0.57	0.248	0.7	0.6	0.461	0.165	0.8	0.667	0.496	0.273	0.7	0.55	0.486	0.374	0.68	0.56	0.413	0.345	0.7	0.533
5893	KCNQ1OT1	hsa-miR-140-5p	2674957	2674984	0.708029	1	-15.2	-5.91	-0.46	0.455	0.435	0.449	0.8	0.8	0.419	0.379	0.6	0.6	0.416	0.502	0.6	0.6	0.409	0.524	0.7	0.55	0.448	0.537	0.76	0.64	0.465	0.506	0.767	0.6
5894	KCNQ1OT1	hsa-miR-330-5p	2676090	2676118	0.707627	1	-19.2	-2.353	-5.809	0.419	0.24	0.503	0.4	0.2	0.466	0.486	0.6	0.2	0.465	0.487	0.6	0.333	0.453	0.452	0.5	0.3	0.426	0.42	0.48	0.32	0.378	0.391	0.433	0.4
5895	KCNQ1OT1	hsa-miR-330-5p	2675718	2675735	0.707282	0	-18	0	8.91	0.108	0.431	0.451	0.6	0.8	0.37	0.336	0.6	0.7	0.42	0.321	0.667	0.667	0.374	0.416	0.75	0.7	0.307	0.445	0.72	0.68	0.409	0.458	0.7	0.633
5896	KCNQ1OT1	hsa-miR-330-5p	2675761	2675776	0.707267	0	-18.7	-3.78	-2.226	0.373	0.563	0.057	0.6	0	0.633	0.398	0.7	0.2	0.518	0.386	0.667	0.4	0.444	0.39	0.65	0.35	0.445	0.363	0.68	0.44	0.409	0.469	0.633	0.467
5897	KCNQ1OT1	hsa-miR-330-5p	2674697	2674715	0.706066	1	-17.2	-0.064	5.273	0.266	0.973	0.194	0.6	0.8	0.69	0.214	0.5	0.7	0.462	0.144	0.533	0.733	0.523	0.137	0.55	0.7	0.546	0.11	0.56	0.68	0.604	0.168	0.533	0.733
5898	KCNQ1OT1	hsa-miR-326	2673871	2673887	0.705796	1	-25.5	-0.101	-3.221	0.203	0.231	0.221	0.8	0.8	0.21	0.263	0.7	0.9	0.456	0.314	0.667	0.867	0.479	0.253	0.65	0.75	0.396	0.304	0.6	0.76	0.403	0.325	0.6	0.733
5899	KCNQ1OT1	hsa-miR-140-5p	2676004	2676025	0.70556	0	-21.4	-3.528	-2.229	0.507	0.747	0.736	0.8	0.8	0.383	0.473	0.4	0.7	0.439	0.509	0.4	0.6	0.501	0.525	0.45	0.65	0.441	0.434	0.44	0.6	0.381	0.412	0.4	0.567
5900	KCNQ1OT1	hsa-miR-29b-3p	2675056	2675075	0.704466	0	-18.9	-0.369	0.749	0.256	0.056	0.638	0.6	0.8	0.292	0.514	0.6	0.7	0.335	0.426	0.6	0.667	0.298	0.413	0.55	0.75	0.369	0.42	0.64	0.72	0.456	0.457	0.633	0.7
5901	KCNQ1OT1	hsa-miR-330-5p	2674946	2674971	0.704401	0	-17.6	-5.776	-1.863	0.551	0.53	0.437	0.8	0.6	0.434	0.245	0.9	0.6	0.506	0.24	0.867	0.6	0.49	0.291	0.9	0.55	0.486	0.331	0.84	0.56	0.418	0.35	0.767	0.6
5902	KCNQ1OT1	hsa-miR-24-3p	2674499	2674520	0.704128	0	-19.2	-2.933	-8.481	0.528	0.38	0.238	0.4	0.4	0.302	0.425	0.5	0.5	0.334	0.48	0.533	0.533	0.318	0.434	0.5	0.55	0.339	0.509	0.52	0.6	0.34	0.427	0.533	0.567
5903	KCNQ1OT1	hsa-miR-330-5p	2676237	2676255	0.70403	0	-21.8	-0.1	1.63	0.134	0.26	0.425	0.6	0.4	0.252	0.425	0.6	0.4	0.217	0.374	0.533	0.467	0.169	0.432	0.5	0.55	0.247	0.43	0.48	0.56	0.232	0.446	0.433	0.6
5904	KCNQ1OT1	hsa-miR-24-3p	2674364	2674377	0.703509	0	-15.2	0	-1.227	0.186	0.939	0.368	0.8	0.6	0.57	0.396	0.7	0.5	0.461	0.276	0.8	0.6	0.496	0.207	0.7	0.6	0.486	0.325	0.68	0.52	0.413	0.367	0.7	0.533
5905	KCNQ1OT1	hsa-miR-29c-3p	2675055	2675075	0.703058	0	-19.1	-0.612	1.618	0.25	0.037	0.638	0.4	0.8	0.341	0.514	0.6	0.7	0.327	0.426	0.533	0.667	0.315	0.413	0.55	0.75	0.403	0.42	0.64	0.72	0.468	0.457	0.633	0.7
5906	KCNQ1OT1	hsa-miR-330-5p	2675541	2675558	0.702504	0	-10.7	-0.046	3.146	0.276	0.06	0.545	0.8	0.6	0.169	0.63	0.9	0.8	0.246	0.579	0.8	0.867	0.321	0.535	0.85	0.75	0.353	0.429	0.84	0.76	0.341	0.517	0.767	0.767
5907	KCNQ1OT1	hsa-miR-24-3p	2674299	2674311	0.702227	1	-19.3	-7.023	-7.033	0.46	0.766	0.567	0.8	0.6	0.395	0.42	0.6	0.6	0.398	0.411	0.667	0.533	0.424	0.32	0.65	0.5	0.344	0.328	0.6	0.52	0.388	0.32	0.6	0.567
5908	KCNQ1OT1	hsa-miR-29a-3p	2673834	2673843	0.702188	0	-15.2	-0.603	-8.968	0.535	0.062	0.069	0.4	0.6	0.103	0.185	0.6	0.6	0.226	0.404	0.6	0.6	0.267	0.439	0.55	0.6	0.355	0.397	0.52	0.64	0.329	0.366	0.533	0.6
5909	KCNQ1OT1	hsa-miR-29c-3p	2674515	2674527	0.701337	0	-15	-2.824	-8.649	0.472	0.408	0.65	0.6	0.6	0.411	0.538	0.5	0.6	0.453	0.577	0.533	0.6	0.469	0.538	0.55	0.65	0.419	0.434	0.56	0.6	0.399	0.474	0.533	0.6
5910	KCNQ1OT1	hsa-miR-326	2675858	2675871	0.700509	0	-16.5	0	6.999	0.223	0.963	0.471	0.8	0.6	0.877	0.266	0.7	0.5	0.682	0.179	0.6	0.533	0.514	0.304	0.55	0.5	0.478	0.404	0.48	0.48	0.454	0.425	0.533	0.467
5911	KCNQ1OT1	hsa-miR-29a-3p	2675055	2675075	0.700226	0	-18.8	-0.612	1.918	0.25	0.037	0.638	0.4	0.8	0.341	0.514	0.6	0.7	0.327	0.426	0.533	0.667	0.315	0.413	0.55	0.75	0.403	0.42	0.64	0.72	0.468	0.457	0.633	0.7
7018	KCNQ1OT1	hsa-miR-326	2628779	2628792	0.940049	1	-24.4	-0.101	-15.695	0.478	0.624	0.365	0.8	0.8	0.467	0.373	0.8	0.6	0.555	0.249	0.733	0.6	0.495	0.294	0.65	0.65	0.557	0.402	0.68	0.72	0.528	0.422	0.633	0.733
7019	KCNQ1OT1	hsa-miR-326	2628779	2628801	0.936286	1	-29.8	-0.101	-14.66	0.453	0.624	0.001	0.8	0.8	0.467	0.124	0.8	0.8	0.555	0.364	0.733	0.8	0.495	0.423	0.65	0.8	0.557	0.448	0.68	0.76	0.528	0.453	0.633	0.7
7020	KCNQ1OT1	hsa-miR-140-5p	2628833	2628842	0.928365	1	-18.4	-4.001	-14.205	0.552	0.45	0.309	0.6	0.4	0.519	0.318	0.5	0.5	0.52	0.311	0.6	0.533	0.599	0.31	0.7	0.55	0.565	0.372	0.72	0.64	0.471	0.472	0.7	0.7
7021	KCNQ1OT1	hsa-miR-330-5p	2628836	2628848	0.92594	0	-18.4	-0.758	-11.547	0.459	0.596	0.229	0.6	0.8	0.515	0.265	0.6	0.6	0.539	0.293	0.6	0.667	0.558	0.407	0.65	0.75	0.622	0.52	0.68	0.8	0.528	0.6	0.667	0.833
7022	KCNQ1OT1	hsa-miR-140-5p	2628833	2628851	0.923206	1	-22.1	-4.009	-10.55	0.448	0.45	0.3	0.6	0.8	0.519	0.283	0.5	0.7	0.52	0.356	0.6	0.733	0.599	0.509	0.7	0.8	0.565	0.607	0.72	0.84	0.471	0.672	0.7	0.867
7023	KCNQ1OT1	hsa-miR-140-5p	2628833	2628848	0.922881	1	-19.5	-4.029	-11.226	0.48	0.45	0.229	0.6	0.8	0.519	0.265	0.5	0.6	0.52	0.293	0.6	0.667	0.599	0.407	0.7	0.75	0.565	0.52	0.72	0.8	0.471	0.6	0.7	0.833
7024	KCNQ1OT1	hsa-miR-330-5p	2628386	2628405	0.922493	0	-25.2	-2.43	-16.837	0.587	0.525	0.366	0.4	0.4	0.419	0.248	0.4	0.4	0.426	0.353	0.4	0.6	0.414	0.477	0.4	0.7	0.432	0.565	0.36	0.76	0.435	0.592	0.433	0.8
7025	KCNQ1OT1	hsa-miR-330-5p	2628836	2628851	0.914399	0	-18.6	-0.758	-8.523	0.426	0.596	0.3	0.6	0.8	0.515	0.283	0.6	0.7	0.539	0.356	0.6	0.733	0.558	0.509	0.65	0.8	0.622	0.607	0.68	0.84	0.528	0.672	0.667	0.867
7026	KCNQ1OT1	hsa-miR-29b-3p	2628821	2628848	0.899949	0	-17.8	-3.459	-8.086	0.502	0.616	0.229	0.8	0.8	0.748	0.265	0.8	0.6	0.517	0.293	0.733	0.667	0.388	0.407	0.75	0.75	0.456	0.52	0.72	0.8	0.389	0.6	0.667	0.833
7027	KCNQ1OT1	hsa-miR-24-3p	2627774	2627788	0.885587	0	-18.5	-0.282	-13.6	0.455	0.262	0.027	0.6	0.6	0.14	0.033	0.6	0.7	0.244	0.122	0.667	0.667	0.248	0.28	0.7	0.75	0.287	0.296	0.64	0.72	0.315	0.306	0.633	0.767
7028	KCNQ1OT1	hsa-miR-140-5p	2628774	2628798	0.88078	0	-16.3	-0.213	-7.93	0.503	0.31	0.195	0.8	0.6	0.521	0.1	0.7	0.6	0.452	0.271	0.6	0.667	0.541	0.39	0.65	0.75	0.508	0.411	0.6	0.72	0.429	0.444	0.567	0.7
7029	KCNQ1OT1	hsa-miR-7-5p	2628820	2628856	0.878935	0	-16	-3.143	-2.918	0.458	0.666	0.266	0.8	0.6	0.711	0.384	0.8	0.7	0.48	0.579	0.733	0.8	0.36	0.683	0.7	0.85	0.435	0.747	0.68	0.88	0.402	0.789	0.633	0.9
7030	KCNQ1OT1	hsa-miR-140-5p	2628386	2628410	0.875499	1	-20.2	-1.928	-5.3	0.543	0.525	0.131	0.4	0.4	0.419	0.346	0.4	0.7	0.426	0.514	0.4	0.8	0.414	0.615	0.4	0.85	0.432	0.637	0.36	0.88	0.435	0.672	0.433	0.9
7031	KCNQ1OT1	hsa-miR-7-5p	2628619	2628652	0.874202	1	-17.3	-0.895	-10.272	0.538	0.512	0.453	0.6	0.6	0.276	0.24	0.7	0.6	0.268	0.382	0.667	0.733	0.255	0.505	0.6	0.75	0.21	0.487	0.56	0.72	0.271	0.406	0.533	0.667
7032	KCNQ1OT1	hsa-miR-330-5p	2628814	2628831	0.873833	1	-15.4	-3.549	-9.377	0.584	0.612	0.6	0.8	0.6	0.308	0.544	0.7	0.7	0.271	0.501	0.667	0.6	0.337	0.453	0.65	0.55	0.355	0.422	0.56	0.6	0.392	0.396	0.567	0.6
7033	KCNQ1OT1	hsa-miR-29b-3p	2628821	2628832	0.867399	0	-16	-3.459	-10.458	0.531	0.616	0.639	0.8	0.6	0.748	0.552	0.8	0.6	0.517	0.471	0.733	0.533	0.388	0.435	0.75	0.55	0.456	0.407	0.72	0.56	0.389	0.391	0.667	0.567
7034	KCNQ1OT1	hsa-miR-140-5p	2628386	2628407	0.865241	1	-18.2	-1.928	-6.73	0.561	0.525	0.297	0.4	0.2	0.419	0.3	0.4	0.5	0.426	0.397	0.4	0.667	0.414	0.546	0.4	0.75	0.432	0.6	0.36	0.8	0.435	0.621	0.433	0.833
7035	KCNQ1OT1	hsa-miR-330-5p	2628780	2628792	0.865011	0	-15.2	-0.091	-6.177	0.457	0.666	0.365	0.8	0.8	0.533	0.373	0.8	0.6	0.557	0.249	0.733	0.6	0.519	0.294	0.7	0.65	0.555	0.402	0.68	0.72	0.522	0.422	0.667	0.733
7036	KCNQ1OT1	hsa-miR-326	2628779	2628790	0.863812	1	-16.2	-0.061	-7.546	0.543	0.624	0.055	0.8	0.4	0.467	0.391	0.8	0.5	0.555	0.261	0.733	0.6	0.495	0.209	0.65	0.6	0.557	0.343	0.68	0.64	0.528	0.389	0.633	0.667
7037	KCNQ1OT1	hsa-miR-24-3p	2628126	2628137	0.863771	0	-15.6	-6.19	-1.619	0.638	0.194	0.019	0.8	0.4	0.182	0.404	0.9	0.5	0.13	0.274	0.933	0.4	0.209	0.277	0.95	0.35	0.324	0.318	0.96	0.4	0.389	0.331	0.933	0.4
7038	KCNQ1OT1	hsa-miR-29b-3p	2628765	2628791	0.862177	1	-20	-0.916	-7.729	0.527	0.403	0.209	0.6	0.6	0.551	0.38	0.6	0.5	0.486	0.253	0.6	0.6	0.419	0.252	0.5	0.65	0.336	0.37	0.52	0.68	0.347	0.409	0.533	0.7
7039	KCNQ1OT1	hsa-miR-29c-3p	2628621	2628647	0.860994	1	-15.5	-0.533	-9.022	0.485	0.661	0.792	0.6	0.4	0.387	0.622	0.6	0.5	0.282	0.424	0.667	0.533	0.313	0.485	0.6	0.65	0.256	0.562	0.56	0.68	0.277	0.538	0.533	0.667
7040	KCNQ1OT1	hsa-miR-29b-3p	2628618	2628647	0.860579	1	-15.8	-0.697	-9.206	0.507	0.331	0.792	0.4	0.4	0.191	0.622	0.6	0.5	0.21	0.424	0.6	0.533	0.213	0.485	0.6	0.65	0.213	0.562	0.56	0.68	0.242	0.538	0.533	0.667
7041	KCNQ1OT1	hsa-miR-29b-3p	2628765	2628781	0.859838	1	-17.6	-0.912	-10.6	0.544	0.403	0.23	0.6	0.6	0.551	0.499	0.6	0.5	0.486	0.402	0.6	0.533	0.419	0.439	0.5	0.5	0.336	0.351	0.52	0.56	0.347	0.334	0.533	0.6
7042	KCNQ1OT1	hsa-miR-7-5p	2627845	2627867	0.855481	1	-23.7	-3.682	-10.965	0.547	0.818	0.798	0.8	1	0.647	0.59	0.6	0.8	0.741	0.519	0.733	0.733	0.625	0.569	0.8	0.75	0.638	0.553	0.84	0.8	0.609	0.531	0.867	0.767
7043	KCNQ1OT1	hsa-miR-7-5p	2627845	2627863	0.852105	1	-18.9	-3.682	-11.128	0.61	0.818	0.3	0.8	0.4	0.647	0.594	0.6	0.7	0.741	0.46	0.733	0.6	0.625	0.47	0.8	0.65	0.638	0.522	0.84	0.68	0.609	0.518	0.867	0.7
7044	KCNQ1OT1	hsa-miR-330-5p	2627389	2627408	0.85007	0	-17.2	-5.566	-9.162	0.742	0.436	0.697	0.6	0.8	0.306	0.572	0.5	0.6	0.412	0.679	0.667	0.6	0.411	0.669	0.65	0.65	0.414	0.615	0.68	0.6	0.405	0.576	0.667	0.633
7045	KCNQ1OT1	hsa-miR-7-5p	2628441	2628457	0.847405	0	-16.6	-0.129	-0.528	0.301	0.848	0.254	1	0.8	0.787	0.257	1	0.8	0.83	0.44	1	0.867	0.835	0.561	1	0.8	0.78	0.556	1	0.76	0.672	0.521	0.9	0.767
7046	KCNQ1OT1	hsa-miR-29b-3p	2628622	2628654	0.846889	1	-16.5	-0.207	-8.641	0.568	0.61	0.082	0.4	0.6	0.401	0.247	0.5	0.6	0.286	0.391	0.6	0.733	0.276	0.46	0.55	0.75	0.263	0.413	0.56	0.68	0.27	0.385	0.533	0.633
7047	KCNQ1OT1	hsa-miR-29a-3p	2628770	2628791	0.845733	1	-16.4	-0.54	-5.937	0.509	0.606	0.209	0.6	0.6	0.505	0.38	0.6	0.5	0.57	0.253	0.6	0.6	0.516	0.252	0.6	0.65	0.457	0.37	0.52	0.68	0.381	0.409	0.533	0.7
7048	KCNQ1OT1	hsa-miR-330-5p	2628780	2628801	0.845192	0	-18.8	-0.091	-3.326	0.439	0.666	0.001	0.8	0.8	0.533	0.124	0.8	0.8	0.557	0.364	0.733	0.8	0.519	0.423	0.7	0.8	0.555	0.448	0.68	0.76	0.522	0.453	0.667	0.7
7049	KCNQ1OT1	hsa-miR-29c-3p	2628621	2628654	0.845086	1	-16.2	-0.533	-8.342	0.556	0.661	0.082	0.6	0.6	0.387	0.247	0.6	0.6	0.282	0.391	0.667	0.733	0.313	0.46	0.6	0.75	0.256	0.413	0.56	0.68	0.277	0.385	0.533	0.633
7050	KCNQ1OT1	hsa-miR-29a-3p	2628440	2628451	0.844071	0	-15.9	-2.792	-3.166	0.339	0.796	0.239	1	0.6	0.768	0.318	1	0.7	0.831	0.302	1	0.8	0.815	0.383	1	0.8	0.756	0.499	1	0.8	0.654	0.524	0.867	0.767
7051	KCNQ1OT1	hsa-miR-29b-3p	2628765	2628785	0.841275	1	-18.8	-0.916	-6.458	0.451	0.403	0.929	0.6	0.6	0.551	0.492	0.6	0.5	0.486	0.57	0.6	0.533	0.419	0.428	0.5	0.6	0.336	0.353	0.52	0.6	0.347	0.441	0.533	0.633
7052	KCNQ1OT1	hsa-miR-140-5p	2628756	2628776	0.840914	0	-16.2	-1.558	-11.683	0.516	0.493	0.621	0.6	0.6	0.37	0.426	0.5	0.6	0.247	0.539	0.467	0.533	0.237	0.457	0.5	0.55	0.349	0.475	0.52	0.52	0.291	0.396	0.467	0.567
7053	KCNQ1OT1	hsa-miR-330-5p	2628269	2628286	0.83785	0	-17.7	-0.508	-8.237	0.421	0.666	0.276	1	0.6	0.464	0.227	1	0.6	0.416	0.196	1	0.467	0.383	0.244	0.95	0.5	0.365	0.323	0.84	0.48	0.399	0.328	0.8	0.467
7054	KCNQ1OT1	hsa-miR-7-5p	2628109	2628114	0.834515	0	-5.6	-0.019	1.887	0.077	0.665	0.075	1	1	0.724	0.184	1	1	0.655	0.315	0.867	0.8	0.572	0.475	0.8	0.7	0.579	0.38	0.76	0.6	0.614	0.385	0.767	0.533
7055	KCNQ1OT1	hsa-miR-140-5p	2628778	2628794	0.833729	0	-13.1	-0.213	-4.497	0.447	0.574	0.731	0.8	0.6	0.41	0.366	0.7	0.6	0.546	0.25	0.667	0.6	0.492	0.377	0.6	0.65	0.553	0.435	0.64	0.68	0.503	0.46	0.633	0.7
7056	KCNQ1OT1	hsa-miR-29c-3p	2628770	2628791	0.833648	1	-15.3	-0.532	-4.837	0.509	0.606	0.209	0.6	0.6	0.505	0.38	0.6	0.5	0.57	0.253	0.6	0.6	0.516	0.252	0.6	0.65	0.457	0.37	0.52	0.68	0.381	0.409	0.533	0.7
7057	KCNQ1OT1	hsa-miR-24-3p	2628814	2628832	0.831747	0	-15.7	-2.28	-9.131	0.581	0.612	0.639	0.8	0.6	0.308	0.552	0.7	0.6	0.271	0.471	0.667	0.533	0.337	0.435	0.65	0.55	0.355	0.407	0.56	0.56	0.392	0.391	0.567	0.567
7058	KCNQ1OT1	hsa-miR-24-3p	2628048	2628066	0.830148	0	-15.1	-1.642	-8.339	0.598	0.587	0.308	0.8	0.4	0.343	0.344	0.8	0.6	0.517	0.534	0.8	0.733	0.518	0.561	0.8	0.7	0.494	0.538	0.76	0.68	0.428	0.5	0.767	0.667
7059	KCNQ1OT1	hsa-miR-330-5p	2628454	2628483	0.830053	0	-16.4	-4.013	-6.536	0.526	0.251	0.218	0.6	1	0.211	0.348	0.4	0.9	0.403	0.301	0.533	0.8	0.489	0.24	0.65	0.75	0.543	0.22	0.72	0.68	0.618	0.222	0.767	0.6
7060	KCNQ1OT1	hsa-miR-29a-3p	2628770	2628785	0.829929	1	-15.2	-0.533	-4.608	0.403	0.606	0.929	0.6	0.6	0.505	0.492	0.6	0.5	0.57	0.57	0.6	0.533	0.516	0.428	0.6	0.6	0.457	0.353	0.52	0.6	0.381	0.441	0.533	0.633
7061	KCNQ1OT1	hsa-miR-29b-3p	2627322	2627350	0.829579	1	-17.5	-6.272	-7.17	0.599	0.281	0.45	0.8	0.4	0.306	0.579	0.9	0.6	0.369	0.553	0.8	0.667	0.308	0.423	0.65	0.65	0.305	0.499	0.64	0.68	0.355	0.454	0.6	0.7
7062	KCNQ1OT1	hsa-miR-326	2628643	2628648	0.829502	0	-8.6	-0.47	-6.329	0.55	0.588	0.781	0.8	0.6	0.523	0.526	0.9	0.6	0.561	0.424	0.933	0.6	0.519	0.486	0.85	0.7	0.515	0.541	0.76	0.72	0.485	0.506	0.7	0.667
7063	KCNQ1OT1	hsa-miR-326	2627733	2627753	0.829336	0	-23.8	-0.459	-9.198	0.368	0.529	0.26	0.6	0.8	0.504	0.355	0.7	0.8	0.467	0.243	0.667	0.733	0.414	0.248	0.7	0.7	0.432	0.249	0.68	0.72	0.402	0.344	0.667	0.7
7064	KCNQ1OT1	hsa-miR-326	2628600	2628617	0.824714	0	-17.9	-0.251	-5.935	0.231	0.026	0.501	0.6	0.4	0.293	0.448	0.5	0.5	0.284	0.51	0.467	0.667	0.389	0.497	0.55	0.75	0.365	0.515	0.52	0.76	0.432	0.507	0.567	0.7
7065	KCNQ1OT1	hsa-miR-24-3p	2627089	2627095	0.824694	1	-16.7	-0.007	0.19	0.032	0.998	0.209	0.6	0.6	0.615	0.296	0.6	0.5	0.428	0.27	0.467	0.467	0.355	0.328	0.4	0.55	0.326	0.376	0.4	0.56	0.355	0.431	0.433	0.6
7066	KCNQ1OT1	hsa-miR-330-5p	2628596	2628618	0.823883	1	-21.7	-0.721	-1.851	0.225	0.386	0.511	0.4	0.2	0.319	0.362	0.5	0.5	0.463	0.517	0.533	0.667	0.406	0.454	0.5	0.75	0.485	0.516	0.6	0.76	0.435	0.509	0.533	0.667
7067	KCNQ1OT1	hsa-miR-140-5p	2627507	2627523	0.823055	0	-19.9	-0.869	-5.243	0.284	0.555	0.471	0.8	1	0.427	0.302	0.7	1	0.551	0.234	0.6	0.867	0.52	0.317	0.55	0.8	0.494	0.428	0.56	0.84	0.433	0.483	0.567	0.833
7068	KCNQ1OT1	hsa-miR-326	2627300	2627309	0.818308	1	-17.8	-1.229	-9.166	0.335	0.4	0.235	0.6	0.8	0.458	0.296	0.5	0.9	0.31	0.363	0.6	0.8	0.238	0.493	0.65	0.8	0.35	0.535	0.6	0.76	0.333	0.477	0.533	0.733
7069	KCNQ1OT1	hsa-miR-29a-3p	2627928	2627942	0.818039	0	-16.1	-0.123	-8.599	0.512	0.94	0.267	1	0.6	0.804	0.225	0.9	0.7	0.668	0.277	0.867	0.733	0.628	0.278	0.85	0.6	0.529	0.324	0.8	0.64	0.508	0.35	0.767	0.633
7070	KCNQ1OT1	hsa-miR-29b-3p	2627322	2627355	0.817646	1	-18.7	-6.272	-5.688	0.577	0.281	0.707	0.8	0.8	0.306	0.604	0.9	0.8	0.369	0.414	0.8	0.733	0.308	0.511	0.65	0.75	0.305	0.454	0.64	0.76	0.355	0.463	0.6	0.7
7071	KCNQ1OT1	hsa-miR-140-5p	2628062	2628087	0.816778	0	-19.3	-0.785	-6.772	0.511	0.852	0.385	0.8	0.8	0.742	0.422	0.8	0.7	0.702	0.514	0.8	0.733	0.65	0.572	0.8	0.8	0.551	0.497	0.8	0.84	0.617	0.421	0.8	0.867
7072	KCNQ1OT1	hsa-miR-24-3p	2628376	2628404	0.816497	0	-16.7	-3.98	-1.367	0.521	0.44	0.445	0.4	0.6	0.408	0.294	0.4	0.4	0.441	0.37	0.333	0.6	0.443	0.469	0.45	0.7	0.422	0.567	0.44	0.76	0.38	0.596	0.467	0.8
7073	KCNQ1OT1	hsa-miR-330-5p	2628269	2628283	0.816219	0	-16.1	0	-5.965	0.368	0.666	0.54	1	0.6	0.464	0.354	1	0.6	0.416	0.29	1	0.533	0.383	0.262	0.95	0.5	0.365	0.335	0.84	0.52	0.399	0.346	0.8	0.467
7074	KCNQ1OT1	hsa-miR-140-5p	2627507	2627521	0.816033	0	-17.7	-0.569	-4.408	0.302	0.555	0.264	0.8	1	0.427	0.314	0.7	1	0.551	0.236	0.6	0.933	0.52	0.258	0.55	0.85	0.494	0.375	0.56	0.84	0.433	0.443	0.567	0.833
7075	KCNQ1OT1	hsa-miR-140-5p	2628062	2628083	0.814985	0	-17.7	-0.785	-6.848	0.492	0.852	0.609	0.8	0.6	0.742	0.465	0.8	0.6	0.702	0.483	0.8	0.6	0.65	0.558	0.8	0.7	0.551	0.579	0.8	0.76	0.617	0.497	0.8	0.8
7076	KCNQ1OT1	hsa-miR-330-5p	2627731	2627753	0.814708	1	-22.3	-1.432	-6.757	0.379	0.614	0.26	0.8	0.8	0.44	0.355	0.7	0.8	0.47	0.243	0.667	0.733	0.38	0.248	0.7	0.7	0.427	0.249	0.68	0.72	0.382	0.344	0.7	0.7
7077	KCNQ1OT1	hsa-miR-140-5p	2628227	2628246	0.814599	0	-25.2	-2.341	-6.594	0.42	0.004	0.276	0.2	0.6	0.141	0.314	0.3	0.8	0.253	0.298	0.467	0.867	0.38	0.331	0.45	0.9	0.38	0.347	0.44	0.8	0.446	0.388	0.467	0.767
7078	KCNQ1OT1	hsa-miR-326	2626241	2626246	0.814509	0	-19	-7.39	-14.995	0.772	0.34	0.327	0.4	0.6	0.376	0.389	0.5	0.7	0.338	0.351	0.533	0.533	0.439	0.493	0.45	0.5	0.362	0.47	0.4	0.52	0.348	0.445	0.433	0.567
7079	KCNQ1OT1	hsa-miR-330-5p	2628643	2628663	0.812702	0	-16.7	-2.372	-2.144	0.46	0.588	0.672	0.8	1	0.523	0.715	0.9	0.9	0.561	0.587	0.933	0.733	0.519	0.461	0.85	0.7	0.515	0.436	0.76	0.68	0.485	0.371	0.7	0.733
7080	KCNQ1OT1	hsa-miR-29c-3p	2628267	2628283	0.812685	0	-18.6	-1.106	-8.528	0.424	0.43	0.54	1	0.6	0.348	0.354	1	0.6	0.349	0.29	1	0.533	0.331	0.262	0.9	0.5	0.315	0.335	0.76	0.52	0.393	0.346	0.767	0.467
7081	KCNQ1OT1	hsa-miR-29a-3p	2628267	2628283	0.812685	0	-18.6	-1.106	-8.528	0.424	0.43	0.54	1	0.6	0.348	0.354	1	0.6	0.349	0.29	1	0.533	0.331	0.262	0.9	0.5	0.315	0.335	0.76	0.52	0.393	0.346	0.767	0.467
7082	KCNQ1OT1	hsa-miR-29a-3p	2627329	2627350	0.811192	1	-19.7	-5.058	-10.891	0.538	0.869	0.45	0.6	0.4	0.627	0.579	0.7	0.6	0.541	0.553	0.8	0.667	0.484	0.423	0.8	0.65	0.463	0.499	0.72	0.68	0.419	0.454	0.667	0.7
7083	KCNQ1OT1	hsa-miR-140-5p	2628062	2628079	0.810723	0	-16.7	-0.906	-6.107	0.433	0.852	0.73	0.8	0.8	0.742	0.669	0.8	0.6	0.702	0.531	0.8	0.667	0.65	0.549	0.8	0.65	0.551	0.598	0.8	0.72	0.617	0.594	0.8	0.767
7084	KCNQ1OT1	hsa-miR-326	2627733	2627745	0.810365	0	-20.3	-0.231	-6.949	0.286	0.529	0.631	0.6	0.8	0.504	0.511	0.7	0.7	0.467	0.425	0.667	0.733	0.414	0.381	0.7	0.75	0.432	0.344	0.68	0.68	0.402	0.332	0.667	0.667
7085	KCNQ1OT1	hsa-miR-24-3p	2628376	2628407	0.80991	0	-17.4	-3.98	1.069	0.517	0.44	0.297	0.4	0.2	0.408	0.3	0.4	0.5	0.441	0.397	0.333	0.667	0.443	0.546	0.45	0.75	0.422	0.6	0.44	0.8	0.38	0.621	0.467	0.833
7086	KCNQ1OT1	hsa-miR-330-5p	2628131	2628145	0.808751	0	-25.3	-5.618	-8.567	0.461	0.757	0.212	0.4	0.4	0.475	0.248	0.6	0.4	0.374	0.194	0.733	0.333	0.287	0.343	0.8	0.4	0.319	0.315	0.84	0.4	0.397	0.352	0.867	0.467
7087	KCNQ1OT1	hsa-miR-29b-3p	2627322	2627348	0.806105	1	-15.3	-5.638	-5.752	0.635	0.281	0.423	0.8	0.6	0.306	0.477	0.9	0.6	0.369	0.438	0.8	0.6	0.308	0.434	0.65	0.65	0.305	0.429	0.64	0.64	0.355	0.462	0.6	0.7
7088	KCNQ1OT1	hsa-miR-140-5p	2628062	2628071	0.80499	0	-16.2	-0.078	-0.844	0.307	0.852	0.38	0.8	0.8	0.742	0.647	0.8	0.9	0.702	0.645	0.8	0.8	0.65	0.595	0.8	0.75	0.551	0.538	0.8	0.72	0.617	0.573	0.8	0.733
7089	KCNQ1OT1	hsa-miR-330-5p	2628361	2628395	0.80351	1	-23	-3.409	-3.732	0.464	0.45	0.705	0.8	0.6	0.394	0.63	0.6	0.6	0.319	0.542	0.6	0.533	0.292	0.439	0.5	0.5	0.33	0.464	0.48	0.6	0.344	0.528	0.5	0.667
7090	KCNQ1OT1	hsa-miR-326	2627733	2627739	0.803457	0	-16.1	-0.07	-6.148	0.316	0.529	0.239	0.6	0.6	0.504	0.413	0.7	0.7	0.467	0.4	0.667	0.6	0.414	0.352	0.7	0.65	0.432	0.364	0.68	0.68	0.402	0.337	0.667	0.667
7091	KCNQ1OT1	hsa-miR-140-5p	2627955	2627971	0.802437	0	-21.4	-2.076	-8.223	0.375	0.384	0.466	0.8	0.8	0.236	0.308	0.7	0.7	0.342	0.342	0.667	0.533	0.308	0.386	0.65	0.6	0.387	0.353	0.6	0.64	0.464	0.301	0.667	0.7
7092	KCNQ1OT1	hsa-miR-330-5p	2628643	2628678	0.801898	0	-17.6	-2.372	-2.074	0.513	0.588	0.082	0.8	0.6	0.523	0.21	0.9	0.6	0.561	0.155	0.933	0.733	0.519	0.133	0.85	0.7	0.515	0.109	0.76	0.68	0.485	0.206	0.7	0.667
7093	KCNQ1OT1	hsa-miR-326	2627733	2627751	0.801895	0	-20.8	-0.07	-6.417	0.372	0.529	0.375	0.6	0.8	0.504	0.401	0.7	0.7	0.467	0.286	0.667	0.733	0.414	0.263	0.7	0.7	0.432	0.265	0.68	0.68	0.402	0.326	0.667	0.7
7094	KCNQ1OT1	hsa-miR-29c-3p	2627329	2627350	0.801729	1	-18.6	-5.056	-9.791	0.538	0.869	0.45	0.6	0.4	0.627	0.579	0.7	0.6	0.541	0.553	0.8	0.667	0.484	0.423	0.8	0.65	0.463	0.499	0.72	0.68	0.419	0.454	0.667	0.7
7095	KCNQ1OT1	hsa-miR-29c-3p	2628267	2628281	0.800818	0	-17.3	-1.106	-7.358	0.454	0.43	0.494	1	0.4	0.348	0.385	1	0.5	0.349	0.316	1	0.533	0.331	0.271	0.9	0.45	0.315	0.294	0.76	0.48	0.393	0.352	0.767	0.467
7096	KCNQ1OT1	hsa-miR-29a-3p	2628267	2628281	0.800818	0	-17.3	-1.106	-7.358	0.454	0.43	0.494	1	0.4	0.348	0.385	1	0.5	0.349	0.316	1	0.533	0.331	0.271	0.9	0.45	0.315	0.294	0.76	0.48	0.393	0.352	0.767	0.467
7097	KCNQ1OT1	hsa-miR-29a-3p	2627329	2627355	0.800107	1	-20.9	-5.058	-9.33	0.522	0.869	0.707	0.6	0.8	0.627	0.604	0.7	0.8	0.541	0.414	0.8	0.733	0.484	0.511	0.8	0.75	0.463	0.454	0.72	0.76	0.419	0.463	0.667	0.7
7098	KCNQ1OT1	hsa-miR-7-5p	2628706	2628719	0.8001	0	-16.2	-2.777	-10.287	0.493	0.188	0.36	0.4	0.4	0.121	0.18	0.5	0.3	0.099	0.32	0.667	0.333	0.094	0.341	0.7	0.4	0.147	0.273	0.64	0.44	0.127	0.264	0.633	0.4
7099	KCNQ1OT1	hsa-miR-7-5p	2628672	2628697	0.799938	0	-16.8	-0.107	4.644	0.197	0.89	0.018	0.8	0.4	0.742	0.29	0.9	0.6	0.495	0.341	0.733	0.667	0.528	0.354	0.7	0.65	0.581	0.358	0.64	0.64	0.564	0.324	0.633	0.567
7100	KCNQ1OT1	hsa-miR-330-5p	2628211	2628239	0.797977	1	-24	-2.274	2.022	0.352	0.596	0.534	0.4	0.4	0.56	0.374	0.4	0.5	0.603	0.349	0.467	0.6	0.541	0.338	0.5	0.7	0.433	0.325	0.4	0.76	0.408	0.375	0.4	0.767
7101	KCNQ1OT1	hsa-miR-326	2626080	2626091	0.7949	1	-23	-2.041	-16.816	0.46	0.089	0.311	0.4	0.8	0.079	0.428	0.4	0.7	0.301	0.421	0.533	0.6	0.423	0.344	0.6	0.55	0.47	0.399	0.64	0.6	0.482	0.435	0.6	0.6
7102	KCNQ1OT1	hsa-miR-24-3p	2627505	2627521	0.794354	1	-16.4	-1.216	-3.152	0.371	0.209	0.264	0.4	1	0.43	0.314	0.7	1	0.521	0.236	0.6	0.933	0.467	0.258	0.5	0.85	0.443	0.375	0.56	0.84	0.409	0.443	0.533	0.833
7103	KCNQ1OT1	hsa-miR-140-5p	2627799	2627808	0.794222	0	-8.2	-1.818	-3.846	0.526	0.039	0.359	0.8	0.6	0.033	0.359	0.7	0.8	0.119	0.51	0.667	0.867	0.294	0.445	0.65	0.9	0.286	0.521	0.68	0.92	0.282	0.535	0.667	0.867
7104	KCNQ1OT1	hsa-miR-29c-3p	2628129	2628144	0.792964	0	-20.2	-5.51	-3.742	0.486	0.396	0.41	0.4	0.6	0.357	0.348	0.7	0.5	0.254	0.232	0.8	0.333	0.213	0.366	0.85	0.45	0.303	0.315	0.88	0.4	0.383	0.351	0.9	0.467
7105	KCNQ1OT1	hsa-miR-330-5p	2628122	2628138	0.792164	0	-21.9	-0.028	-3.241	0.471	0.285	0.214	1	0.4	0.156	0.41	1	0.5	0.212	0.303	1	0.467	0.351	0.277	1	0.35	0.43	0.357	0.96	0.44	0.41	0.331	0.9	0.4
7106	KCNQ1OT1	hsa-miR-7-5p	2628082	2628107	0.792095	0	-12.2	-2.842	-5.13	0.584	0.915	0.2	1	1	0.647	0.119	0.9	1	0.534	0.181	0.733	1	0.477	0.2	0.65	0.85	0.552	0.344	0.68	0.8	0.565	0.352	0.7	0.7
7107	KCNQ1OT1	hsa-miR-24-3p	2627659	2627676	0.791449	1	-21.1	-0.052	-1.803	0.243	0.774	0.668	0.8	0.8	0.418	0.355	0.7	0.7	0.542	0.323	0.733	0.667	0.416	0.407	0.7	0.6	0.48	0.4	0.64	0.64	0.406	0.356	0.6	0.667
7108	KCNQ1OT1	hsa-miR-330-5p	2627447	2627466	0.790989	0	-23.6	-0.006	-10.432	0.401	0.408	0.007	1	0.8	0.266	0.226	0.7	0.6	0.328	0.193	0.667	0.6	0.321	0.242	0.65	0.6	0.435	0.279	0.68	0.56	0.519	0.365	0.667	0.533
7109	KCNQ1OT1	hsa-miR-29c-3p	2627329	2627355	0.790588	1	-19.8	-5.056	-8.23	0.522	0.869	0.707	0.6	0.8	0.627	0.604	0.7	0.8	0.541	0.414	0.8	0.733	0.484	0.511	0.8	0.75	0.463	0.454	0.72	0.76	0.419	0.463	0.667	0.7
7110	KCNQ1OT1	hsa-miR-140-5p	2627771	2627789	0.790322	0	-14	-0.18	-3.645	0.379	0.194	0.026	0.4	0.6	0.222	0.127	0.6	0.7	0.233	0.185	0.667	0.733	0.272	0.291	0.65	0.75	0.344	0.31	0.68	0.76	0.329	0.335	0.633	0.8
7111	KCNQ1OT1	hsa-miR-24-3p	2627659	2627666	0.790196	1	-15	-0.039	-1.243	0.162	0.774	0.363	0.8	0.6	0.418	0.308	0.7	0.6	0.542	0.428	0.733	0.667	0.416	0.331	0.7	0.65	0.48	0.317	0.64	0.64	0.406	0.374	0.6	0.6
7112	KCNQ1OT1	hsa-miR-24-3p	2628376	2628412	0.789919	0	-18.1	-2.528	8.146	0.487	0.44	0.303	0.4	0.8	0.408	0.448	0.4	0.9	0.441	0.629	0.333	0.933	0.443	0.675	0.45	0.95	0.422	0.685	0.44	0.96	0.38	0.71	0.467	0.967
7113	KCNQ1OT1	hsa-miR-330-5p	2628361	2628392	0.789214	1	-22.5	-3.409	-2.985	0.426	0.45	0.761	0.8	0.6	0.394	0.685	0.6	0.6	0.319	0.635	0.6	0.6	0.292	0.55	0.5	0.5	0.33	0.501	0.48	0.56	0.344	0.516	0.5	0.633
7114	KCNQ1OT1	hsa-miR-326	2627626	2627651	0.789204	0	-24.8	-0.21	-8.311	0.358	0.486	0.567	1	0.8	0.345	0.41	0.8	0.8	0.24	0.349	0.6	0.667	0.3	0.352	0.65	0.65	0.248	0.332	0.56	0.64	0.246	0.388	0.5	0.667
7115	KCNQ1OT1	hsa-miR-330-5p	2627731	2627751	0.788871	1	-19.5	-1.088	-4.198	0.384	0.614	0.375	0.8	0.8	0.44	0.401	0.7	0.7	0.47	0.286	0.667	0.733	0.38	0.263	0.7	0.7	0.427	0.265	0.68	0.68	0.382	0.326	0.7	0.7
7116	KCNQ1OT1	hsa-miR-29c-3p	2627485	2627497	0.788406	0	-16.5	-2.951	-8.617	0.583	0.348	0.166	0.8	0.6	0.293	0.378	0.6	0.7	0.273	0.352	0.533	0.667	0.306	0.31	0.6	0.6	0.246	0.329	0.56	0.6	0.338	0.329	0.6	0.667
7117	KCNQ1OT1	hsa-miR-330-5p	2628361	2628374	0.788321	1	-19.5	-2.815	-11.411	0.432	0.45	0.3	0.8	0.4	0.394	0.455	0.6	0.5	0.319	0.401	0.6	0.4	0.292	0.461	0.5	0.4	0.33	0.526	0.48	0.48	0.344	0.522	0.5	0.467
7118	KCNQ1OT1	hsa-miR-29a-3p	2628129	2628144	0.788109	0	-19.7	-5.51	-3.242	0.486	0.396	0.41	0.4	0.6	0.357	0.348	0.7	0.5	0.254	0.232	0.8	0.333	0.213	0.366	0.85	0.45	0.303	0.315	0.88	0.4	0.383	0.351	0.9	0.467
7119	KCNQ1OT1	hsa-miR-326	2628309	2628325	0.787455	1	-23.8	-0.368	-7.483	0.33	0.626	0.149	0.6	0.8	0.402	0.28	0.5	0.7	0.322	0.347	0.467	0.6	0.283	0.314	0.5	0.5	0.335	0.285	0.52	0.52	0.316	0.293	0.467	0.5
7120	KCNQ1OT1	hsa-miR-330-5p	2628124	2628136	0.787247	0	-16.2	-0.03	-1.934	0.592	0.318	0	1	0.2	0.183	0.392	1	0.4	0.151	0.274	1	0.4	0.28	0.277	1	0.35	0.38	0.278	1	0.36	0.403	0.331	0.933	0.367
7121	KCNQ1OT1	hsa-miR-140-5p	2627726	2627743	0.786524	0	-22.6	-2.892	-8.84	0.405	0.267	0.454	0.6	0.6	0.398	0.45	0.6	0.5	0.302	0.386	0.667	0.6	0.381	0.402	0.65	0.65	0.336	0.326	0.68	0.64	0.34	0.315	0.7	0.633
7122	KCNQ1OT1	hsa-miR-29a-3p	2627329	2627348	0.785493	1	-17.5	-4.418	-9.477	0.58	0.869	0.423	0.6	0.6	0.627	0.477	0.7	0.6	0.541	0.438	0.8	0.6	0.484	0.434	0.8	0.65	0.463	0.429	0.72	0.64	0.419	0.462	0.667	0.7
7123	KCNQ1OT1	hsa-miR-24-3p	2626151	2626160	0.783365	0	-16.1	0	-11.013	0.464	0.012	0.424	0.4	0.8	0.023	0.219	0.5	0.8	0.018	0.349	0.4	0.8	0.162	0.317	0.4	0.8	0.21	0.259	0.36	0.8	0.176	0.266	0.367	0.8
7124	KCNQ1OT1	hsa-miR-140-5p	2628227	2628243	0.783032	0	-20.2	-2.341	-4.02	0.446	0.004	0.291	0.2	0.4	0.141	0.287	0.3	0.6	0.253	0.298	0.467	0.733	0.38	0.289	0.45	0.8	0.38	0.365	0.44	0.84	0.446	0.343	0.467	0.733
7125	KCNQ1OT1	hsa-miR-29b-3p	2628130	2628144	0.782655	0	-20.3	-6.178	-3.726	0.456	0.577	0.41	0.4	0.6	0.435	0.348	0.7	0.5	0.315	0.232	0.8	0.333	0.245	0.366	0.85	0.45	0.31	0.315	0.88	0.4	0.391	0.351	0.9	0.467
7126	KCNQ1OT1	hsa-miR-326	2628176	2628187	0.780521	1	-20.6	-0.257	-9.717	0.255	0.532	0.2	0.8	0.2	0.368	0.306	0.6	0.4	0.51	0.463	0.6	0.467	0.403	0.429	0.5	0.45	0.379	0.503	0.48	0.44	0.352	0.471	0.467	0.467
7127	KCNQ1OT1	hsa-miR-326	2627300	2627322	0.779777	1	-18	-1.229	-5.218	0.306	0.4	0.873	0.6	0.6	0.458	0.845	0.5	0.6	0.31	0.685	0.6	0.667	0.238	0.657	0.65	0.65	0.35	0.67	0.6	0.64	0.333	0.626	0.533	0.6
7128	KCNQ1OT1	hsa-miR-330-5p	2628587	2628604	0.779218	0	-16.7	-0.058	3.691	0.237	0.64	0.25	0.6	0.6	0.482	0.167	0.5	0.7	0.557	0.328	0.667	0.667	0.5	0.371	0.6	0.55	0.457	0.309	0.56	0.6	0.458	0.423	0.533	0.667
7129	KCNQ1OT1	hsa-miR-330-5p	2628638	2628648	0.778806	0	-9.7	-0.566	-3.334	0.568	0.458	0.781	1	0.6	0.547	0.526	1	0.6	0.496	0.424	0.867	0.6	0.497	0.486	0.75	0.7	0.464	0.541	0.68	0.72	0.395	0.506	0.7	0.667
7130	KCNQ1OT1	hsa-miR-326	2627733	2627743	0.777355	0	-16.1	-0.07	-3.907	0.293	0.529	0.454	0.6	0.6	0.504	0.45	0.7	0.5	0.467	0.386	0.667	0.6	0.414	0.402	0.7	0.65	0.432	0.326	0.68	0.64	0.402	0.315	0.667	0.633
7131	KCNQ1OT1	hsa-miR-326	2627889	2627894	0.777229	0	-8.1	-1.266	-5.596	0.548	0.731	0.284	0.8	0.6	0.615	0.32	0.8	0.7	0.475	0.222	0.667	0.667	0.578	0.319	0.75	0.7	0.522	0.328	0.68	0.68	0.471	0.434	0.667	0.733
7132	KCNQ1OT1	hsa-miR-330-5p	2627889	2627894	0.777229	0	-8.1	-1.266	-5.596	0.548	0.731	0.284	0.8	0.6	0.615	0.32	0.8	0.7	0.475	0.222	0.667	0.667	0.578	0.319	0.75	0.7	0.522	0.328	0.68	0.68	0.471	0.434	0.667	0.733
7133	KCNQ1OT1	hsa-miR-24-3p	2627641	2627654	0.776945	0	-15.4	-0.164	-8.942	0.373	0.566	0.605	0.4	0.8	0.395	0.35	0.5	0.6	0.335	0.353	0.333	0.6	0.373	0.328	0.5	0.55	0.339	0.384	0.52	0.6	0.288	0.358	0.467	0.6
7134	KCNQ1OT1	hsa-miR-29b-3p	2628221	2628238	0.776754	0	-17.8	-0.076	6.192	0.271	0.265	0.573	0.4	0.6	0.448	0.432	0.5	0.5	0.498	0.383	0.467	0.6	0.504	0.367	0.45	0.7	0.541	0.346	0.48	0.76	0.51	0.399	0.5	0.8
7135	KCNQ1OT1	hsa-miR-330-5p	2627972	2627991	0.775238	0	-18.1	-1.049	-5.447	0.386	0.437	0.221	0.4	0.8	0.445	0.13	0.6	0.9	0.4	0.207	0.533	0.733	0.402	0.232	0.55	0.6	0.345	0.208	0.6	0.56	0.357	0.197	0.6	0.6
7136	KCNQ1OT1	hsa-miR-140-5p	2627726	2627736	0.774414	0	-16.4	-2.315	-6.719	0.479	0.267	0.264	0.6	0.4	0.398	0.28	0.6	0.5	0.302	0.392	0.667	0.533	0.381	0.388	0.65	0.6	0.336	0.395	0.68	0.6	0.34	0.339	0.7	0.633
7137	KCNQ1OT1	hsa-miR-29c-3p	2627485	2627503	0.774367	0	-21.1	-2.959	-6.239	0.445	0.348	0.614	0.8	0.8	0.293	0.441	0.6	0.7	0.273	0.394	0.533	0.667	0.306	0.374	0.6	0.65	0.246	0.393	0.56	0.72	0.338	0.35	0.6	0.767
7138	KCNQ1OT1	hsa-miR-24-3p	2627659	2627672	0.774151	1	-19.1	-0.052	0.545	0.237	0.774	0.334	0.8	0.8	0.418	0.44	0.7	0.7	0.542	0.31	0.733	0.733	0.416	0.333	0.7	0.65	0.48	0.374	0.64	0.6	0.406	0.374	0.6	0.667
7139	KCNQ1OT1	hsa-miR-140-5p	2627238	2627252	0.773946	0	-15.1	-0.028	-2.89	0.145	0.636	0.084	0.4	0.6	0.51	0.242	0.7	0.6	0.489	0.359	0.8	0.667	0.38	0.273	0.8	0.65	0.322	0.385	0.68	0.56	0.398	0.358	0.633	0.6
7140	KCNQ1OT1	hsa-miR-24-3p	2628130	2628139	0.773895	0	-20	-7	-1.609	0.478	0.577	0.412	0.4	0.2	0.435	0.411	0.7	0.4	0.315	0.369	0.8	0.4	0.245	0.277	0.85	0.3	0.31	0.375	0.88	0.4	0.391	0.331	0.9	0.367
7141	KCNQ1OT1	hsa-miR-330-5p	2628541	2628558	0.773889	0	-28	-2.775	-11.415	0.42	0.461	0.355	0.6	0.4	0.342	0.29	0.4	0.3	0.319	0.403	0.467	0.467	0.34	0.413	0.4	0.5	0.341	0.444	0.44	0.52	0.332	0.433	0.367	0.533
7142	KCNQ1OT1	hsa-miR-330-5p	2628122	2628141	0.77357	0	-22.8	-0.028	-2.096	0.401	0.285	0.784	1	0.6	0.156	0.411	1	0.5	0.212	0.369	1	0.4	0.351	0.348	1	0.4	0.43	0.397	0.96	0.4	0.41	0.366	0.9	0.4
[truncated: 3,172 more rows]

## Sheet: Supplementary table 7
Target	Gene	miRNA	LogitProb	TargetMismatch	TargetMatch	MirMatch	MirMismatch
[truncated: 2,057 more rows]

## Sheet: Supplementary table 8
	CD4_naive	CD8_naive	Cytotoxic	Exhausted	Tr1	nTreg	iTreg	Th1	Th2	Th17	Tfh	Central_memory	Effector_memory	NKT	MAIT	DC	B_cell	Monocyte	Macrophage	NK	Neutrophil	Gamma_delta	CD4_T	CD8_T	InfiltrationScore
[truncated: 480 more rows]

[truncated: 1 more sheets: Supplementary table 9]
